# Supplementary material for: Identification of Adipogenesis Subgroups and Immune Infiltration Characteristics in Diabetic Peripheral Neuropathy
Source: J Immunol Res. 2023 Jan 19;2023:3673094. doi: 10.1155/2023/3673094 (PMC9893521; doi:10.1155/2023/3673094)
Supplement: Supplementary 2 — See Table S1-S9 for raw data. Table S1: differential expression analysis of GSE95849. Table S2: differentially expressed adipogenesis-related genes. Table S3: merged dataset with limma package. Table S4: results of ssGSEA. Table S5: results of GSEA. Table S6: differential expression analysis between cluster 1 and cluster 2. Table S7: GO analysis. Table S8: KEGG analysis. Table S9: IHC assay. [file 3673094.f2.zip › Table S1.txt]

Table S1: Differential expression analysis of GSE95849
Dataset:	GSE95849
Process package：	limma
Gene_symbol	logFC	AveExpr	t	P.Value	adj.P.Val	B
CX3CR1	5.602913374	11.39339619	8.713509211	1.63E-08	1.85E-06	9.749632307
FGL2	5.428046645	9.593158223	9.10586786	7.68E-09	1.16E-06	10.48995975
STEAP4	5.032120726	9.442245962	8.103501696	5.50E-08	3.98E-06	8.555773409
EGR1	4.960653179	11.06558768	5.4874612	1.75E-05	0.000228449	2.861152873
FPR2	4.830467869	8.467865687	7.856499703	9.13E-08	5.75E-06	8.057377265
GIMAP8	4.663465578	8.874243315	9.252737664	5.82E-09	1.03E-06	10.76161404
CCR2	4.562454419	10.04796285	9.63188429	2.88E-09	7.01E-07	11.44933799
MNDA	4.541775816	12.70146186	8.2616759	4.00E-08	3.31E-06	8.870389306
CXCR2	4.477335937	11.36230536	5.032043821	5.15E-05	0.000522828	1.792401894
MPEG1	4.473452813	10.14472242	11.46852207	1.20E-10	1.36E-07	14.51825824
SETX	4.448607418	10.20589413	10.26253792	9.26E-10	3.59E-07	12.55099401
CYP1B1	4.425357109	9.417999193	8.888279557	1.16E-08	1.51E-06	10.08204105
GIMAP4	4.396352535	10.50722795	14.60629567	1.16E-12	2.01E-08	18.88943669
MEF2C	4.349975637	8.634720132	8.418718039	2.92E-08	2.66E-06	9.179248677
MYOM2	4.32062706	9.576032505	5.202269982	3.43E-05	0.000383073	2.193502989
CREB5	4.316895188	8.465097611	10.28612063	8.88E-10	3.57E-07	12.59118905
IFNAR1	4.309971466	7.841638303	7.285461918	3.03E-07	1.31E-05	6.872128506
TLR4	4.254003617	8.068246299	9.010375836	9.21E-09	1.31E-06	10.3117444
SAMD9L	4.247040569	9.19532725	10.86658423	3.27E-10	2.05E-07	13.55850061
IRF2	4.232082651	10.46062499	10.58433012	5.29E-10	2.62E-07	13.09338775
IGSF6	4.194266968	9.981214513	8.501096205	2.48E-08	2.39E-06	9.339871164
DCAF7	4.145101421	7.373370139	14.53937223	1.27E-12	2.01E-08	18.80610685
PTGS2	4.131145009	11.02653835	5.598060056	1.35E-05	0.00018988	3.118319601
HSPA1A	4.115173888	12.1706929	8.987857065	9.62E-09	1.32E-06	10.2695345
GAPT	4.109064996	8.031159097	11.79725956	7.09E-11	1.07E-07	15.02455219
MEGF9	4.038831652	10.40846372	10.05122025	1.35E-09	4.45E-07	12.18763185
FCER1A	4.034262292	7.979663537	9.981834712	1.52E-09	4.89E-07	12.06706346
CD180	4.014002249	8.306230017	11.31529217	1.55E-10	1.42E-07	14.27801043
PLXNC1	4.001913141	6.734230769	8.420291183	2.91E-08	2.66E-06	9.182324992
OSBPL11	3.973336926	8.051810708	11.62154327	9.39E-11	1.19E-07	14.7554645
RAB10	3.944558358	10.75296861	10.59407666	5.20E-10	2.62E-07	13.10961287
TNFRSF10C	3.922167012	10.68338875	4.667819415	0.000123683	0.001011806	0.929884545
MSRB1	3.884995266	9.848886134	6.391089293	2.17E-06	5.18E-05	4.925936344
ATP6V1C1	3.873583332	7.794979706	9.371982816	4.65E-09	9.00E-07	10.98000559
NAPEPLD	3.862144306	5.885200598	7.264133317	3.17E-07	1.34E-05	6.826973263
FCRLA	3.852423467	8.131464863	7.051140095	5.02E-07	1.86E-05	6.372595136
TRIM64B|TRIM64	3.847917952	5.309007841	6.445390662	1.92E-06	4.75E-05	5.04706996
C9orf64	3.846501676	7.325330034	7.719702062	1.21E-07	7.07E-06	7.777627359
XAF1	3.838205555	6.975015256	10.45672472	6.59E-10	2.95E-07	12.87986634
ZMYM6NB	3.832103898	8.936096288	10.36917508	7.68E-10	3.29E-07	12.73218537
MME	3.791201688	9.317184009	5.350697178	2.41E-05	0.00029162	2.54173741
DDX58	3.790063452	7.568874753	8.723159576	1.60E-08	1.82E-06	9.768098303
CEP19	3.771816332	6.826703672	7.529470885	1.81E-07	9.15E-06	7.384208902
CCR5	3.768784235	9.049319118	10.11071676	1.21E-09	4.09E-07	12.29051881
ARPC5	3.768728865	11.78609627	12.34730544	2.99E-11	7.06E-08	15.84465671
MS4A3	3.756644398	7.126727784	10.07531416	1.29E-09	4.31E-07	12.22935255
NLRC4	3.74525482	8.793784041	7.127085375	4.26E-07	1.63E-05	6.535324716
CCR3	3.736241427	8.088234573	8.77671671	1.45E-08	1.71E-06	9.870343325
IDH1	3.708230969	7.068256119	10.57533317	5.37E-10	2.62E-07	13.07839996
KCNJ2	3.705038341	7.004722553	6.175243313	3.54E-06	7.36E-05	4.44088956
TLR5	3.681885477	7.361252404	6.00347701	5.24E-06	9.66E-05	4.0510082
RAB27A	3.671368668	8.40427092	9.586438519	3.13E-09	7.22E-07	11.36792637
ST8SIA4	3.648944795	8.438256191	8.548860703	2.26E-08	2.27E-06	9.432565211
MAT2B	3.647404749	9.669602138	9.626452207	2.90E-09	7.01E-07	11.43962148
DUSP6	3.634185648	10.31391773	9.252970862	5.81E-09	1.03E-06	10.76204302
LFNG	3.628213362	11.1165395	9.043973471	8.64E-09	1.24E-06	10.3745906
SELPLG	3.617818974	10.38356054	10.34631761	7.99E-10	3.38E-07	12.69346913
CD36	3.617695872	10.58018499	6.469998051	1.81E-06	4.55E-05	5.101842486
SLC46A2	3.593361919	8.587374318	10.54050191	5.70E-10	2.70E-07	13.02028015
KLHL6	3.591561712	7.988757371	12.32158489	3.12E-11	7.06E-08	15.80704328
TRMT1L	3.582627733	6.764082896	7.038884286	5.16E-07	1.89E-05	6.346260501
GOLPH3	3.582436637	8.790229968	8.333777502	3.46E-08	3.00E-06	9.012626717
CARD6	3.571022934	8.60865874	8.660741815	1.81E-08	1.96E-06	9.648431177
PRDX3	3.570379417	6.969192159	10.21612848	1.00E-09	3.84E-07	12.47168476
PPHLN1	3.539703142	7.184424571	11.31710011	1.54E-10	1.42E-07	14.28086108
FAM198B	3.534635428	8.981982815	8.663033077	1.80E-08	1.96E-06	9.652833627
ACOX1	3.532929402	7.765783897	8.835659022	1.29E-08	1.60E-06	9.982406217
SIGLEC9	3.52254777	8.766319053	8.5582621	2.22E-08	2.26E-06	9.450772182
TNFRSF17	3.511761804	7.890562363	5.891677737	6.79E-06	0.000116201	3.795486534
C3AR1	3.489938559	9.417375926	5.32521433	2.56E-05	0.000305585	2.482061521
RTN3	3.476203299	10.16544577	7.948628517	7.55E-08	4.97E-06	8.244285212
TLR7	3.475345127	8.197147092	6.514905723	1.64E-06	4.26E-05	5.201604652
KCTD12	3.461786765	8.515513163	8.556664238	2.22E-08	2.26E-06	9.447678602
AMICA1	3.458978564	9.846704146	6.496891124	1.71E-06	4.36E-05	5.161615818
QKI	3.453881046	6.641234033	8.71315082	1.64E-08	1.85E-06	9.748946274
SLC35B3	3.451464005	7.785196053	9.292829511	5.39E-09	9.90E-07	10.83525628
HSPA6|HSPA7	3.445502815	11.56672029	6.507146319	1.67E-06	4.30E-05	5.184385336
IGJ	3.444440436	10.45639731	4.63372272	0.000134294	0.001084917	0.84896397
ZCCHC6	3.441290239	8.822092719	9.22915263	6.08E-09	1.04E-06	10.71818965
SPTLC2	3.42622899	8.034155704	11.36682514	1.42E-10	1.42E-07	14.3591143
METTL13	3.423530698	5.914744365	10.38475655	7.47E-10	3.25E-07	12.75853949
COA3	3.420902944	7.654404009	10.77557193	3.81E-10	2.09E-07	13.40959719
BPNT1	3.417490239	6.767346293	8.16152573	4.89E-08	3.72E-06	8.671597837
CXCL1	3.404488136	9.688315102	3.671750002	0.001372215	0.006446935	-1.419567663
TCL1A	3.387144734	10.78161246	8.996841281	9.45E-09	1.32E-06	10.28638321
IL6R	3.37932309	7.639615059	9.620437827	2.94E-09	7.01E-07	11.42885879
HSD17B4	3.377417785	9.980389858	10.84611882	3.38E-10	2.05E-07	13.52510579
HCK	3.370622416	13.84251472	6.951883943	6.24E-07	2.15E-05	6.158732115
KRCC1	3.369493859	9.128643093	10.79471775	3.69E-10	2.09E-07	13.44100551
HN1L	3.366916399	6.085510299	13.56544146	4.91E-12	3.90E-08	17.54770105
TRMT13	3.362996641	5.541987873	9.591098919	3.10E-09	7.22E-07	11.37628773
UBXN2B	3.356255217	7.275102758	8.018887485	6.54E-08	4.50E-06	8.386015081
DMXL2	3.355826461	8.194299759	6.13800391	3.85E-06	7.79E-05	4.356647613
FOS	3.352994135	14.27140331	9.144308748	7.14E-09	1.11E-06	10.56134688
LPCAT2	3.347935621	8.958385629	7.298204256	2.95E-07	1.28E-05	6.899075437
CPSF2	3.347792642	6.94764641	12.4743291	2.46E-11	7.06E-08	16.02937806
BEST1	3.346409667	8.091126949	5.831690944	7.80E-06	0.000128585	3.65783813
VNN2	3.344889379	11.81970717	6.019502337	5.05E-06	9.40E-05	4.087523394
RB1	3.332133263	8.245584594	9.161892044	6.90E-09	1.10E-06	10.5939325
AQP9	3.323877514	10.8219129	4.582113708	0.000152126	0.001191666	0.72645986
FRAT2	3.316882654	11.68165347	7.015218572	5.43E-07	1.96E-05	6.295350992
NEK7	3.309736349	7.81383119	7.363758343	2.57E-07	1.16E-05	7.037349134
STX7	3.309437436	9.489812698	8.681230875	1.74E-08	1.92E-06	9.687772905
PCMT1	3.302666995	10.50546155	9.328308601	5.05E-09	9.42E-07	10.90024297
CXCL5	3.296376747	6.380809199	6.072356689	4.48E-06	8.63E-05	4.207754628
SLC24A4	3.289906746	7.240269747	6.505476583	1.68E-06	4.31E-05	5.180678942
C16orf52	3.288085581	6.150081901	10.28782135	8.86E-10	3.57E-07	12.59408505
OAS2	3.286863585	10.54721733	7.915978423	8.07E-08	5.27E-06	8.178183478
C9orf69	3.277306381	8.85411137	6.263809072	2.89E-06	6.32E-05	4.640588629
PDCD6IP	3.272457574	8.565767867	6.880972135	7.29E-07	2.40E-05	6.005126195
EAF2	3.262762685	7.107246615	10.94619364	2.86E-10	1.97E-07	13.68792007
KRT23	3.261410624	9.224535156	4.02920818	0.000579876	0.003311596	-0.583187139
C6orf211	3.258622598	5.798846338	7.782203955	1.06E-07	6.47E-06	7.905771985
TLR10	3.253080895	6.947225756	8.44643544	2.76E-08	2.56E-06	9.233399445
MS4A2	3.251594621	5.472322817	7.899939325	8.35E-08	5.38E-06	8.145656144
MGAT2	3.250581581	9.033954409	11.92144638	5.82E-11	9.99E-08	15.21262952
C1GALT1C1	3.245791516	8.206548986	8.852346898	1.25E-08	1.57E-06	10.01404575
PROK2	3.245680112	10.33214675	4.316937617	0.000288975	0.001955312	0.097179473
PGLYRP1	3.239959098	9.272656469	4.702937667	0.000113634	0.000946186	1.013211892
CRISPLD2	3.235255058	9.708693345	6.29007217	2.72E-06	6.06E-05	4.699627955
DDX60	3.234726112	7.1371749	11.64831626	9.00E-11	1.19E-07	14.79669059
NADK	3.234360297	7.552341208	6.654984945	1.20E-06	3.42E-05	5.511141702
C11orf75	3.231492813	9.604895363	8.235633842	4.21E-08	3.39E-06	8.818834274
TNFRSF1A	3.231051378	8.527623865	6.670968195	1.16E-06	3.35E-05	5.546299754
DPYD	3.225904152	9.492084719	8.016872584	6.57E-08	4.50E-06	8.381960278
LOC401397	3.224740328	8.012193213	13.09877287	9.67E-12	5.11E-08	16.91297164
RHOB	3.215317701	10.97333874	6.75491771	9.62E-07	2.92E-05	5.730414614
LOC284837	3.214336726	8.831819645	4.669715602	0.000123118	0.001007706	0.93438425
GOLPH3L	3.213920342	7.850999829	9.404994652	4.37E-09	8.75E-07	11.0401237
LYST	3.213797737	7.636228751	8.774217042	1.45E-08	1.71E-06	9.865580168
VPS35	3.212484514	9.484759759	9.790405085	2.15E-09	5.89E-07	11.73115913
GLIPR1	3.211443244	9.466935652	7.50548159	1.90E-07	9.42E-06	7.334234376
SSPN	3.204318468	4.922355656	5.786748305	8.66E-06	0.00013899	3.554468432
PIK3AP1	3.198274589	9.208483584	10.85207473	3.35E-10	2.05E-07	13.53482974
CEP63	3.190840975	6.380801185	8.285034559	3.82E-08	3.23E-06	8.916550349
CLEC4E	3.185876275	5.883782413	5.376672379	2.27E-05	0.000278252	2.602516183
RAB27B	3.185855939	7.238595181	8.240539663	4.17E-08	3.38E-06	8.828553592
TMA16	3.181038415	6.032600152	9.656165863	2.75E-09	7.00E-07	11.49272296
G3BP1	3.177594793	8.626717827	9.967050415	1.57E-09	4.92E-07	12.04129235
CAT	3.16882206	9.006586244	8.205515596	4.48E-08	3.49E-06	8.759089866
SLC35A5	3.165476565	7.309408422	11.27633017	1.65E-10	1.45E-07	14.21648421
TCN1	3.160091445	8.083719136	5.884576076	6.90E-06	0.000117815	3.779210321
SPTSSA	3.154578056	7.817453806	8.506795023	2.45E-08	2.38E-06	9.35094744
FBLN5	3.15197776	6.235693239	6.932424672	6.51E-07	2.21E-05	6.116647681
ZNF2	3.132570414	5.522634137	7.696858308	1.27E-07	7.32E-06	7.73065398
MMRN1	3.132197845	6.667524232	6.400000011	2.12E-06	5.10E-05	4.945839098
FIG4	3.127590216	7.441423906	8.217962409	4.37E-08	3.42E-06	8.783795715
MKKS	3.127254397	8.418067169	8.868691725	1.21E-08	1.54E-06	10.04499731
BAZ2B	3.127165181	8.899872001	9.417759282	4.27E-09	8.63E-07	11.0633299
RSAD2	3.120576808	7.478722358	6.904603649	6.92E-07	2.31E-05	6.056390782
FCGR1B|FCGR1C	3.120523832	10.28660507	6.309253617	2.61E-06	5.88E-05	4.742695401
RMI1	3.114770082	7.073177599	9.815619823	2.06E-09	5.83E-07	11.77567935
SMARCA5	3.107181029	7.866178641	8.388100933	3.10E-08	2.75E-06	9.119306742
ATP10D	3.106871197	8.231423028	8.8773051	1.19E-08	1.53E-06	10.06129316
MITD1	3.105787434	8.691811411	12.86765533	1.36E-11	6.17E-08	16.59060808
RECK	3.104864727	5.694428666	11.90392887	5.98E-11	9.99E-08	15.18620421
ARG1	3.103859649	6.501925751	4.689824356	0.000117286	0.000969223	0.982099486
NPL	3.102793045	8.386831794	7.105384827	4.47E-07	1.69E-05	6.488907068
ARV1	3.095872895	5.974732978	9.786050057	2.17E-09	5.89E-07	11.7234612
ERI2	3.094054704	6.523076951	7.002172125	5.59E-07	2.00E-05	6.267253014
GK	3.093680014	9.479472532	5.407141333	2.11E-05	0.000262764	2.673743708
BMX	3.088639296	5.286987449	4.407645236	0.000231997	0.001644078	0.312328925
IDO1	3.086190172	6.053390348	6.759171925	9.53E-07	2.90E-05	5.739720185
TIMMDC1	3.084955877	6.783158921	9.174633433	6.74E-09	1.09E-06	10.61751852
MANSC1	3.083971039	5.520139922	4.50680979	0.000182504	0.001366884	0.547693176
NFAM1	3.081929433	11.09320578	6.626917585	1.28E-06	3.56E-05	5.449322351
TET2	3.080215425	5.86590835	8.637145783	1.90E-08	2.01E-06	9.603050716
VNN1	3.079315352	6.850480872	5.076244854	4.63E-05	0.000481559	1.896708898
SLC25A24	3.07895357	7.559699622	8.446831842	2.76E-08	2.56E-06	9.2341731
SNTB2	3.077137429	7.177971456	11.37754322	1.40E-10	1.42E-07	14.37594365
FAM111A	3.072937848	8.406930962	8.566169878	2.18E-08	2.23E-06	9.466076946
OAS1	3.070918622	9.746887898	5.86200387	7.27E-06	0.0001222	3.727442277
NABP1	3.067625667	6.059434466	5.886293387	6.87E-06	0.00011744	3.783146693
KIAA1551	3.060764038	8.79274277	10.77420651	3.82E-10	2.09E-07	13.40735552
KDSR	3.060619045	7.236692141	9.474232036	3.85E-09	8.14E-07	11.16573357
ETNK1	3.05993427	8.378921698	9.14156697	7.17E-09	1.11E-06	10.55626196
CD24	3.057560736	9.127033771	5.898390375	6.68E-06	0.000114815	3.81086627
AP1AR	3.054888902	6.406609576	11.16462247	1.98E-10	1.61E-07	14.03908968
PGBD2	3.052957084	7.867089372	6.626150397	1.28E-06	3.57E-05	5.447631163
LIG4	3.052871152	5.305472595	8.273689704	3.90E-08	3.29E-06	8.89414046
YIPF4	3.045565369	8.791232765	10.67438411	4.53E-10	2.40E-07	13.24285161
ST3GAL6	3.033892387	7.415197079	7.743187959	1.15E-07	6.86E-06	7.825844212
LRRK2	3.031499696	10.0547264	6.593322537	1.38E-06	3.73E-05	5.375194429
DDX60L	3.031377642	6.473304821	8.606450416	2.02E-08	2.12E-06	9.543899709
MGAM	3.031273343	10.06597964	4.194535846	0.000388673	0.002449737	-0.192746563
FLI1	3.02351892	9.60158257	7.963471584	7.32E-08	4.88E-06	8.274285733
WIPF1	3.021629411	10.73374823	9.331164728	5.02E-09	9.42E-07	10.90546706
CPOX	3.021131339	6.877962939	9.104393473	7.70E-09	1.16E-06	10.48721768
CHST11	3.015931048	9.388666111	6.951386689	6.24E-07	2.15E-05	6.157657341
IPO8	3.013084345	6.855848672	7.955071161	7.45E-08	4.92E-06	8.257310799
MOB1A	3.008191358	10.0934025	9.552338952	3.33E-09	7.44E-07	11.3066588
DTX3L	3.005590296	9.052303764	9.299575465	5.33E-09	9.86E-07	10.84762597
PAQR8	3.004040392	5.636693343	10.59200869	5.22E-10	2.62E-07	13.10617129
PADI4	3.002713491	8.792173852	4.973503693	5.93E-05	0.000578366	1.654107015
FAM120A	3.001412696	8.014869936	7.960345467	7.37E-08	4.90E-06	8.267969884
APBB1IP	2.992566433	12.49768437	6.950308499	6.26E-07	2.15E-05	6.155326814
MAP2K4	2.987163663	8.070008632	11.02784218	2.49E-10	1.79E-07	13.8198575
MS4A7	2.98544901	11.21860691	6.341204537	2.43E-06	5.61E-05	4.814334925
ITGA4	2.981447062	7.899166121	6.047198726	4.74E-06	8.99E-05	4.150565093
RASA1	2.97862796	7.836383593	9.63868362	2.84E-09	7.01E-07	11.46149459
HVCN1	2.976900071	9.943122274	8.164158459	4.87E-08	3.71E-06	8.676841825
GLG1	2.975524224	9.781945967	7.4478377	2.15E-07	1.02E-05	7.213820096
NLRP12	2.975036504	9.378596389	4.912994128	6.85E-05	0.000643672	1.510997246
ALPL	2.96976008	8.341379697	3.139216976	0.004844348	0.017234304	-2.630071046
TIMP2	2.96791323	10.75893313	6.838223939	8.00E-07	2.56E-05	5.91220137
CEACAM1	2.9658989	6.761427842	5.574177081	1.42E-05	0.000197665	3.062877391
ZNF248	2.965263134	6.672879748	11.20643057	1.85E-10	1.59E-07	14.10565492
CLC	2.96325866	11.82284379	6.313639486	2.58E-06	5.85E-05	4.752536607
IGIP	2.958090095	7.59379139	11.39857724	1.35E-10	1.42E-07	14.40893193
FAM65B	2.957406803	13.06514185	7.03261165	5.23E-07	1.90E-05	6.332774275
BCL2	2.957104076	8.175145501	8.490283028	2.53E-08	2.44E-06	9.31884199
AKAP12	2.955809033	5.73718396	6.091034976	4.29E-06	8.38E-05	4.250168335
C17orf80	2.95368325	7.359247624	8.572586598	2.15E-08	2.21E-06	9.478489443
SELL	2.952440776	12.61482425	7.450890155	2.13E-07	1.01E-05	7.220208162
OLIG1	2.948326453	7.917953741	6.523306931	1.61E-06	4.21E-05	5.220239642
LAMP2	2.946795287	6.444810405	6.114488722	4.06E-06	8.07E-05	4.303369843
KCNJ15	2.945035261	7.861224621	4.37030209	0.000253948	0.001766117	0.22373226
MTHFS|ST20-MTHFS	2.943586691	9.279256613	7.279739855	3.07E-07	1.31E-05	6.860020401
CENPQ	2.942987946	6.201127251	11.34794	1.47E-10	1.42E-07	14.32942849
TECPR2	2.940225409	8.387458746	4.943676369	6.37E-05	0.000608906	1.583582499
OSTF1	2.937885869	10.55662397	9.123847737	7.42E-09	1.14E-06	10.52337479
YIPF5	2.934107974	7.908169473	8.626927467	1.94E-08	2.04E-06	9.583374365
ARL6IP6	2.930946464	8.063184222	7.501110447	1.92E-07	9.44E-06	7.325119694
SOS1	2.926847265	9.216677844	6.272024543	2.84E-06	6.23E-05	4.659065849
ATG7	2.924692528	7.296603541	8.142122308	5.09E-08	3.79E-06	8.632918916
MMP9	2.92035552	10.51453982	4.478610961	0.000195388	0.001435934	0.480754455
NDUFAF1	2.919991139	7.72261107	9.431157649	4.17E-09	8.58E-07	11.08766453
TXNDC15	2.918823006	5.199161636	7.666177473	1.36E-07	7.64E-06	7.667449212
ATF1	2.918599512	7.847238253	9.073788132	8.16E-09	1.20E-06	10.43023007
NEK4	2.91787093	6.421288129	10.15090573	1.13E-09	3.93E-07	12.35975839
PIGM	2.917705108	7.816370671	9.548625544	3.35E-09	7.44E-07	11.29997741
TMEM154	2.914610487	11.7997083	6.862110919	7.59E-07	2.46E-05	5.964156301
THBS1	2.911376431	8.387808109	4.31599236	0.000289638	0.001958541	0.094938499
SMIM14	2.905675177	7.368146888	6.901010504	6.97E-07	2.31E-05	6.048600887
MCTP1	2.905637226	6.782367376	8.13744864	5.14E-08	3.79E-06	8.623594415
CPA3	2.903420076	7.028845201	6.713457245	1.05E-06	3.12E-05	5.63960038
TFEC	2.903300998	8.087992738	5.898764825	6.68E-06	0.000114778	3.811724055
ACTL6A	2.900127973	7.75765575	8.925767789	1.08E-08	1.43E-06	10.15278869
GP1BA	2.897985504	9.989485305	5.526399429	1.59E-05	0.000213862	2.951814099
EEA1	2.896055076	8.847222932	7.336384234	2.72E-07	1.21E-05	6.979681539
C16orf88	2.895663194	6.205284325	5.640890396	1.22E-05	0.00017645	3.217616704
ZHX2	2.892372846	7.50476942	7.162798495	3.95E-07	1.54E-05	6.611574558
ZNF638	2.889925227	8.49617229	12.50464183	2.35E-11	7.06E-08	16.07320628
TBC1D9	2.887306468	7.54530401	7.176617398	3.83E-07	1.51E-05	6.641031718
7-Mar	2.886993511	8.188710475	5.843182931	7.60E-06	0.000126316	3.684237039
1-Mar	2.886753223	8.820494092	4.862803832	7.73E-05	0.000702822	1.39218257
LIMA1	2.875938058	6.870193167	10.48432278	6.28E-10	2.86E-07	12.92621909
CLCN3	2.871293983	7.640351497	9.770147992	2.23E-09	6.01E-07	11.69533149
TIGIT	2.870525383	7.699142269	7.381556831	2.47E-07	1.14E-05	7.074788175
RNF170	2.87032706	6.059804995	10.19074907	1.05E-09	3.89E-07	12.42819707
STYX	2.870124482	7.47090927	9.375480489	4.62E-09	9.00E-07	10.98638223
TMEM165	2.869737211	8.192124088	8.269360209	3.94E-08	3.30E-06	8.885583452
FCGR3B|FCGR3A	2.866793391	12.53039734	5.740493696	9.65E-06	0.0001498	3.447869494
ZNF200	2.86673645	7.451394972	8.801094391	1.38E-08	1.66E-06	9.916749663
PDLIM5	2.864137614	7.451255765	11.49750934	1.15E-10	1.35E-07	14.5634001
SEC23IP	2.863462624	8.399649959	10.79349313	3.70E-10	2.09E-07	13.43899789
SGPP1	2.857505481	7.28183049	5.514916729	1.64E-05	0.00021806	2.92509197
SLC35E2|SLC35E2B	2.857451212	8.321664473	7.042042643	5.13E-07	1.88E-05	6.353048971
LILRA1	2.856497029	8.481459225	6.197119526	3.37E-06	7.10E-05	4.490302144
GLCE	2.856186757	6.769448399	7.710357796	1.24E-07	7.15E-06	7.75842176
TMOD2	2.854332002	7.086887424	5.426217772	2.02E-05	0.000254441	2.718301751
NAIP	2.844844899	8.148797069	4.982631126	5.80E-05	0.000570583	1.675680248
CCPG1|DYX1C1-CCPG1	2.844370981	9.050855628	9.096753971	7.81E-09	1.17E-06	10.47300489
PTPRJ	2.842666518	10.9562109	10.33037423	8.22E-10	3.39E-07	12.66642476
MRVI1	2.841102667	8.690642918	5.448810164	1.91E-05	0.000244069	2.771034529
HSDL2	2.833983042	9.159560241	7.038626088	5.16E-07	1.89E-05	6.345705481
DHFRL1	2.832923982	5.916228604	8.221675132	4.33E-08	3.42E-06	8.791160898
NCF1|NCF1C	2.831453342	11.89982536	5.02117486	5.29E-05	0.000532298	1.766737629
LINC00324	2.829554077	8.091572339	8.27184022	3.92E-08	3.29E-06	8.890485382
ATG4C	2.82802327	7.241861652	8.991496673	9.55E-09	1.32E-06	10.27636145
CDKN2B	2.826004782	4.891430221	6.913474582	6.78E-07	2.28E-05	6.075615428
C11orf54	2.823288083	8.24931766	9.863534371	1.89E-09	5.59E-07	11.86004833
VNN3	2.822243248	8.857016247	4.493068057	0.000188672	0.001399215	0.515072286
PARP9	2.819667834	9.877417285	7.923045338	7.96E-08	5.21E-06	8.192503621
ZNF573	2.818979192	8.323787629	8.555020445	2.23E-08	2.26E-06	9.444495719
C2orf43	2.815314028	6.083198672	6.286468897	2.75E-06	6.10E-05	4.691532708
KCNE3	2.809111377	7.021231869	6.962059041	6.10E-07	2.13E-05	6.180717382
GBP1	2.8068817	8.25233645	6.784143117	9.02E-07	2.79E-05	5.79429347
FSTL1	2.806382999	9.051898413	7.12202232	4.31E-07	1.64E-05	6.524500579
SPIB	2.806121006	9.72909798	7.159342814	3.98E-07	1.55E-05	6.60420412
FAM122A	2.801738181	6.876603918	10.83771914	3.43E-10	2.05E-07	13.51138468
CR1L	2.798821261	6.655220373	6.352727145	2.36E-06	5.52E-05	4.84014017
C9orf72	2.796987527	7.180359044	5.970794367	5.65E-06	0.000101524	3.97645038
ACADM	2.792555538	10.11613098	7.736698217	1.17E-07	6.93E-06	7.81252849
NLK	2.792528775	6.292705388	8.797226222	1.39E-08	1.66E-06	9.909391595
RBM12B	2.792475492	6.417993352	12.06186336	4.67E-11	8.71E-08	15.42321963
P2RY14	2.789401941	6.509920242	6.640803447	1.24E-06	3.48E-05	5.479919191
ANXA3	2.786384901	9.852811254	4.384379215	0.000245439	0.001717855	0.257127063
QRSL1	2.785895931	6.595767828	3.362504667	0.002867357	0.011423719	-2.129294072
TLR8	2.785491965	8.63693385	6.500292837	1.70E-06	4.34E-05	5.16917008
ASF1A	2.785082987	6.887531341	6.598029199	1.36E-06	3.71E-05	5.385588486
S1PR4	2.78449954	8.086546877	6.56600963	1.46E-06	3.90E-05	5.314821361
CEP170	2.784366929	7.063209982	8.869422014	1.21E-08	1.54E-06	10.04637936
CNTNAP3	2.78428226	6.14048277	3.705921548	0.001264182	0.006057729	-1.340231617
ALDH1A1	2.783474753	8.785114362	4.532569174	0.000171481	0.001307469	0.608844169
STX11	2.779037468	6.741912427	5.500700146	1.69E-05	0.000223698	2.891992025
HCP5	2.776192334	10.52403129	7.279142034	3.07E-07	1.31E-05	6.858755127
IPCEF1	2.775779263	7.725384715	9.682700846	2.62E-09	6.82E-07	11.54004432
PAGR1	2.774771682	8.956936319	8.863794085	1.22E-08	1.55E-06	10.03572674
ZSWIM6	2.772330205	8.589244017	9.648438112	2.79E-09	7.01E-07	11.47892397
OGDH	2.771792494	11.63327344	6.043444275	4.78E-06	9.04E-05	4.142024328
LRIF1	2.770929496	6.934506328	11.64888108	8.99E-11	1.19E-07	14.79755944
GIN1	2.770501615	6.237476696	7.257387759	3.22E-07	1.35E-05	6.812678956
CARD8	2.77039016	8.97288292	8.14175802	5.09E-08	3.79E-06	8.632192232
PC	2.766023179	8.414411141	9.239318315	5.96E-09	1.04E-06	10.73691586
NAGK	2.765196578	11.69800595	7.314428332	2.85E-07	1.25E-05	6.933352721
AGGF1	2.763992989	7.89262337	8.703010085	1.67E-08	1.87E-06	9.7295274
SDPR	2.763540198	11.06935442	5.899019757	6.67E-06	0.000114772	3.812308041
DIDO1	2.760038281	7.923374372	12.3880621	2.81E-11	7.06E-08	15.90411363
ANO6	2.759096145	9.009606323	6.024322968	5.00E-06	9.33E-05	4.098502096
CHURC1	2.758681023	6.216147428	6.470679058	1.81E-06	4.55E-05	5.103357232
SLC25A20	2.756798761	9.211205701	7.10990607	4.42E-07	1.67E-05	6.49858337
PBRM1	2.75632423	8.167390586	9.27832937	5.54E-09	1.01E-06	10.80864717
PDE7A	2.751895196	7.508278428	5.770327794	9.00E-06	0.00014246	3.516649859
SLA	2.751528293	9.862447509	6.997786528	5.64E-07	2.01E-05	6.257802619
STK3	2.750916523	8.028357893	5.570159534	1.44E-05	0.000199017	3.053545997
BICD2	2.750319047	7.975630938	9.151137795	7.05E-09	1.11E-06	10.57400761
C14orf142	2.749075235	6.952168498	9.762392445	2.27E-09	6.04E-07	11.68160029
APOL1	2.74849301	6.539312827	9.903803526	1.75E-09	5.30E-07	11.93072163
EPSTI1	2.747868094	10.76763573	7.658118518	1.38E-07	7.72E-06	7.650825117
TMEM185B	2.747739856	7.577086968	10.00512433	1.46E-09	4.74E-07	12.10760272
FAM69A	2.746274317	7.458865561	10.27774526	9.01E-10	3.58E-07	12.57692195
YWHAG	2.743804401	9.15524663	11.16894051	1.97E-10	1.61E-07	14.04597431
DGAT2	2.743280394	10.15659675	4.945292915	6.34E-05	0.000607097	1.587405695
FLJ42393	2.736690854	6.855049465	4.910438694	6.90E-05	0.000646431	1.504950114
CETN3	2.735583882	7.045858436	9.521745398	3.52E-09	7.71E-07	11.2515578
ZFYVE16	2.731219196	7.851473854	7.750255954	1.14E-07	6.82E-06	7.840339618
CDK13	2.730658815	8.505509874	10.90271932	3.07E-10	2.05E-07	13.61734014
UBE2V2	2.727725908	7.774509248	7.316500535	2.84E-07	1.25E-05	6.937728115
FAM208A	2.727720634	8.598892979	8.018836688	6.54E-08	4.50E-06	8.385912865
ENTPD1	2.725116759	8.29070071	6.979772236	5.87E-07	2.07E-05	6.218956782
MTIF3	2.724877781	10.12167759	9.094712707	7.84E-09	1.17E-06	10.46920589
CD14	2.724527728	14.40110483	7.61952367	1.49E-07	8.11E-06	7.57108414
CEACAM3|CEACAM21	2.722593251	10.27682517	4.603863618	0.000144338	0.001144497	0.778089993
MYOF	2.722175374	6.742887049	7.532174781	1.80E-07	9.15E-06	7.389836586
LYZ	2.721721159	12.04370482	3.107163332	0.005219611	0.018254259	-2.700976723
ANKRD22	2.719789335	7.930434201	6.411967612	2.07E-06	5.00E-05	4.972554202
SKAP2	2.718326874	10.18052938	7.318545436	2.82E-07	1.24E-05	6.942045274
WDFY3	2.716116717	8.400638879	6.412852111	2.06E-06	5.00E-05	4.974527954
SNAPIN	2.714987495	8.425376112	9.827599545	2.01E-09	5.75E-07	11.79680186
LPAR6	2.712829144	9.812839387	9.232557109	6.04E-09	1.04E-06	10.72446261
GIMAP6	2.71281897	8.270243535	9.953919815	1.60E-09	4.98E-07	12.01837995
CKLF-CMTM1|CKLF	2.711663618	11.68513025	6.152147193	3.73E-06	7.64E-05	4.388661062
ARFIP1	2.70772168	9.310251375	7.640118416	1.43E-07	7.89E-06	7.613661199
C14orf101	2.70498201	6.636008187	10.48129307	6.32E-10	2.86E-07	12.92113517
TACC3	2.701094347	8.16972419	6.953861174	6.21E-07	2.15E-05	6.163005399
NHLRC3	2.699799072	7.232013591	10.40658863	7.19E-10	3.17E-07	12.79541402
WBP1L	2.699654169	8.406270902	7.601548971	1.55E-07	8.33E-06	7.533874795
TNFAIP8L2	2.693727223	8.573498826	5.17028319	3.70E-05	0.000404307	2.118263178
ACOT13	2.691252722	7.87592238	10.15511871	1.12E-09	3.93E-07	12.36700465
GATA2	2.690953427	8.241139475	8.450261338	2.74E-08	2.55E-06	9.240865487
MRPL51	2.69037016	8.11584787	8.797242018	1.39E-08	1.66E-06	9.909421648
ZKSCAN1	2.68973635	6.810329059	7.724757492	1.20E-07	7.05E-06	7.788012814
F2RL1	2.686399889	6.07304883	6.124225699	3.98E-06	7.98E-05	4.325438362
TRPS1	2.686018092	6.188631705	7.209604096	3.57E-07	1.44E-05	6.711241576
CNST	2.679544193	6.758674381	7.348898701	2.65E-07	1.18E-05	7.006058075
LY75	2.670260662	8.856718019	8.174455024	4.77E-08	3.66E-06	8.697341546
TFCP2	2.669907476	8.151080766	8.860437293	1.23E-08	1.55E-06	10.02937086
SUCLG1	2.66917554	8.006583709	7.279443844	3.07E-07	1.31E-05	6.859393908
ZMPSTE24	2.666972872	7.518838477	7.005554771	5.55E-07	1.99E-05	6.274540399
ALPK1	2.666481545	8.768582113	5.424097038	2.03E-05	0.000254943	2.713349649
FRY	2.665361944	9.004204041	8.699667127	1.68E-08	1.87E-06	9.723122691
NIN	2.663995265	9.592057845	7.710214163	1.24E-07	7.15E-06	7.758126449
HIBCH	2.660499375	7.628707759	7.281695593	3.06E-07	1.31E-05	6.864159329
VCAN	2.6604749	12.04503651	7.575582409	1.64E-07	8.62E-06	7.480041089
C17orf62	2.659168963	10.88971607	5.559587374	1.47E-05	0.000202344	3.028983626
PYGL	2.658042013	9.596324965	7.100937176	4.51E-07	1.70E-05	6.479385535
AVIL	2.65738204	6.699351513	6.220071576	3.19E-06	6.82E-05	4.542084462
LILRA6	2.656285853	8.593143107	6.824849522	8.24E-07	2.61E-05	5.883078393
CBL	2.654158478	8.68606247	8.220272616	4.35E-08	3.42E-06	8.78837886
APOBEC3A|APOBEC3A_B	2.649883831	9.115412689	4.564624999	0.000158694	0.001231238	0.684943321
KBTBD7	2.648652779	6.251596805	6.493097124	1.72E-06	4.39E-05	5.153188672
NFE2	2.648356248	12.84033233	6.411005044	2.07E-06	5.00E-05	4.970406131
GLS	2.647492786	8.256603034	11.30666744	1.57E-10	1.42E-07	14.26440619
GNAZ	2.646324727	7.625389198	6.182699404	3.48E-06	7.27E-05	4.457737177
VPS37A	2.645260793	5.074662196	9.252439047	5.82E-09	1.03E-06	10.76106471
IFNGR2	2.643574967	10.18712808	4.836763156	8.23E-05	0.00073685	1.330501627
LTBP1	2.641354202	9.612684751	5.622138644	1.27E-05	0.000182375	3.174163679
GPR155	2.639107488	6.934622465	6.650987317	1.21E-06	3.43E-05	5.502343013
SRSF1	2.638696037	9.44672964	9.381873448	4.57E-09	8.95E-07	10.998033
CYP4F2|CYP4F3	2.633073685	7.915983971	3.929963953	0.000737022	0.003982602	-0.816660077
ATP11C	2.633063221	6.972049663	8.39075128	3.09E-08	2.75E-06	9.124500806
OXR1	2.633007473	7.21937795	8.591328092	2.08E-08	2.16E-06	9.514709829
DCK	2.632202307	6.678224373	5.802869499	8.34E-06	0.000134967	3.591571311
ELK4	2.631949543	8.010998641	4.826776774	8.43E-05	0.000749695	1.306841612
RTN1	2.631466083	10.00071994	6.116585481	4.05E-06	8.06E-05	4.308122992
GPR141	2.631088089	5.460567249	7.834572156	9.55E-08	5.90E-06	8.012714051
RPP25	2.626067277	6.420979641	5.567611921	1.45E-05	0.000199949	3.047628017
PRDX1	2.625602014	11.21802118	9.001081771	9.38E-09	1.32E-06	10.29433181
ABHD3	2.62481984	8.72195744	8.985684856	9.66E-09	1.32E-06	10.26545913
GBA	2.624145301	8.363925739	6.894115169	7.08E-07	2.35E-05	6.033647035
RNF13	2.623214765	10.66112755	7.659045651	1.38E-07	7.71E-06	7.652738083
KIAA0930	2.621978124	7.921132088	6.810429142	8.51E-07	2.67E-05	5.851651174
ACN9	2.620952537	6.321494584	8.541626999	2.29E-08	2.29E-06	9.418547781
DAB2	2.619028756	5.739249878	5.132616123	4.05E-05	0.000432494	2.029581379
UGP2	2.617950372	9.068642644	6.815902548	8.41E-07	2.65E-05	5.863582956
PDCD6	2.617774624	9.012477759	8.478383964	2.59E-08	2.48E-06	9.295681969
FPR1	2.617741376	12.79278637	4.546015441	0.000165996	0.001272676	0.640765113
CKLF|CKLF-CMTM1	2.617153836	11.80040195	5.995732122	5.34E-06	9.79E-05	4.033350618
CHST15	2.616910088	10.71411698	5.106376521	4.31E-05	0.000454824	1.967754449
ELAVL1	2.613909736	8.766242675	8.955390369	1.02E-08	1.39E-06	10.20855435
BASP1	2.61147587	8.025582058	4.623422322	0.000137677	0.001103689	0.824515725
APAF1	2.609787721	10.58325312	8.312929917	3.61E-08	3.09E-06	8.97157555
DENND2D	2.609381476	10.15043587	7.166578989	3.91E-07	1.53E-05	6.619635889
CTSO	2.603923944	6.502082698	5.512993621	1.64E-05	0.000218773	2.920615475
TMX1	2.602372524	7.403124363	5.945293239	6.00E-06	0.000105941	3.918194813
CDK8	2.599410957	6.795578146	8.939424675	1.06E-08	1.41E-06	10.17851343
PDHX	2.597746134	6.204438523	8.461773895	2.68E-08	2.53E-06	9.263319192
TMEM71	2.597578806	9.86304744	6.90741131	6.88E-07	2.30E-05	6.062476548
NF1	2.59701581	8.482989504	9.615916956	2.96E-09	7.01E-07	11.42076555
UBTD2	2.592936116	6.370522423	7.524719405	1.82E-07	9.17E-06	7.374317039
B3GALT6	2.590668085	7.306152026	6.487602488	1.74E-06	4.42E-05	5.140980901
ATMIN	2.590202881	7.343622444	9.157857494	6.96E-09	1.10E-06	10.58645937
NACC2	2.587839456	9.16638452	7.171692351	3.87E-07	1.52E-05	6.630536227
HERC4	2.585005553	9.320251383	11.11877746	2.14E-10	1.66E-07	13.96585815
QPCT	2.583307687	9.761500907	5.522908042	1.61E-05	0.000215171	2.943690268
SLC40A1	2.581653384	10.0345384	6.142785257	3.81E-06	7.75E-05	4.367472817
NCF4	2.581384805	10.33553357	5.112532621	4.25E-05	0.000449503	1.982263281
KMO	2.580590875	6.867704219	5.96595431	5.72E-06	0.000102317	3.965399017
ZNF780A	2.580238993	6.085963485	9.143284308	7.15E-09	1.11E-06	10.55944707
MRPS14	2.574146079	9.562946768	10.12667957	1.18E-09	4.02E-07	12.3180453
DLC1	2.573048137	4.332960598	3.488111983	0.00212827	0.009056632	-1.84298788
TOB2	2.570946828	8.639504831	11.7433025	7.72E-11	1.11E-07	14.94229591
FZD1	2.570370697	6.899320943	6.590433781	1.39E-06	3.75E-05	5.368813576
CD200R1	2.567751678	5.536103171	7.856196552	9.13E-08	5.75E-06	8.056760255
LOC729678	2.56689949	6.370879996	9.807782381	2.09E-09	5.86E-07	11.76185022
MED11	2.566754954	9.463199426	8.098667346	5.56E-08	3.98E-06	8.546101792
MDFIC	2.56526945	6.861786968	10.33984176	8.08E-10	3.38E-07	12.6824882
PPP2CB	2.561957171	6.253874184	9.870952816	1.86E-09	5.57E-07	11.87308388
MLYCD	2.561047062	7.530713551	6.992239903	5.71E-07	2.03E-05	6.245846619
MDH1	2.55861194	8.214657734	8.138322598	5.13E-08	3.79E-06	8.625338296
BTN3A2	2.557739838	10.43936193	6.990424866	5.73E-07	2.03E-05	6.241933319
TRIM14	2.547537992	8.864921938	7.188893744	3.73E-07	1.48E-05	6.667178599
CSTF3	2.546471232	7.638627033	8.242088055	4.16E-08	3.38E-06	8.831620526
CASP1	2.54120018	11.05393544	6.829573416	8.16E-07	2.59E-05	5.893367456
HRH4	2.539832032	4.614796674	7.894028353	8.45E-08	5.43E-06	8.133659476
ARFRP1	2.538816543	7.663607011	6.684125608	1.12E-06	3.28E-05	5.575216944
KLHL9	2.538313831	7.504811798	10.13217367	1.17E-09	4.02E-07	12.32751178
SAP30L	2.537078758	6.439058488	9.725145625	2.42E-09	6.36E-07	11.61554379
CDC42EP2	2.535553484	7.193182973	5.072686507	4.67E-05	0.000485032	1.888315611
GTF2E1	2.534786121	8.266750053	9.169807309	6.80E-09	1.09E-06	10.60858734
CEBPE	2.533155323	7.750622159	4.905163439	6.98E-05	0.000652937	1.49246604
EEPD1	2.53244895	6.305833669	6.346309877	2.40E-06	5.57E-05	4.825770493
SIRPD	2.530824859	6.034532303	5.523353882	1.60E-05	0.000215127	2.944727716
PLXDC2	2.530642456	8.019785857	6.097280174	4.23E-06	8.30E-05	4.264340799
IL16	2.529982608	6.809479395	6.376736034	2.24E-06	5.29E-05	4.89385671
LOC100129034	2.529203153	8.119841674	9.191649129	6.53E-09	1.08E-06	10.64898214
PICALM	2.528952036	8.852711542	6.164052741	3.63E-06	7.49E-05	4.415591449
DHRS4-AS1	2.526803312	6.884394115	7.360359221	2.58E-07	1.16E-05	7.030194067
TNFSF10	2.525680974	11.10939169	6.090154857	4.30E-06	8.39E-05	4.24817069
GK3P	2.525127214	7.126059986	4.592670904	0.000148294	0.001170315	0.751520981
TUBB1	2.52436637	11.91356019	5.810204569	8.20E-06	0.00013331	3.608444262
GCNT1	2.520566477	6.057518047	5.177481741	3.64E-05	0.000399214	2.135201314
ST8SIA1	2.518696006	5.632638612	7.243622602	3.32E-07	1.38E-05	6.78349006
FAM118B	2.518477016	6.393114411	8.008543525	6.68E-08	4.54E-06	8.3651927
PPP1R10	2.518397927	8.787794347	5.18041944	3.61E-05	0.000397253	2.142112774
C5AR1	2.517403406	9.926629442	4.611629628	0.000141655	0.001127451	0.796524249
FCGR1B|FCGR1A	2.517276091	7.246747691	4.470889485	0.000199072	0.001455932	0.462426084
MBNL1	2.517079826	6.806836432	7.71989444	1.21E-07	7.07E-06	7.778022632
HEXB	2.517041439	9.258544279	5.846305558	7.54E-06	0.000125667	3.691407857
CCNG2	2.515792909	6.855256109	4.451499651	0.000208635	0.0015109	0.416403111
ECHDC1	2.514400041	9.976845256	6.781064792	9.08E-07	2.80E-05	5.787570394
EVI2A	2.512347935	11.28839683	6.559647031	1.48E-06	3.95E-05	5.30074363
CMTM2	2.51086014	11.80463435	3.532646295	0.001913975	0.008338112	-1.740794285
CYBRD1	2.505763619	8.009209447	5.146044587	3.92E-05	0.000421835	2.061206582
UTP6	2.504098967	7.425336991	8.708606783	1.65E-08	1.86E-06	9.740246507
TOR4A	2.502276644	9.689909721	6.651109391	1.21E-06	3.43E-05	5.502611727
NR2C2	2.499928872	7.593548343	6.663122797	1.18E-06	3.38E-05	5.529046526
LMAN2L	2.499861364	8.241363238	9.170443259	6.79E-09	1.09E-06	10.6097644
PAK1	2.499347203	10.99485315	6.607312975	1.33E-06	3.66E-05	5.406082164
PRKAR2B	2.498392818	11.45898845	6.51276476	1.65E-06	4.27E-05	5.196854284
ATP6V1D	2.494831598	9.963352691	7.695588335	1.27E-07	7.33E-06	7.728040384
OSBPL8	2.49456815	9.492386124	5.350108346	2.42E-05	0.000291804	2.540359027
CPPED1	2.494077807	11.2992443	6.580527978	1.42E-06	3.80E-05	5.346924936
TNFSF4	2.49224071	9.370875268	5.717553888	1.02E-05	0.000155299	3.394923973
PRR5L	2.491884595	8.553130653	6.596330545	1.37E-06	3.71E-05	5.381837556
TSPAN2	2.491485838	7.913904483	5.535877944	1.56E-05	0.000210571	2.973863593
C5orf51	2.491190072	9.152122747	10.2613371	9.28E-10	3.59E-07	12.54894539
SPG20	2.490814966	8.254609507	6.394063408	2.15E-06	5.15E-05	4.932580341
GLCCI1	2.490553538	8.332822652	7.861897062	9.03E-08	5.71E-06	8.068360443
TRIM6-TRIM34|TRIM34	2.490130423	8.684642224	8.995862015	9.47E-09	1.32E-06	10.28454727
GIMAP2	2.48863486	8.073085471	5.450989072	1.90E-05	0.000243226	2.776118119
FAM120B	2.488213439	7.105888853	8.551248866	2.25E-08	2.27E-06	9.437191363
MEFV	2.483870971	7.939225913	5.69097931	1.08E-05	0.000162277	3.333525613
DNAJC13	2.479099034	7.700640183	8.137916028	5.13E-08	3.79E-06	8.624527047
FCGR2A|FCGR2C	2.474584755	11.93216593	5.520352574	1.62E-05	0.000215831	2.937743486
HMGN4	2.473740992	9.308418115	6.439220321	1.94E-06	4.79E-05	5.033323811
GIMAP1	2.473264113	9.162544579	8.117760629	5.35E-08	3.91E-06	8.58428057
MRPS18C	2.47264089	9.664912762	8.423992361	2.89E-08	2.64E-06	9.189561338
HAL	2.471592588	6.98764122	5.298106546	2.73E-05	0.000320824	2.418528192
CBFA2T3	2.470882833	9.267045379	4.975163594	5.90E-05	0.000577311	1.658030574
CXCR1	2.470351077	10.74633413	3.275875081	0.003517535	0.013400155	-2.324922395
PPAPDC2	2.469330018	6.76907133	9.971811544	1.55E-09	4.92E-07	12.04959478
PREPL	2.467443116	9.395530005	9.341086492	4.93E-09	9.32E-07	10.92360616
SPHK2	2.467326488	7.180879778	6.507917797	1.67E-06	4.29E-05	5.186097707
CTBP2	2.466708051	8.233579004	5.787897074	8.64E-06	0.000138689	3.557113187
DCAF12	2.465466457	11.14170636	6.117434345	4.04E-06	8.04E-05	4.31004714
IL7R	2.465411737	11.01413749	4.76464616	9.79E-05	0.000842813	1.159574012
SEMA3C	2.464691345	7.05780272	7.004679488	5.56E-07	1.99E-05	6.272654886
BAZ1A	2.464261391	9.132702719	10.54546763	5.65E-10	2.70E-07	13.02857526
IFI16	2.462466872	9.848313978	6.788432244	8.93E-07	2.77E-05	5.803658853
ADRB2	2.460482286	8.633764204	9.239421528	5.96E-09	1.04E-06	10.73710592
SVIL|SVILP1	2.460362292	6.90836101	5.707918781	1.04E-05	0.000157469	3.372670715
DCAF10	2.460095997	6.435284259	13.15977733	8.84E-12	5.11E-08	16.99716436
GUCY1B3	2.459198878	6.55672797	5.791459083	8.57E-06	0.000137614	3.565312981
CS	2.458995564	7.286226636	4.498405426	0.000186252	0.00138515	0.527742313
CCDC53	2.458907793	8.349383	7.085424961	4.66E-07	1.75E-05	6.446155772
SYNCRIP	2.458706235	7.460449443	6.66201016	1.18E-06	3.38E-05	5.526599019
FGFR1OP2|LOC100335030	2.457626519	7.289154252	5.192926846	3.51E-05	0.000388849	2.171532604
ZNF75D	2.457326645	6.204297872	10.18599507	1.06E-09	3.89E-07	12.42004187
STXBP5	2.456320393	5.780783871	9.793133717	2.14E-09	5.89E-07	11.73598097
PARG	2.455948234	7.05584767	7.469875683	2.05E-07	9.86E-06	7.259911047
CD53	2.45571055	12.96817666	6.806760403	8.58E-07	2.69E-05	5.84365126
NFATC3	2.45536093	7.073784136	9.460316968	3.95E-09	8.29E-07	11.14054095
ZNF146	2.454577069	8.436475487	8.460901159	2.69E-08	2.53E-06	9.261617691
F5	2.453250882	8.184114593	6.170455633	3.58E-06	7.41E-05	4.430068013
JAK2	2.453093186	9.236125412	6.884147196	7.23E-07	2.39E-05	6.012018308
DAPP1	2.452614251	9.576130616	8.338301111	3.43E-08	2.98E-06	9.021526079
RNFT1	2.452136874	8.205375981	5.836227648	7.72E-06	0.000128103	3.668261278
OSTM1	2.452054887	7.8452021	7.374214716	2.51E-07	1.15E-05	7.05934943
AGPAT5	2.451501202	6.347302473	8.40993427	2.97E-08	2.67E-06	9.162065425
FPR3	2.450671814	6.840525955	5.22416455	3.26E-05	0.000368763	2.244966009
MINPP1	2.450425009	5.817629248	9.193730487	6.50E-09	1.08E-06	10.65282804
SIRPA	2.450285974	10.35396575	5.527702475	1.59E-05	0.000213478	2.954845783
GALNT7	2.449636758	8.93794893	7.193613123	3.69E-07	1.47E-05	6.677224674
ZNRF2	2.448146579	8.888188994	9.150787421	7.05E-09	1.11E-06	10.57335819
NEXN	2.44811748	7.112684808	5.86587412	7.21E-06	0.000121753	3.736322248
PWWP2A	2.446870005	7.782693793	8.824245341	1.32E-08	1.62E-06	9.960744002
ANTXR2	2.445957238	8.340877293	6.772120677	9.26E-07	2.84E-05	5.768029306
MS4A6A	2.444692654	10.35759114	4.918134355	6.77E-05	0.000638176	1.523160198
ZNF189	2.44378396	6.976664865	10.022933	1.42E-09	4.63E-07	12.13855387
AARS	2.441772219	7.596408263	9.850763826	1.93E-09	5.62E-07	11.83759123
FAM173B	2.438890268	6.843033976	5.494714505	1.72E-05	0.000225934	2.878050745
LOC642131|LOC100653243	2.438577445	9.905114342	5.192937817	3.51E-05	0.000388849	2.171558406
SCRN3	2.435250325	4.888035927	8.229389055	4.27E-08	3.40E-06	8.806457291
NDUFB6	2.432562193	9.037299393	7.627365441	1.47E-07	8.04E-06	7.587303077
ESYT1	2.431788306	11.84355435	9.051830133	8.51E-09	1.23E-06	10.38926443
METTL6	2.431628681	6.708145699	9.169235008	6.81E-09	1.09E-06	10.60752803
CYBB	2.429571252	12.36272737	6.281092657	2.78E-06	6.13E-05	4.679451351
DDX18	2.428395794	7.925931078	7.277222533	3.09E-07	1.31E-05	6.854692212
PPARA	2.427384361	8.143374211	8.116154184	5.36E-08	3.91E-06	8.581070328
TNFRSF8	2.426246282	9.371511823	5.864789175	7.23E-06	0.000121771	3.733833086
MAP3K1	2.423007476	7.945861776	4.605854956	0.000143645	0.001139859	0.782816898
EFCAB14	2.42280007	9.049083232	6.571924717	1.44E-06	3.86E-05	5.3279043
ZNF594	2.422234112	6.16496964	8.070631558	5.88E-08	4.17E-06	8.489947932
PRR14L	2.420764879	8.033825783	7.561210046	1.69E-07	8.77E-06	7.450203553
FAM129A	2.418580925	11.24827402	6.359835839	2.33E-06	5.46E-05	4.856052235
SLC8A1	2.416602822	7.980478393	4.548664021	0.000164936	0.001267615	0.647052743
CSE1L	2.413895836	7.709951772	7.836886115	9.50E-08	5.90E-06	8.017430464
ANKRD34B	2.413771743	6.040075208	5.344681314	2.45E-05	0.000294348	2.527653773
THAP6	2.412079667	7.37037515	9.58408029	3.14E-09	7.22E-07	11.3636943
ARL13B	2.411986705	6.415383383	10.15279631	1.12E-09	3.93E-07	12.36301044
TM6SF1	2.409241297	8.963318161	6.793624652	8.83E-07	2.75E-05	5.814993306
CTSC	2.40821024	9.969409208	6.753835469	9.64E-07	2.92E-05	5.728046965
LARS	2.40790428	9.496339787	5.273085042	2.90E-05	0.000337585	2.359838015
SRGAP2	2.407870238	8.688330205	6.413096021	2.06E-06	5.00E-05	4.975072219
UBE2L3	2.405141508	8.280835802	8.053025732	6.10E-08	4.26E-06	8.454627608
SLC19A1	2.404563794	9.737772494	4.539394405	0.000168675	0.001289786	0.62504701
PREB	2.404275234	10.19362757	8.212230282	4.42E-08	3.45E-06	8.772420665
NUDT16	2.40411952	6.326483701	9.541717389	3.39E-09	7.48E-07	11.28754291
MIB1	2.401931882	6.3239008	4.76106775	9.88E-05	0.000847812	1.151088979
EWSR1	2.401485696	7.751482618	7.625186717	1.48E-07	8.07E-06	7.582797748
RNASE2	2.401332241	9.129815953	4.833168462	8.30E-05	0.000741369	1.321985342
ZKSCAN4	2.401108832	6.444497938	8.680049428	1.74E-08	1.92E-06	9.685505967
SLC43A3	2.3985251	9.766076909	5.984822971	5.48E-06	9.92E-05	4.008467669
RBM4B	2.396024462	9.472031967	7.578949275	1.63E-07	8.59E-06	7.487026614
JRK	2.394842776	6.79565919	7.898730379	8.37E-08	5.39E-06	8.143202919
NBR1	2.394818094	10.76813968	8.895993318	1.15E-08	1.49E-06	10.09661438
MS4A4E|MS4A4A	2.392746596	6.414087563	8.450631453	2.74E-08	2.55E-06	9.241587638
C1orf186	2.392051644	6.736461238	5.829951883	7.83E-06	0.000128905	3.65384205
HNMT	2.391801838	8.074275769	6.37221381	2.26E-06	5.34E-05	4.883744263
RFWD2	2.389338731	7.485289831	5.567653755	1.45E-05	0.000199949	3.0477252
ARHGAP6	2.388977598	8.37945028	6.479817955	1.78E-06	4.49E-05	5.123679024
PRMT6	2.387755057	7.598316729	7.258577802	3.21E-07	1.35E-05	6.815201199
HPS5	2.386445527	6.420134018	6.77133152	9.27E-07	2.84E-05	5.766304651
QSER1	2.386104016	6.795917615	6.916353961	6.74E-07	2.28E-05	6.081853203
OPRL1	2.38493276	8.473740074	5.819846909	8.02E-06	0.000131353	3.630616342
THAP8	2.384043241	7.278842344	6.063378693	4.57E-06	8.78E-05	4.18735384
GBE1	2.383091133	7.343157749	5.541225975	1.54E-05	0.000209007	2.986301067
PCMTD1|LOC100996875	2.383039291	10.19265041	7.65483521	1.39E-07	7.73E-06	7.644049645
PTER	2.382886791	7.080148715	8.505665661	2.46E-08	2.38E-06	9.348752764
CFDP1	2.382698996	7.222757667	9.624236008	2.92E-09	7.01E-07	11.43565617
SON	2.381130964	12.40444883	8.750453322	1.52E-08	1.74E-06	9.820254428
NUDT16P1	2.379049849	7.062351636	3.91240372	0.000768936	0.004106121	-0.857884236
RAP1A	2.378526046	6.264737802	9.437603865	4.12E-09	8.54E-07	11.09936374
LPIN2	2.378280871	8.19576746	5.493261904	1.72E-05	0.000226228	2.874667005
CIDEB	2.377422572	6.691540691	7.773747346	1.08E-07	6.56E-06	7.888466157
C5orf28	2.373223587	7.012581432	6.400416078	2.12E-06	5.10E-05	4.946768174
HIATL1	2.372660068	10.50400348	7.72967342	1.19E-07	7.00E-06	7.798108221
C2orf74	2.37193779	7.912212283	7.138309309	4.16E-07	1.60E-05	6.559307442
GGPS1	2.37120801	5.591012374	7.168393287	3.90E-07	1.53E-05	6.623503905
RGS2	2.369835669	14.6584531	5.924377875	6.29E-06	0.000109841	3.870362844
VMP1	2.366570591	12.35904555	6.025955563	4.98E-06	9.30E-05	4.102219652
GIMAP7	2.365768062	12.02714036	9.176244859	6.72E-09	1.09E-06	10.6204999
PTGDR	2.36544158	7.041841426	6.868320001	7.49E-07	2.44E-05	5.977648778
CLEC4D	2.365403879	8.558482698	5.355425123	2.38E-05	0.000289033	2.552804022
STT3A	2.365381571	8.806822568	9.948794949	1.62E-09	4.98E-07	12.00943114
AATK	2.364982409	10.10527004	4.041151614	0.000563368	0.003238296	-0.555038914
CLN5	2.364378848	7.884749373	8.355325237	3.31E-08	2.90E-06	9.054991951
PLA2G4A	2.363365556	6.255130836	7.280043926	3.07E-07	1.31E-05	6.860663941
EMR3	2.36258433	7.654526394	5.135558618	4.02E-05	0.000429901	2.036512123
IQGAP1	2.360440254	13.89208961	6.016746669	5.09E-06	9.45E-05	4.081246367
CFLAR	2.359565143	8.817145702	5.146471813	3.92E-05	0.000421548	2.062212561
POLH	2.358832403	6.425382027	7.137466774	4.17E-07	1.60E-05	6.557507758
LPAR1	2.357765699	7.016065195	5.083754142	4.55E-05	0.000475057	1.914419257
CD9	2.356761591	10.8429319	6.256076716	2.94E-06	6.40E-05	4.62319061
PXK	2.35578531	8.328048366	7.339482914	2.70E-07	1.20E-05	6.986214608
N4BP2L1	2.355349189	8.707872149	7.619314464	1.49E-07	8.11E-06	7.570651328
SAMD9	2.354350445	9.012954583	9.212451045	6.27E-09	1.07E-06	10.68739296
TMEM176B	2.352238513	11.03448432	3.487315396	0.00213231	0.009072606	-1.844812728
RNASE6	2.351735038	10.34003761	6.065009583	4.55E-06	8.76E-05	4.1910604
RAB22A	2.350104317	9.050374342	8.679991466	1.74E-08	1.92E-06	9.685394745
PHF20L1	2.349733268	8.838057069	7.433932176	2.21E-07	1.04E-05	7.184702601
FTSJD1	2.346834706	8.009156407	8.261918775	4.00E-08	3.31E-06	8.87086967
HNRNPAB	2.346744497	8.995313242	7.521933867	1.83E-07	9.18E-06	7.368516494
TMEM164	2.345622845	10.05778964	8.014229322	6.60E-08	4.51E-06	8.376640082
DHTKD1	2.345595416	9.463547415	6.721928637	1.03E-06	3.07E-05	5.658174293
ARMC7	2.343846111	7.906254758	8.424216175	2.89E-08	2.64E-06	9.189998865
TMEM60	2.342057511	9.030525635	7.491601458	1.96E-07	9.57E-06	7.305282334
NIT1	2.341867357	8.355239675	8.100376313	5.54E-08	3.98E-06	8.549521136
MYCL1	2.340868358	7.499209707	5.668647926	1.14E-05	0.000168194	3.281878592
EIF2C4	2.340778577	7.362763011	7.850281781	9.25E-08	5.80E-06	8.044719187
SULT1A1|SULT1A2	2.3401367	8.227786383	4.815789499	8.66E-05	0.000764641	1.280806659
ZNF280D	2.339907532	7.166114072	7.145977709	4.09E-07	1.58E-05	6.575682932
PRMT2	2.339574442	7.246735525	8.846003034	1.26E-08	1.59E-06	10.00202261
NSF	2.339283273	8.598645389	8.232789251	4.24E-08	3.40E-06	8.813197065
INPP4A	2.339026245	7.376369628	8.202367057	4.51E-08	3.49E-06	8.752836808
RIPK3	2.336666784	7.651577957	7.319390659	2.82E-07	1.24E-05	6.943829523
IL1R2	2.336580596	9.554947593	3.125451512	0.005002194	0.017661252	-2.660554211
SNX10	2.336386901	10.3794237	7.204021263	3.61E-07	1.45E-05	6.699369471
ADCY7	2.336123864	10.42049131	7.22802619	3.43E-07	1.41E-05	6.750386285
TM9SF3	2.335978999	9.816605909	8.012900345	6.62E-08	4.51E-06	8.373964824
SNX1	2.33537635	9.874180669	8.541788643	2.29E-08	2.29E-06	9.418861095
IKBIP	2.334942304	6.411814644	6.463410042	1.84E-06	4.60E-05	5.087185943
PPP1R11	2.334633333	10.235504	7.363064139	2.57E-07	1.16E-05	7.035887983
IGLL5	2.332208916	9.571067812	5.025426371	5.23E-05	0.000528415	1.776777182
LARP4B	2.330107124	9.115902784	7.557125824	1.70E-07	8.82E-06	7.441719255
TBC1D24	2.32872484	6.533913648	6.143319274	3.81E-06	7.75E-05	4.368681695
TAF4	2.328191519	9.086167948	5.935341079	6.14E-06	0.000107617	3.895440767
EIF5B	2.326998329	7.770509362	10.19600661	1.04E-09	3.89E-07	12.43721267
FCGR1A|FCGR1B	2.3267434	7.182598649	4.932099953	6.55E-05	0.000622869	1.556200616
FARSA	2.326406305	8.290967161	7.612074206	1.52E-07	8.18E-06	7.555668567
GSPT1	2.326179357	7.426120824	7.90879501	8.19E-08	5.33E-06	8.163620008
HIP1	2.325349411	6.563795323	5.891571858	6.79E-06	0.000116201	3.795243911
DYSF	2.322535471	9.9389298	4.329198191	0.000280522	0.001913205	0.126248619
CMKLR1	2.321301622	8.915662529	3.702521298	0.001274544	0.006095422	-1.348132898
CA5B	2.320136095	7.311123201	6.915965844	6.75E-07	2.28E-05	6.081012467
FEZ2	2.319053194	8.331420815	7.854230635	9.17E-08	5.76E-06	8.052758667
GEMIN6	2.317391827	6.802194357	8.935757956	1.06E-08	1.42E-06	10.17160917
PCTP	2.316904864	8.061290353	8.244160231	4.14E-08	3.38E-06	8.835724404
ZNF831	2.315166941	8.356068407	6.456956635	1.87E-06	4.65E-05	5.072823589
GTF2H5	2.314888131	10.16069707	6.127815402	3.94E-06	7.94E-05	4.333571556
STX3	2.312782775	9.903174581	4.774340376	9.57E-05	0.000827444	1.182559071
ZC3H14	2.312563795	6.893746524	6.302296637	2.65E-06	5.96E-05	4.727080257
DPAGT1	2.312292424	8.908167864	6.502573315	1.69E-06	4.33E-05	5.174233575
RPAP3	2.311220679	7.738542256	7.718844589	1.21E-07	7.07E-06	7.775865481
PIGN	2.310617048	5.654214476	5.223461847	3.26E-05	0.000369162	2.243314798
UBE3C	2.308515589	7.940791615	6.954024061	6.21E-07	2.15E-05	6.163357414
CR2	2.307735905	6.27191665	7.474733783	2.03E-07	9.81E-06	7.270062269
HIF1AN	2.307684631	7.118533453	8.04498162	6.20E-08	4.32E-06	8.438475095
PKIA	2.307555251	6.14028898	6.177519278	3.52E-06	7.34E-05	4.446032968
KREMEN1	2.307008652	7.451355292	3.018325346	0.006412208	0.02143244	-2.896052437
IKZF1	2.304272933	9.115361768	7.342241029	2.69E-07	1.20E-05	6.992028527
MRPL15	2.30426351	7.638831788	6.582289953	1.41E-06	3.79E-05	5.350819253
P2RY13	2.3036561	11.6707508	5.360334865	2.36E-05	0.00028651	2.564294379
ORAI3	2.301680536	9.593749217	8.51604584	2.41E-08	2.37E-06	9.368917675
MS4A14	2.300336064	7.861422941	5.312611701	2.64E-05	0.00031263	2.452530968
C1orf162	2.299356679	11.53498681	6.710391451	1.06E-06	3.13E-05	5.63287617
CISD1	2.299082906	6.947475406	6.380271174	2.22E-06	5.26E-05	4.901760123
BTBD7	2.299003078	8.325645753	7.528822556	1.81E-07	9.15E-06	7.382859367
ZNF674	2.298458782	5.573486621	6.686991565	1.12E-06	3.26E-05	5.581512718
TTF2	2.297904199	6.667307413	7.600485199	1.56E-07	8.34E-06	7.531671257
CRK	2.2974739	7.48306009	5.346456521	2.44E-05	0.000293556	2.531809962
MPDU1	2.297182876	6.966606881	6.659177413	1.19E-06	3.39E-05	5.520367003
TP53	2.296178598	10.60317931	6.665802707	1.17E-06	3.37E-05	5.534940957
SLC22A16	2.295877684	6.190560787	4.52892499	0.000172999	0.001314305	0.600193035
FCRL1	2.292288134	8.100894502	4.449911326	0.000209438	0.00151499	0.412633297
LOC729852	2.29025184	6.066440477	5.829163952	7.85E-06	0.000129074	3.652031413
PCSK6	2.289078702	7.992728089	5.427080936	2.01E-05	0.000254159	2.720317212
CD300LB	2.287827037	9.467795819	5.58287335	1.39E-05	0.000195276	3.083070933
NUP98	2.28743509	8.0566743	6.133462127	3.89E-06	7.86E-05	4.346362357
HMGCL	2.287326861	7.165121492	6.858060858	7.66E-07	2.48E-05	5.955352651
SP100	2.287277325	8.786436713	6.256669959	2.94E-06	6.40E-05	4.624525677
LOC100505549	2.286909976	6.488150277	7.651992416	1.40E-07	7.76E-06	7.638181995
TPM4	2.286301814	8.131409362	7.746651138	1.15E-07	6.84E-06	7.83294756
THEMIS	2.284658459	8.577869689	5.690303876	1.08E-05	0.000162358	3.331964195
POLR1A	2.284509217	7.071807282	4.923722504	6.68E-05	0.000631923	1.536381833
SCIMP	2.284092044	8.83674663	5.062389524	4.79E-05	0.00049502	1.864023676
CISH	2.283753865	8.21343093	6.909264916	6.85E-07	2.30E-05	6.066493767
MANEA	2.282196671	5.584125022	7.724129133	1.20E-07	7.05E-06	7.786722164
BTLA	2.281886397	7.849314164	8.054200649	6.08E-08	4.26E-06	8.456986064
ACVR1	2.281723422	6.577302495	6.196882232	3.37E-06	7.10E-05	4.48976646
KIAA0146	2.281605883	9.027019227	6.956345734	6.18E-07	2.15E-05	6.1683744
DOCK8	2.281567344	11.96642207	6.876597881	7.36E-07	2.42E-05	5.995628782
TNFAIP6	2.280030887	8.068016474	3.107300601	0.005217945	0.018252457	-2.700673643
LRRC58	2.279975219	6.404592025	5.638061114	1.23E-05	0.000177218	3.211062554
SELP	2.279213623	8.390723354	5.728445727	9.92E-06	0.000152576	3.420068944
TK2	2.278773373	9.442248688	7.375987448	2.50E-07	1.14E-05	7.063077759
RABEP1	2.277720987	9.499958566	8.469599846	2.64E-08	2.51E-06	9.278571989
SERINC3	2.277551702	10.32586442	7.775280319	1.08E-07	6.55E-06	7.891604026
EDC3	2.276833633	8.185258558	7.304825452	2.91E-07	1.27E-05	6.913068738
TM9SF1	2.276499842	8.149369883	7.58489505	1.61E-07	8.54E-06	7.499358926
AGPAT9	2.276498538	9.073065604	6.516420274	1.64E-06	4.26E-05	5.204964786
FAM127A	2.275623076	5.497706986	5.663080931	1.16E-05	0.00016972	3.268996146
NFE2L3	2.275521834	6.159033538	6.086039902	4.34E-06	8.45E-05	4.238829638
PPP3CA	2.275112201	9.442226757	6.216123283	3.22E-06	6.86E-05	4.533181098
ARL17B|LOC100996709|ARL17A	2.275018802	6.588270492	6.644276806	1.23E-06	3.46E-05	5.487568675
FYB	2.274514805	11.22594141	7.892070655	8.48E-08	5.44E-06	8.129685119
BLNK	2.273604232	7.759515262	6.94028072	6.40E-07	2.20E-05	6.133644048
ACSL1	2.273546093	12.32219652	3.398643083	0.002632229	0.010682724	-2.047228453
TRAPPC6B	2.273160725	8.719824498	8.83062044	1.30E-08	1.61E-06	9.972845646
AK2	2.272269412	8.545554831	7.48820876	1.97E-07	9.60E-06	7.298201516
VPS37C	2.270919793	8.708645974	5.737726099	9.71E-06	0.000150402	3.441484552
ANKRD44	2.269756367	10.44669279	5.524938927	1.60E-05	0.000214507	2.9484159
SIRPB2	2.268976967	9.12718254	4.62564198	0.000136941	0.001099303	0.829784226
PAPSS1	2.268825544	8.504800922	6.643374924	1.23E-06	3.46E-05	5.485582583
SLC44A1	2.267624988	6.970632135	7.081137747	4.71E-07	1.76E-05	6.436966034
CSF1R	2.267355627	12.42503064	4.12648642	0.000458277	0.002765902	-0.353646551
SH3BGRL2	2.265940129	8.268286424	6.680263276	1.13E-06	3.30E-05	5.566730697
ARHGAP26	2.264898524	10.02517439	5.232192455	3.20E-05	0.000363647	2.263827671
HNRNPU-AS1	2.264524911	7.490271364	4.896562878	7.13E-05	0.000662275	1.472110202
CHM	2.264265257	6.733092737	9.200564759	6.42E-09	1.08E-06	10.66545214
YWHAB	2.263729844	12.38443902	7.145425975	4.10E-07	1.58E-05	6.574505
VPS36	2.2635877	8.921057918	7.135646302	4.18E-07	1.61E-05	6.553618831
STAMBP	2.263119052	9.924733244	6.624079883	1.29E-06	3.58E-05	5.443066547
C7orf25	2.263116382	5.851689235	8.139539937	5.12E-08	3.79E-06	8.627767174
TTC9C	2.262321088	6.872262275	10.89508572	3.11E-10	2.05E-07	13.60492343
HSPA1L	2.261303555	7.084562134	6.308853855	2.61E-06	5.88E-05	4.741798281
CACNA1E	2.259256495	4.39621731	3.574044267	0.001733848	0.007727334	-1.645503935
GPR171	2.25708005	9.242203445	6.498230329	1.70E-06	4.35E-05	5.164589996
RNASE2|ECRP	2.257043664	10.36224485	4.784588381	9.33E-05	0.00081098	1.206854522
SLAMF8	2.256334086	7.475380797	4.414958103	0.000227927	0.001621385	0.329681679
CSRNP2	2.25501524	5.912429364	6.572295966	1.44E-06	3.86E-05	5.328725276
SACS	2.254757406	7.024516206	7.253836913	3.24E-07	1.35E-05	6.805151931
PDHB	2.253912178	7.853169923	7.974740827	7.16E-08	4.79E-06	8.297042034
SETDB1	2.25255129	8.021821998	7.906410768	8.24E-08	5.33E-06	8.158784638
MRPS28	2.252215008	8.324598913	7.611947361	1.52E-07	8.18E-06	7.555406014
TTL	2.251947559	8.229692687	7.454333577	2.12E-07	1.01E-05	7.227412862
RBPMS2	2.248848211	8.007605345	6.937274583	6.44E-07	2.20E-05	6.127141329
CDC26	2.248086981	7.587522852	7.189308472	3.73E-07	1.48E-05	6.668061546
GUCY1A3	2.245925052	6.531507778	6.388666802	2.18E-06	5.19E-05	4.920523838
RAB6B	2.24527059	8.668931684	7.138869068	4.16E-07	1.60E-05	6.560503053
TNFSF14	2.244869998	7.948625493	4.395145513	0.000239124	0.00168331	0.28267036
ZFP3	2.24375529	6.260720503	9.193731651	6.50E-09	1.08E-06	10.65283019
CLEC4A	2.242274513	8.558893763	5.222795229	3.27E-05	0.000369484	2.241748347
PSMA5	2.240735818	10.2275569	8.816249675	1.34E-08	1.63E-06	9.945558082
SPG11	2.240585511	9.717100192	6.453268363	1.88E-06	4.68E-05	5.06461283
PDCD11	2.239814407	7.926408297	6.401991598	2.11E-06	5.08E-05	4.950286117
PIGF	2.239733832	8.060318284	6.97593614	5.92E-07	2.08E-05	6.210678984
ZNF518A	2.238699929	6.41348186	5.241392377	3.13E-05	0.000357828	2.285437734
EFTUD1	2.238404529	5.138331855	9.624863482	2.91E-09	7.01E-07	11.43677893
NMI	2.237504549	9.804672587	5.882932036	6.93E-06	0.000118101	3.775441609
IRAK3	2.236734701	8.79145364	5.876304658	7.04E-06	0.000119533	3.760246485
FCGR1B|FCGR1A|FCGR1C	2.232775932	11.5974076	4.721903844	0.000108553	0.000912499	1.058205062
ABAT	2.232070289	8.336446087	6.614961276	1.31E-06	3.61E-05	5.42295725
ASXL2	2.231851753	10.03316667	6.93726124	6.44E-07	2.20E-05	6.127112463
EIF2S1	2.230683312	7.777259707	5.451535857	1.90E-05	0.000243091	2.777393756
DPYSL2	2.230207082	12.07983343	4.885198018	7.33E-05	0.000675862	1.445207511
DHRS9	2.229969418	9.491885951	5.565281926	1.45E-05	0.00020061	3.042215049
CBR1	2.229743044	7.687501915	6.379288137	2.23E-06	5.27E-05	4.899562529
TMPO	2.229445934	10.15477325	6.586425656	1.40E-06	3.77E-05	5.359958424
BANF1	2.229443149	11.37838679	5.851932349	7.44E-06	0.000124364	3.704326713
CDC14B	2.229138937	8.855017321	7.238703706	3.35E-07	1.38E-05	6.773053216
SLC30A5	2.22754523	7.603994135	6.335412736	2.46E-06	5.65E-05	4.801357893
CLEC12A	2.227076478	11.91458686	4.927314911	6.62E-05	0.000627807	1.544880851
OMA1	2.22530223	9.168162576	7.165144911	3.93E-07	1.53E-05	6.616578165
MRM1	2.224713705	6.730905296	6.17486244	3.54E-06	7.36E-05	4.440028776
USP32	2.224597076	9.201122013	5.994463413	5.35E-06	9.81E-05	4.030457457
ERLIN1	2.22436644	6.086196919	6.18910154	3.43E-06	7.20E-05	4.472198126
CR1	2.22309305	10.6361945	4.708730824	0.000112057	0.000936788	1.026955644
GLT8D1	2.222991085	8.523738396	8.639466036	1.89E-08	2.01E-06	9.607516546
AQR	2.222171518	7.395808512	7.642919	1.42E-07	7.88E-06	7.61944643
COPB2	2.221536224	10.55210789	9.234635561	6.02E-09	1.04E-06	10.72829151
TRIB1	2.221164173	9.410893623	3.489391535	0.002121797	0.00903878	-1.840056407
FCGR3A|FCGR3B	2.221119207	11.4597879	5.559131568	1.47E-05	0.000202473	3.027924428
ALCAM	2.220697312	5.805610544	6.691477198	1.11E-06	3.24E-05	5.591364355
SMARCAL1	2.220187243	7.161115533	6.75049442	9.71E-07	2.92E-05	5.720736683
LPXN	2.22003067	6.844708607	7.241178372	3.33E-07	1.38E-05	6.778304346
TIA1	2.21788394	7.795414357	6.22122277	3.19E-06	6.81E-05	4.544680048
SEMA4B	2.217388842	9.630045657	6.869340831	7.47E-07	2.44E-05	5.979866571
FRAT1	2.21695095	10.20983348	6.527600445	1.59E-06	4.18E-05	5.229759771
CD300E	2.216893908	6.730131508	7.256572843	3.23E-07	1.35E-05	6.810951665
NRP1	2.216794943	4.405056345	4.799925112	8.99E-05	0.000787613	1.243208743
BRD8	2.216368161	9.152737103	7.243348377	3.32E-07	1.38E-05	6.782908301
MARS2	2.216329072	6.340842845	6.058231173	4.62E-06	8.85E-05	4.175652994
S100P	2.215186382	12.0912771	3.240369385	0.003823645	0.01428343	-2.404628401
MGAT4A	2.214376889	7.227273112	7.871612567	8.85E-08	5.62E-06	8.088120284
STAT1	2.214088257	10.47189337	7.804484109	1.02E-07	6.19E-06	7.951318185
SLC37A4	2.211464242	6.631726059	8.410854576	2.97E-08	2.67E-06	9.163866286
ANP32E	2.21013713	7.294136596	4.523672798	0.00017521	0.001328878	0.587724595
CSF2RA	2.210109662	9.049863519	6.025367955	4.99E-06	9.31E-05	4.100881653
CRIPT	2.209959271	7.774704947	6.914714899	6.77E-07	2.28E-05	6.07830254
TSPAN5	2.209767395	8.153708013	6.388848578	2.18E-06	5.19E-05	4.920930001
MMP25	2.209663329	11.10491963	3.683519251	0.001334017	0.006312402	-1.392260614
GNG11	2.209222702	7.401390458	5.832589388	7.79E-06	0.000128517	3.659902486
MX2	2.209169218	10.85190761	6.429310962	1.99E-06	4.86E-05	5.011238041
FNDC3A	2.209098268	7.82198118	5.359736012	2.36E-05	0.000286754	2.56289297
SEC22B	2.207616303	8.206516444	7.179837423	3.80E-07	1.50E-05	6.647891928
LCMT2	2.206421603	5.420825322	6.384801541	2.20E-06	5.23E-05	4.911886295
STAM2	2.202985299	7.620684531	6.399751111	2.13E-06	5.10E-05	4.945283295
PROSC	2.202513734	6.560054761	6.101696307	4.19E-06	8.26E-05	4.274359822
TRIM22	2.201040577	10.4377736	4.487722471	0.000191128	0.001411819	0.502382924
ATRN	2.199964566	7.098559555	8.301245905	3.69E-08	3.14E-06	8.948541568
IL17RA	2.198920606	7.655193445	5.773892647	8.92E-06	0.000141768	3.524862468
KLHL7	2.198553228	5.648154058	7.427723012	2.24E-07	1.05E-05	7.171692163
THAP5	2.198414343	7.592783955	7.482435497	1.99E-07	9.68E-06	7.286148567
NCEH1	2.198101727	8.569425972	8.319477485	3.56E-08	3.07E-06	8.984475049
NUMB	2.197973523	11.06566382	5.864289908	7.23E-06	0.000121771	3.732687591
SAC3D1	2.1973053	8.311732711	5.146662126	3.92E-05	0.0004215	2.062660683
PYCR2	2.197255099	10.46787202	9.089875089	7.91E-09	1.17E-06	10.46020031
MBOAT7	2.197156744	10.804067	3.660101743	0.001411083	0.006578904	-1.446575365
LAT2	2.19661457	11.84523008	5.716628335	1.02E-05	0.000155463	3.392786703
EPS15	2.196240849	7.293094315	5.662338135	1.16E-05	0.000169827	3.267277041
RBM47	2.195192836	11.31988908	6.420196395	2.03E-06	4.94E-05	4.990912915
FAM203B|FAM203A	2.194467668	8.206637177	3.955323543	0.00069324	0.003804311	-0.757078107
PIP5K1B	2.194294751	6.709996398	7.212654063	3.54E-07	1.44E-05	6.717725625
CD93	2.194115185	12.9072298	5.970954394	5.65E-06	0.000101524	3.976815729
BBS7	2.193553142	6.160641683	8.640569472	1.88E-08	2.01E-06	9.609640082
ANKRD17	2.192123063	8.007226112	7.295540047	2.97E-07	1.29E-05	6.893443152
PEX3	2.191977851	6.487432142	9.391328017	4.49E-09	8.84E-07	11.0152532
SPTLC1	2.191009434	8.648446246	5.203412469	3.42E-05	0.000382301	2.196189164
CDK2AP2	2.190730064	6.29501128	8.12276375	5.29E-08	3.89E-06	8.594276223
PHF21A	2.189853722	8.755510656	6.419637212	2.03E-06	4.94E-05	4.989665622
KBTBD3	2.189390167	4.001742567	4.915162485	6.82E-05	0.000641346	1.516128201
PSEN1	2.188962025	10.68392428	7.261777497	3.19E-07	1.34E-05	6.821981834
ITGB1	2.188948145	11.49168891	6.524492182	1.61E-06	4.20E-05	5.222867965
ADPRH	2.187984914	8.752443382	6.779380031	9.11E-07	2.81E-05	5.783890339
FGD2	2.187360286	7.549249974	4.358870724	0.000261075	0.001804609	0.196617083
LOC100509780	2.186355295	5.421974386	5.761167785	9.19E-06	0.000144427	3.495541485
CBX1	2.186177201	9.636452299	7.259215458	3.21E-07	1.35E-05	6.8165526
TMEM102	2.185590213	6.691176307	7.24671358	3.29E-07	1.37E-05	6.790046738
SULT1A1|SULT1A3|SULT1A4|LOC101060714|SLX1A-SULT1A3|SLX1B-SULT1A4	2.184932348	10.14050401	4.149599383	0.000433343	0.002649217	-0.299024042
FUCA1	2.184357322	9.236224193	6.51272743	1.65E-06	4.27E-05	5.196771451
DDX11L1|DDX11L9|DDX11L2|DDX11L5|DDX11L10|DDX11|DDX12P|LOC642846	2.183213159	9.008169955	3.72960053	0.001194288	0.005801637	-1.285166724
TDRD7	2.183154707	6.009056498	4.932880158	6.53E-05	0.000622084	1.558046223
ICK	2.18309765	6.262659198	5.691867417	1.08E-05	0.000162093	3.335578605
C19orf59	2.182975695	10.60749598	4.530532461	0.000172328	0.001311402	0.604009098
TMCC1	2.180586614	9.665759431	6.300761574	2.66E-06	5.96E-05	4.723633977
CKLF	2.180550955	12.97013709	5.720377885	1.01E-05	0.000154606	3.401444577
SLC35E3	2.180509625	8.624108733	8.137535413	5.14E-08	3.79E-06	8.623767564
DMXL1	2.180173315	8.482824065	7.051972097	5.02E-07	1.86E-05	6.374382156
CYP27A1	2.178708727	10.44029259	5.45095937	1.90E-05	0.000243226	2.776048824
MRPS31	2.177476621	6.743971708	8.769423473	1.47E-08	1.71E-06	9.856443503
ZNF702P	2.177169957	5.062924336	4.29498992	0.000304749	0.002032579	0.045153761
EVI2B	2.177070821	12.89526217	5.122534784	4.15E-05	0.000440656	2.005831978
HIST1H2BJ	2.176152879	6.744971598	6.842706284	7.92E-07	2.55E-05	5.921956411
RBM12	2.175567344	7.766375852	9.289642728	5.43E-09	9.90E-07	10.82941069
ZNF559	2.17538733	8.651611554	7.379621734	2.48E-07	1.14E-05	7.070719853
FMNL2	2.174774389	4.308808214	5.796732424	8.46E-06	0.000136628	3.57744994
HCG27	2.17300448	7.962014772	5.348967307	2.42E-05	0.000292261	2.537687917
HAVCR2	2.172770418	8.484975672	6.009952371	5.17E-06	9.56E-05	4.065766322
SLC15A2	2.171981054	6.122762252	6.314215438	2.58E-06	5.85E-05	4.75382878
TAGAP	2.17049261	9.841341479	3.896744932	0.000798548	0.004228681	-0.894620704
CDIPT	2.169627544	8.677816362	5.610381722	1.31E-05	0.000186042	3.14690313
TLR6	2.169377927	9.327468404	4.336990519	0.000275279	0.001884734	0.144725952
MSL1	2.168891833	7.418528024	5.94334563	6.02E-06	0.000106241	3.913742749
COG6	2.168028169	4.970008465	7.989220111	6.95E-08	4.68E-06	8.326254016
DHCR24	2.166712383	6.949646817	5.309356665	2.66E-05	0.000314227	2.444901876
FAM50B	2.16628735	7.124190778	5.74061772	9.64E-06	0.0001498	3.448155603
UBE2T	2.164932443	7.543123544	6.695213003	1.10E-06	3.22E-05	5.599567166
OXTR	2.16387411	3.93202241	5.421647891	2.04E-05	0.000256017	2.707630228
PHTF1	2.163234265	7.86664424	6.069508747	4.51E-06	8.68E-05	4.201284203
IGF1R	2.162720089	8.541815191	3.961117897	0.000683605	0.003761842	-0.743456628
GALK2	2.161694185	7.620830182	7.501020255	1.92E-07	9.44E-06	7.324931597
RNF214	2.161529999	6.993905934	6.675160142	1.15E-06	3.33E-05	5.555515205
DNM3	2.161515825	8.949717585	4.578040252	0.000153631	0.001199927	0.716789968
RERE	2.16103423	8.00042209	6.040437905	4.82E-06	9.08E-05	4.135184189
GCA	2.159271606	12.87420446	4.751326537	0.000101121	0.00086328	1.127989292
OPN3	2.158872329	7.318243524	6.956019117	6.18E-07	2.15E-05	6.167668644
MSH2	2.15868128	5.621446263	8.314003916	3.60E-08	3.09E-06	8.973691875
EIF4G2	2.158026494	9.667099743	3.705578778	0.001265223	0.006060886	-1.341028192
BCKDK	2.157132248	8.557351111	4.62379953	0.000137552	0.001103647	0.825411056
SCYL3	2.156835084	6.421786042	6.751619586	9.69E-07	2.92E-05	5.723198733
FOLR1|FOLR2	2.156541119	8.698079361	3.069897355	0.005691242	0.019506068	-2.783071338
CAST	2.155846441	9.222235746	5.381906702	2.24E-05	0.000276322	2.614757624
AHCYL1	2.155371664	10.77623775	8.281501175	3.84E-08	3.24E-06	8.909572685
ARMC10	2.155322714	10.18837752	5.262728387	2.97E-05	0.00034335	2.33553276
GBP5	2.155144144	10.78595784	5.192642966	3.51E-05	0.000388849	2.170864972
OLFM1	2.154778824	7.417466428	5.96595994	5.72E-06	0.000102317	3.965411873
CEP104	2.154194082	7.833126526	8.323497377	3.53E-08	3.05E-06	8.992391716
CDK4	2.153951514	9.059147405	7.825399958	9.73E-08	6.00E-06	7.994011407
GPSM2	2.153480215	6.983858938	6.478880355	1.78E-06	4.49E-05	5.121594604
ARAP3	2.152678841	9.978960431	4.28245837	0.000314139	0.002082081	0.015455302
VPS13D	2.152498858	8.592494705	7.608288238	1.53E-07	8.23E-06	7.547831063
CASP10	2.152164109	9.169919118	8.023124271	6.48E-08	4.49E-06	8.394539344
RXRA	2.150062319	10.67339588	5.215054437	3.33E-05	0.000373722	2.223556546
PIGX	2.148804094	7.971319973	5.705430746	1.05E-05	0.000158235	3.366922888
NUP43	2.148431694	5.105945247	6.411508523	2.07E-06	5.00E-05	4.971529711
KCTD7	2.147835868	6.55605652	6.800679572	8.69E-07	2.72E-05	5.830387699
METTL4	2.14728412	7.975949932	8.839315348	1.28E-08	1.60E-06	9.989341781
ZSWIM1	2.146869087	4.741264274	6.080728275	4.39E-06	8.52E-05	4.226769277
SH2D3C	2.145728815	8.731186716	6.335770491	2.46E-06	5.65E-05	4.802159593
TCHP	2.144558381	5.585233348	8.305738198	3.66E-08	3.12E-06	8.957400007
METTL7A	2.144522528	11.54605735	4.994961938	5.63E-05	0.000558643	1.704818763
STAT6	2.144276048	8.929896666	4.609390134	0.000142423	0.001132147	0.791208387
NDUFA8	2.14413767	9.077624751	7.868104032	8.91E-08	5.65E-06	8.080986008
RNF5|RNF5P1	2.142939276	8.520953858	8.013619253	6.61E-08	4.51E-06	8.375412031
RNF24	2.141964352	8.190493427	6.722470134	1.03E-06	3.07E-05	5.65936123
NMNAT1	2.141660061	6.400592677	5.563874682	1.46E-05	0.00020075	3.038945552
USO1	2.141237238	9.955061383	8.174971369	4.76E-08	3.66E-06	8.698369157
RIMBP3|RIMBP3B|RIMBP3C	2.140992642	6.438209304	5.17670781	3.65E-05	0.000399813	2.133380414
KLRG1	2.140741227	8.074082446	4.848818867	8.00E-05	0.000720872	1.359060066
SLAMF6	2.140689002	9.792382039	8.94800307	1.04E-08	1.40E-06	10.19465886
REEP5	2.140091536	8.402748295	5.467593639	1.83E-05	0.000236436	2.814845306
FCF1	2.139676455	6.370473788	8.835190281	1.29E-08	1.60E-06	9.981516942
ASAP1	2.13931377	10.45401756	6.16679589	3.61E-06	7.45E-05	4.42179413
SGMS2	2.138890493	7.874307365	5.654143369	1.18E-05	0.000172319	3.248307863
SUV420H1	2.137353839	9.589080694	4.725671691	0.000107572	0.000906407	1.067142618
SLC33A1	2.136447322	8.578728679	8.11445523	5.38E-08	3.92E-06	8.577674822
ACSL5	2.136212371	9.325486972	8.511699495	2.43E-08	2.37E-06	9.360476154
TRPM6	2.135456527	6.682620219	3.55904205	0.001797113	0.007941273	-1.680067935
ALOX5AP	2.134447201	12.96040747	4.089812573	0.000500808	0.002959075	-0.440254188
NIPAL3	2.133711866	9.441974209	7.271257667	3.13E-07	1.33E-05	6.842063401
BBS10	2.133218452	6.909637365	7.678741513	1.32E-07	7.46E-06	7.69334814
TTC5	2.133057714	7.751322579	6.998203609	5.64E-07	2.01E-05	6.258701485
THAP2	2.13155907	4.720840151	8.155594794	4.95E-08	3.76E-06	8.659780732
SPINT1	2.131293971	7.783929484	4.588826162	0.000149678	0.00117881	0.74239424
TOLLIP	2.130490592	8.402466911	7.641230541	1.43E-07	7.88E-06	7.615958673
CYP20A1	2.127668199	6.272816386	7.383763242	2.46E-07	1.14E-05	7.07942627
BRSK1	2.126406864	8.853081804	5.146862227	3.92E-05	0.000421442	2.06313185
ALG6	2.126366711	8.336663569	7.680934518	1.31E-07	7.43E-06	7.697866411
NETO2	2.125647858	5.124478792	5.966174596	5.72E-06	0.000102317	3.965902053
TMEM223	2.125455012	6.546345152	7.815265793	9.94E-08	6.09E-06	7.973333392
ZW10	2.124432404	7.457038845	6.813473854	8.45E-07	2.66E-05	5.858289001
TREML2	2.124250104	7.464361342	4.098104711	0.00049086	0.002916583	-0.420678859
AHSA1	2.123459517	8.154988294	7.656168044	1.38E-07	7.72E-06	7.64680028
14-Sep	2.1209929	7.157852432	5.397646565	2.16E-05	0.000267784	2.651555466
CSF2RB	2.120944296	6.212995264	5.582723325	1.40E-05	0.000195276	3.082722619
HEATR5A	2.120750725	6.299906924	7.263870104	3.18E-07	1.34E-05	6.826415614
PUM2	2.120356157	10.31000879	5.795608848	8.48E-06	0.000136643	3.574864187
ABHD5	2.119447647	8.847376371	4.78114551	9.41E-05	0.0008155	1.198692648
VPS45	2.119265264	9.727213652	6.106563015	4.14E-06	8.19E-05	4.285398507
C11orf82	2.118617806	5.687199435	5.682072231	1.11E-05	0.000164525	3.3129314
C4orf32	2.118305724	7.456724408	6.879318603	7.31E-07	2.41E-05	6.001536336
SNX27	2.118208954	10.08844556	6.957116492	6.17E-07	2.15E-05	6.170039795
RWDD3|TMEM56-RWDD3	2.118169269	6.174832043	7.991639005	6.91E-08	4.67E-06	8.331131239
PECAM1	2.118132324	11.86397614	7.416069049	2.30E-07	1.07E-05	7.147258331
ICMT	2.117628264	8.59275858	6.272869459	2.83E-06	6.23E-05	4.660965671
TBC1D14	2.113775777	10.85474497	6.812001132	8.48E-07	2.66E-05	5.855078449
STX6	2.112998737	9.995355141	7.627694788	1.47E-07	8.04E-06	7.587984068
DNTTIP1	2.112515921	7.46603442	5.135979334	4.02E-05	0.000429615	2.037503037
FLOT2	2.112270797	9.914798631	5.011522316	5.41E-05	0.000541709	1.743940731
PHF23	2.111894968	9.247705238	6.83884016	7.99E-07	2.56E-05	5.913542627
PTPLB	2.11122653	4.243508549	7.130494866	4.23E-07	1.62E-05	6.542611773
KAT2B	2.11056545	7.307338357	5.764156503	9.13E-06	0.000143804	3.502429618
GDAP2	2.110249901	7.176526799	8.524046495	2.37E-08	2.34E-06	9.384449678
UFM1	2.10886978	6.881613917	5.995005012	5.35E-06	9.80E-05	4.03169254
RAB6C|RAB6A	2.108219198	9.845642431	6.99009754	5.74E-07	2.03E-05	6.241227543
CCND2	2.10731193	11.14426963	7.236438697	3.37E-07	1.39E-05	6.768246225
ATXN1	2.105799722	8.359034394	7.302082043	2.93E-07	1.28E-05	6.907271529
UNC50	2.10495522	9.326404809	7.315237463	2.84E-07	1.25E-05	6.935061249
HK3	2.104010653	9.334235545	3.406277466	0.002585024	0.010535598	-2.02985898
FAM114A2	2.102661526	7.693431985	8.483422653	2.57E-08	2.46E-06	9.305491576
CALHM2	2.102619915	6.743291068	6.36791135	2.28E-06	5.38E-05	4.874120916
EGLN1	2.102341159	10.35107293	5.612669131	1.30E-05	0.000185297	3.152207891
MOSPD2	2.101858632	9.519254197	6.000817041	5.28E-06	9.70E-05	4.044944475
UFSP2	2.101154084	7.08428288	5.870156873	7.14E-06	0.00012092	3.746146853
GBP3	2.101106808	7.479565316	6.049411974	4.72E-06	8.97E-05	4.155599135
RCSD1	2.100776673	11.33592201	7.11973036	4.33E-07	1.64E-05	6.519599517
TRIM64B|TRIM64|TRIM64C	2.100705387	5.357614005	6.610147041	1.33E-06	3.64E-05	5.41233608
MGST1	2.099758787	8.991579735	5.141313496	3.97E-05	0.000425902	2.05006567
RCBTB2	2.097325094	11.02350231	5.767833055	9.05E-06	0.00014298	3.510901795
PSMB2	2.096432808	8.604315767	7.191472453	3.71E-07	1.48E-05	6.67266824
DYNLL1	2.095920754	12.38471687	6.096643834	4.23E-06	8.31E-05	4.262896931
TMEM19	2.095291634	8.921799403	5.550077687	1.51E-05	0.00020576	3.006881279
CCT5	2.095210975	5.661265691	6.11888842	4.02E-06	8.03E-05	4.31334295
TST	2.094810748	10.2828897	5.893336586	6.76E-06	0.000115852	3.799287667
GSK3B	2.094270564	8.817317022	6.575354408	1.43E-06	3.84E-05	5.335488014
TMCO1	2.092705103	10.93173625	7.315060322	2.85E-07	1.25E-05	6.934687212
PTPRO	2.09237575	6.906489068	8.470038768	2.64E-08	2.51E-06	9.279427194
MYD88	2.092329012	10.9548455	6.33790363	2.44E-06	5.64E-05	4.806939457
CD302|LY75-CD302	2.092101279	10.29575243	5.099214357	4.39E-05	0.000461724	1.950871805
CCDC88A	2.09170795	7.746870171	5.993196734	5.37E-06	9.81E-05	4.027568751
BTN3A3	2.090575387	10.10916392	8.765424734	1.48E-08	1.72E-06	9.848819349
CASP8AP2	2.090473422	7.54349828	7.694748664	1.28E-07	7.33E-06	7.726312219
MRFAP1L1	2.090331047	10.10823355	6.619915256	1.30E-06	3.59E-05	5.433883609
TRAPPC8	2.08966612	9.000564367	6.990724586	5.73E-07	2.03E-05	6.242579558
GIMAP5|GIMAP1-GIMAP5	2.088419617	12.09222969	8.265921253	3.96E-08	3.31E-06	8.878784656
DPY30	2.088416518	10.24129358	7.28893156	3.01E-07	1.30E-05	6.879468187
CD44	2.087581776	11.77232565	5.004321842	5.51E-05	0.000549	1.726932058
ABRACL	2.08717801	10.85918687	6.03997086	4.82E-06	9.08E-05	4.134121471
SIGLEC5	2.08483414	10.12743026	4.119174053	0.00046646	0.002802962	-0.37092152
ANKRD46	2.084724505	7.244526193	9.001848923	9.36E-09	1.32E-06	10.29576953
RAB11A	2.083798389	7.293643538	8.991332626	9.55E-09	1.32E-06	10.27605378
RPE	2.083537469	6.960749031	8.119897261	5.32E-08	3.90E-06	8.588549746
BATF2	2.082419974	7.564784868	4.280401015	0.000315708	0.002090734	0.010580088
TFPI	2.081802981	6.547079681	4.823340535	8.50E-05	0.000753597	1.298699653
PPIL1	2.081126876	7.400605711	6.146527751	3.78E-06	7.72E-05	4.375944169
HORMAD1	2.08104669	5.071366756	8.225660369	4.30E-08	3.41E-06	8.799064513
CD101	2.080191654	9.405375954	5.709109287	1.04E-05	0.000157337	3.375420795
CLU	2.080069794	10.70627944	5.469992808	1.82E-05	0.000235486	2.820439063
MON1A	2.079838918	7.154421627	5.175305007	3.66E-05	0.000401013	2.130079814
UVRAG	2.079469523	6.332193964	9.170923161	6.79E-09	1.09E-06	10.61065261
CD46	2.079229972	11.08127481	6.311020509	2.60E-06	5.87E-05	4.74666031
UGDH	2.078904176	7.55369717	6.893491689	7.09E-07	2.35E-05	6.032294584
ANKH	2.078478863	5.927423535	6.90826865	6.86E-07	2.30E-05	6.064334673
ZKSCAN7	2.07847125	6.289018865	6.285193465	2.75E-06	6.11E-05	4.688666902
ABCF2	2.07834954	7.873844623	6.78424724	9.01E-07	2.79E-05	5.794520854
TAL1	2.078101305	9.130613107	6.378103582	2.23E-06	5.28E-05	4.896914281
ATP11A	2.077862638	4.778933504	5.264655641	2.96E-05	0.000342529	2.340056248
PSMF1	2.077757252	7.046196999	5.615373276	1.29E-05	0.00018454	3.158478494
AIM2	2.076036386	8.868395986	4.988159686	5.72E-05	0.000564986	1.68874547
AGPAT3	2.075289242	9.226574996	6.747587114	9.77E-07	2.93E-05	5.714374246
SGOL2	2.074639283	5.59712254	6.702023527	1.08E-06	3.18E-05	5.614516541
CASP6	2.074249032	7.334139959	7.684854274	1.30E-07	7.40E-06	7.705940634
IKBKE	2.074147491	7.496887553	6.852654598	7.75E-07	2.51E-05	5.943597608
CYSLTR1	2.073288247	8.149540145	8.259066332	4.02E-08	3.31E-06	8.865227519
RCAN1	2.072005172	6.776795989	8.022344843	6.49E-08	4.49E-06	8.392971353
ZNF322	2.070494701	8.56883468	7.194494315	3.69E-07	1.47E-05	6.679100115
PKHD1L1	2.070494243	6.455124273	5.805095275	8.30E-06	0.000134339	3.596691867
DAD1	2.070214794	10.88510441	7.514173979	1.86E-07	9.31E-06	7.352351717
CYFIP1	2.068952768	8.632834971	5.633304118	1.24E-05	0.000178634	3.200041099
RINL	2.068876263	8.594523303	5.869246456	7.15E-06	0.000120999	3.744058522
DCLRE1A	2.068377812	7.526144199	7.457259606	2.10E-07	1.01E-05	7.233533709
FERMT3	2.068066723	10.00364388	5.917656618	6.39E-06	0.000111072	3.854981871
MFAP3L	2.067783573	10.02318466	3.962010352	0.000682133	0.003755215	-0.741358377
EIF4EBP2	2.067071796	7.74465853	8.756868393	1.50E-08	1.73E-06	9.832497989
TRNT1	2.066555969	8.233918258	7.68657369	1.30E-07	7.39E-06	7.709481737
SLC30A6	2.066484776	7.751214377	9.428209828	4.19E-09	8.58E-07	11.08231266
SRBD1	2.066424531	7.243714995	7.959269635	7.39E-08	4.90E-06	8.265796006
SLC37A2	2.06554272	6.232292581	7.046618767	5.07E-07	1.87E-05	6.362882329
TRERF1	2.064345257	7.954585173	6.342948427	2.42E-06	5.60E-05	4.818241459
RNF167	2.062988453	9.961870158	6.820173419	8.33E-07	2.63E-05	5.872890502
PFKP	2.062337752	8.745776684	6.847832958	7.84E-07	2.52E-05	5.933110437
MAML1	2.061678224	9.448689554	5.977310043	5.57E-06	0.000100627	3.991323684
SLC7A6OS	2.061120076	7.01742131	7.492904422	1.95E-07	9.55E-06	7.308001288
RALBP1	2.060865286	8.003100958	6.596669318	1.37E-06	3.71E-05	5.382585656
ZNF140	2.060536542	6.560377132	7.194052906	3.69E-07	1.47E-05	6.678160678
DAAM1	2.059877541	8.319925226	7.580112711	1.62E-07	8.59E-06	7.489440125
LDLRAD4	2.059433427	7.685967521	6.458462515	1.86E-06	4.64E-05	5.076175461
CYP4F3	2.059200637	5.906972853	4.295856623	0.00030411	0.002030024	0.047207945
MACROD2	2.058000179	5.954701655	5.204439797	3.41E-05	0.000381501	2.198604511
CTDP1	2.05789745	5.432219792	6.334140215	2.47E-06	5.65E-05	4.798506154
ROCK2	2.057136548	9.046397461	6.692366797	1.10E-06	3.23E-05	5.593317837
SHQ1	2.056953897	8.060712942	4.644028063	0.000130994	0.001063396	0.873422818
TMEM218	2.056500258	8.410639171	4.367268927	0.00025582	0.001776734	0.216537318
MRS2	2.056165464	7.94560751	9.110172203	7.62E-09	1.16E-06	10.49796329
TLR2	2.055747397	12.29206279	4.253743706	0.00033676	0.002194888	-0.052574945
FBXO4	2.05361711	6.718658555	7.598584677	1.56E-07	8.36E-06	7.527734046
FN1	2.053305601	6.691490135	2.895214471	0.008505519	0.026664067	-3.162606485
FCGR2B	2.051760376	6.811953194	7.158588742	3.98E-07	1.55E-05	6.602595582
RUVBL1	2.050961413	9.840541252	5.510259798	1.65E-05	0.000219634	2.914251305
FAM212B	2.049815432	9.806659754	4.007367009	0.000611319	0.003446515	-0.634635434
DUSP1	2.048988013	15.08165625	4.5785097	0.000153457	0.00119926	0.717904383
AKAP10	2.048614159	8.039225481	5.278123646	2.86E-05	0.000334257	2.371660048
UBE2W	2.047836358	7.77686352	7.258597438	3.21E-07	1.35E-05	6.815242815
GRSF1	2.04752373	5.832044675	5.960885834	5.79E-06	0.000102979	3.953823377
MAPK14	2.044549668	10.39038225	4.560351515	0.000160342	0.001241015	0.674798328
CXorf21	2.044154122	8.189726749	7.496402844	1.94E-07	9.51E-06	7.315300425
FBXO22	2.043624212	7.536679466	7.126914828	4.26E-07	1.63E-05	6.534960168
HS3ST1	2.043604669	5.707386497	5.910634716	6.50E-06	0.000112412	3.838907766
ZC3HAV1	2.043540704	9.426260276	5.178687796	3.63E-05	0.000398424	2.138038839
KIAA1841	2.043310713	6.813656282	4.316541094	0.000289253	0.001956357	0.096239412
POC1B-GALNT4|GALNT4	2.042908161	6.095585742	6.775654412	9.19E-07	2.83E-05	5.775751067
LCN10	2.041575308	6.438951325	5.820155868	8.01E-06	0.000131329	3.631326622
TAB2	2.039374446	8.915786703	4.474497551	0.000197342	0.001447949	0.470990443
MOCS2	2.038881019	7.781381247	7.836867969	9.50E-08	5.90E-06	8.017393482
PRKAA1	2.038786408	7.336944885	8.314057651	3.60E-08	3.09E-06	8.973797755
MGC70870|CTBP2	2.03810114	6.387281474	6.601072148	1.35E-06	3.70E-05	5.392306931
HDHD1	2.037672554	8.462185166	8.297088147	3.72E-08	3.16E-06	8.940340258
CCR1	2.037607618	12.11097633	5.773060448	8.94E-06	0.000141768	3.522945384
TMOD3	2.037136991	8.3294297	9.34893173	4.86E-09	9.29E-07	10.93793946
PPAP2A	2.036604313	5.593333249	5.769464224	9.02E-06	0.000142604	3.5146602
LOC100128420	2.035971079	7.721773073	5.516645173	1.63E-05	0.000217265	2.929115068
LTA4H	2.035669176	10.63036334	4.057703293	0.000541261	0.003144248	-0.51601347
PRTFDC1	2.034069706	5.542811465	5.710529799	1.03E-05	0.000157036	3.378702012
KIF2A	2.033516861	10.35784176	6.360745717	2.32E-06	5.45E-05	4.858088453
TLR1	2.032567696	10.12696373	4.895215524	7.15E-05	0.000663794	1.468921024
SNX22	2.032243583	6.388851897	4.474021487	0.000197569	0.001448979	0.469860419
GPBAR1	2.031863036	10.05826207	4.808559639	8.81E-05	0.00077451	1.263673116
NUPL2	2.031195914	8.417997614	7.199184707	3.65E-07	1.46E-05	6.689080871
ZMYM1	2.030575312	7.373744594	6.189396056	3.43E-06	7.20E-05	4.472863254
MAFB	2.030173108	9.904446002	4.278094935	0.000317476	0.002099376	0.005115654
POC1B	2.030049154	5.407922708	4.59134596	0.00014877	0.001172901	0.748375806
SNX8	2.029973709	7.981415823	6.794215237	8.82E-07	2.75E-05	5.816282262
SERAC1	2.02982521	7.046775979	5.636526927	1.23E-05	0.000177775	3.207508235
CALD1	2.029712624	7.744224113	7.095132195	4.57E-07	1.71E-05	6.466954151
KIF13A	2.029700951	8.974270739	5.336454791	2.49E-05	0.000298897	2.508390431
WIPI2	2.02864535	7.637799655	5.19260313	3.51E-05	0.000388849	2.170771285
STYK1	2.028549934	4.660625571	5.962918552	5.76E-06	0.000102782	3.958466135
CACNA2D3	2.027906059	6.960664749	4.480595098	0.000194452	0.001430571	0.485464254
PSMB9	2.027883946	13.5743296	6.010068274	5.17E-06	9.56E-05	4.066030437
GALNT2	2.027722428	8.490540915	5.542399602	1.53E-05	0.00020861	2.989030141
ACLY	2.027665037	6.84160177	5.549155333	1.51E-05	0.000206029	3.004737128
CEACAM21	2.027595	6.213206934	5.655090243	1.18E-05	0.000172095	3.250500002
NARG2	2.026243003	8.251810714	6.827803659	8.19E-07	2.60E-05	5.889513116
NCF2	2.025206251	13.51537415	4.271078728	0.000322916	0.002123846	-0.011508658
GPN3	2.02446601	9.072638295	6.074935306	4.45E-06	8.60E-05	4.213612365
ITPRIPL2	2.024159218	9.330717764	5.537958952	1.55E-05	0.000209729	2.978703518
ANXA6	2.022019626	10.5427277	6.469045834	1.82E-06	4.56E-05	5.099724396
MED18	2.021093169	9.242160037	5.990813001	5.40E-06	9.85E-05	4.022132088
RBM14	2.021093164	6.628931778	6.130236861	3.92E-06	7.91E-05	4.339057024
HIST2H2BF|HIST1H2BN|HIST1H2BE|HIST1H2BK|HIST1H2BL|HIST2H2BC|HIST1H2BI|HIST2H2BA|HIST1H2BC|HIST1H2BJ|HIST1H2BD|HIST3H2BB|HIST1H2BO|HIST1H2BH|HIST1H2BM	2.019866258	9.970243648	6.752452328	9.67E-07	2.92E-05	5.725020804
SYNRG	2.017141031	10.74260347	7.167365433	3.91E-07	1.53E-05	6.621312614
NUDT9	2.017105835	6.283361742	7.572222011	1.65E-07	8.64E-06	7.473067389
ZNF879	2.016850036	5.635197831	6.975541562	5.92E-07	2.08E-05	6.209827424
PRKACB	2.016380376	11.45964719	6.449737018	1.90E-06	4.71E-05	5.056749828
UBASH3A	2.015962439	6.718115539	5.582017165	1.40E-05	0.000195514	3.081083091
LGALSL	2.014937252	9.545963897	4.981189903	5.82E-05	0.000571849	1.672274083
TYK2	2.014534998	8.520438533	4.233352691	0.000353806	0.002280698	-0.100866169
HSPA8	2.014141967	11.93532481	7.419330243	2.28E-07	1.07E-05	7.154097705
PPP2R5C	2.011961139	10.06952941	8.400809925	3.03E-08	2.71E-06	9.144204381
ALG10	2.01090668	5.248552202	6.892836526	7.10E-07	2.35E-05	6.030873351
SHISA5	2.010762992	10.96699822	5.360256301	2.36E-05	0.00028651	2.564110528
MGST3	2.010541899	9.790314629	6.129389727	3.93E-06	7.92E-05	4.33713804
IL2RA	2.009817231	7.554706153	6.621824208	1.29E-06	3.58E-05	5.438093095
PPP1R21	2.009341206	9.980634341	7.111317159	4.41E-07	1.67E-05	6.50160279
SKA2	2.00909108	4.693029626	4.936739366	6.47E-05	0.000617639	1.567174968
ARSK	2.008738685	6.22384905	8.646988403	1.86E-08	2.00E-06	9.621989775
PYHIN1	2.008556459	8.364689854	4.219802746	0.000365607	0.002334487	-0.132946641
GPR34	2.008294838	5.891315121	6.510923431	1.66E-06	4.28E-05	5.192768282
SLFN12	2.008065762	6.874880792	6.336959345	2.45E-06	5.65E-05	4.804823603
KDM4B	2.007133514	11.81116811	5.234065228	3.18E-05	0.000362811	2.268227159
RNF20	2.005923089	9.470895508	5.910583651	6.50E-06	0.000112412	3.838790852
TMEM126B	2.005773943	8.821509837	7.422243805	2.27E-07	1.06E-05	7.160206764
GMPR2	2.00553085	10.06028964	6.702496648	1.08E-06	3.18E-05	5.615554836
AGFG1	2.005192091	9.795011118	5.174423135	3.67E-05	0.00040158	2.12800483
ZNF710	2.00433648	10.34307673	5.565815575	1.45E-05	0.000200446	3.043454847
ERGIC2	2.004316308	8.078919038	7.364550639	2.56E-07	1.16E-05	7.039016665
MIRLET7BHG	2.003592581	6.344994403	6.303678618	2.64E-06	5.95E-05	4.73018262
CA2	2.003201329	9.486449949	3.803659149	0.000999414	0.005040102	-1.112503161
CXCR6	2.002704682	6.644878967	6.296742028	2.68E-06	5.99E-05	4.714608587
RASSF5	2.001794451	9.176116993	3.95037011	0.000701584	0.003841466	-0.768720485
CENPJ	2.001024828	6.635342555	8.254611474	4.06E-08	3.34E-06	8.856413473
EXOC2	2.000891579	7.227509481	6.300742593	2.66E-06	5.96E-05	4.723591364
SPRYD3	1.999493759	7.724830405	7.980049454	7.08E-08	4.76E-06	8.307755653
FOLR3	1.999425259	10.38999095	2.67802396	0.013880161	0.039035152	-3.62071755
ZMYND11	1.998799108	6.790433249	5.516766307	1.63E-05	0.000217265	2.929397007
C5orf22	1.998439761	6.823205595	6.258908917	2.92E-06	6.39E-05	4.629563969
FAM174A	1.997287627	7.182164158	5.312310413	2.64E-05	0.000312731	2.451824846
NECAP2	1.996920416	10.33063825	5.418621462	2.05E-05	0.000257345	2.700562035
ACTR3	1.996440539	13.44124057	7.555073109	1.71E-07	8.84E-06	7.437454191
UBL4A	1.995821656	5.774592006	5.896682042	6.71E-06	0.000115148	3.806952654
CAMKK2	1.995085455	9.680203698	4.983218687	5.79E-05	0.000570134	1.677068853
CDK14	1.994708508	8.42183969	5.817159785	8.07E-06	0.000131971	3.624438385
SCOC	1.993938881	8.789200457	6.335030396	2.46E-06	5.65E-05	4.800501084
RNASE4	1.992997702	6.916153248	6.494507285	1.72E-06	4.38E-05	5.156321101
SLC16A3	1.992512668	6.504725504	4.08640011	0.00050496	0.002978368	-0.448308778
GLB1	1.991615746	10.91850992	5.684096457	1.10E-05	0.000164133	3.317612311
NCF1B	1.990366696	10.47827816	3.457926255	0.002286719	0.009571772	-1.91206001
PSMB10	1.99032214	11.02228532	6.153639561	3.72E-06	7.64E-05	4.392037701
PHF14	1.989965017	8.878553372	6.377183134	2.24E-06	5.29E-05	4.894856363
GINS3	1.988475146	6.548568043	5.475580198	1.80E-05	0.000233374	2.83346443
LCLAT1	1.988111334	8.005082375	7.133461449	4.20E-07	1.61E-05	6.548950908
PMEPA1	1.986336092	6.25921071	4.96095824	6.11E-05	0.000590044	1.62444897
RABIF	1.985804142	6.994649774	9.033750101	8.81E-09	1.26E-06	10.35548373
RAB7L1	1.984904942	8.413304776	6.636492923	1.25E-06	3.50E-05	5.470423824
SLC31A1	1.984723812	8.310852551	5.766587293	9.08E-06	0.000143277	3.508031235
TMEM216	1.984496358	8.605041927	7.377363796	2.49E-07	1.14E-05	7.06597213
TBXAS1	1.98402663	10.03606491	4.691254154	0.000116882	0.000967144	0.985491945
TPCN2	1.98307189	7.708777172	5.962767497	5.76E-06	0.000102782	3.958121137
SERPINB9	1.982096195	9.500103091	4.691741566	0.000116745	0.00096626	0.98664841
FKBP3	1.981950671	7.792755204	5.422033083	2.04E-05	0.000255885	2.708529787
IL1R1	1.981664003	8.238514059	4.026396838	0.000583831	0.003328794	-0.589811407
SUCLA2	1.981580706	7.309119299	6.772802695	9.24E-07	2.84E-05	5.769519751
FKBP5	1.981559619	9.624704955	4.579660084	0.000153031	0.00119698	0.720635263
PYGO2	1.980796906	7.447529229	6.838208909	8.00E-07	2.56E-05	5.912168655
RNF41	1.980469478	6.715890427	6.9353571	6.47E-07	2.21E-05	6.122992891
PHACTR2	1.980167033	7.157935467	6.928520569	6.56E-07	2.23E-05	6.108198158
PMS1	1.979930784	7.662337317	7.008846613	5.51E-07	1.98E-05	6.281630666
EIF4G3	1.979781678	9.53001858	6.906569392	6.89E-07	2.30E-05	6.060651755
HIGD1A	1.979427701	7.092466888	8.931579633	1.07E-08	1.42E-06	10.16373931
EGLN3	1.979299052	4.550093779	5.662871128	1.16E-05	0.00016972	3.268510588
NFATC1	1.978892804	9.220962279	6.901634352	6.96E-07	2.31E-05	6.049953507
EFCAB2	1.97849319	5.692043986	4.74392854	0.00010294	0.000873875	1.110444661
CD84	1.97832059	7.122969119	6.678404916	1.14E-06	3.31E-05	5.562646851
TAF12	1.978214643	8.236111713	5.561989929	1.46E-05	0.000201397	3.034566368
EP400	1.978169834	8.694296022	8.391969978	3.08E-08	2.75E-06	9.126888837
HIBADH	1.978050125	7.625388006	6.286164125	2.75E-06	6.10E-05	4.690847926
CWC27	1.977537674	7.772385939	5.414009654	2.08E-05	0.000259653	2.689789806
TMEM55A	1.974244449	10.21108845	7.208976901	3.57E-07	1.44E-05	6.709908036
PID1	1.973739416	8.385409473	4.013278632	0.000602645	0.003411549	-0.620713724
TBRG1	1.97304629	5.445668998	7.82271028	9.79E-08	6.02E-06	7.988524736
ADO	1.972795673	6.362777971	6.178135907	3.51E-06	7.33E-05	4.447426373
REPS2	1.972682517	7.526413138	5.796017595	8.48E-06	0.000136643	3.575804875
FAM184A	1.972597388	5.269413654	5.540945061	1.54E-05	0.000209056	2.985647831
HN1	1.972097999	12.06300477	4.26753073	0.000325703	0.002138697	-0.019914679
CENPBD1	1.971172577	6.565829791	4.863296603	7.72E-05	0.000702593	1.393349544
KYNU	1.97079328	9.072198299	5.752173917	9.39E-06	0.000146566	3.474807875
HMGB2	1.970500623	9.638409806	3.810331049	0.000983486	0.004974001	-1.096916864
DOK1	1.970305735	10.16096759	6.621852949	1.29E-06	3.58E-05	5.438156469
CASP5	1.970299278	5.405367508	4.19895722	0.000384535	0.002430607	-0.182284446
GID4	1.969391892	7.347909253	9.400640463	4.41E-09	8.75E-07	11.03220271
CYP4F2	1.968667103	8.815863863	3.630124669	0.001516167	0.006970547	-1.515992946
RASSF3	1.968133591	6.71179204	6.178246566	3.51E-06	7.33E-05	4.447676424
FAM134B	1.966804296	6.621919359	6.382647867	2.21E-06	5.24E-05	4.907072767
PRDM2	1.966589521	6.317753277	6.661687091	1.18E-06	3.38E-05	5.525888325
ITGA6	1.96654256	8.502039045	4.346589266	0.000268955	0.001848612	0.167488893
MECP2	1.96614125	9.489770957	7.347587277	2.66E-07	1.18E-05	7.003295032
RALB	1.965656712	8.51561922	5.810840151	8.19E-06	0.00013331	3.609906043
CMAS	1.965149742	8.113794782	7.302056953	2.93E-07	1.28E-05	6.907218506
SSH2	1.965021292	10.27592221	6.252887317	2.96E-06	6.44E-05	4.616012297
NDUFB3	1.964985204	7.089076448	5.048641895	4.95E-05	0.000506297	1.831582483
ZNF609	1.964368934	7.49705026	8.789582144	1.41E-08	1.68E-06	9.89484482
MAPK1	1.963941299	10.52397775	5.884332327	6.91E-06	0.000117815	3.778651581
HFE	1.963739159	5.943490419	5.968466681	5.69E-06	0.000101956	3.971135862
CSGALNACT2	1.963640387	7.855913011	3.409216527	0.002567072	0.010474539	-2.023169139
HKDC1	1.963250109	5.109813103	4.341094698	0.000272557	0.001869726	0.154458515
DNAJA3	1.961544577	8.769797698	9.401523277	4.40E-09	8.75E-07	11.0338089
IGLL1|IGLL5|GUSBP11|IGLL3P	1.961061354	12.06247205	4.773450525	9.59E-05	0.00082872	1.180449328
REV1	1.961039181	7.931074066	6.197026596	3.37E-06	7.10E-05	4.490092359
MYCBP|GJA9-MYCBP	1.960865201	10.12032951	6.370400134	2.27E-06	5.36E-05	4.879687875
RCBTB1	1.960386412	7.403191472	4.889537507	7.25E-05	0.000670409	1.455480442
CD244	1.959575225	8.766229562	6.356793132	2.34E-06	5.48E-05	4.84924221
ZNF302|ZNF181	1.958482199	8.531393948	5.83541358	7.74E-06	0.000128166	3.666391098
SLC22A15	1.958215952	9.425939993	5.106351087	4.31E-05	0.000454824	1.967694502
CHML	1.957936912	6.686873555	7.582405994	1.62E-07	8.57E-06	7.494196905
ALDH18A1	1.957552977	7.054038774	6.643440685	1.23E-06	3.46E-05	5.485727404
KIAA1211L	1.956878951	5.47859489	5.704919347	1.05E-05	0.000158274	3.365741389
SIGLEC7	1.956837856	9.667670677	4.49856646	0.000186179	0.001384935	0.528124582
GALC	1.956712362	8.987937305	6.279462026	2.79E-06	6.14E-05	4.67578635
RAD51C	1.956617477	7.697744239	5.635214444	1.23E-05	0.000177983	3.204467373
ASH2L	1.954999082	8.132620719	9.570488987	3.22E-09	7.34E-07	11.33928884
CRLS1	1.954860957	9.343207316	6.669584286	1.16E-06	3.35E-05	5.543256908
ATP7A	1.95439255	6.61128008	8.593884554	2.07E-08	2.16E-06	9.519646699
COA4	1.954342473	9.876617128	5.881650615	6.95E-06	0.000118264	3.772503952
CHCHD7	1.953883561	9.63620288	6.606015441	1.34E-06	3.67E-05	5.403218561
LOC100128276|LOC100508384	1.953437255	10.043003	3.541996509	0.001871749	0.008194648	-1.719296026
KANSL1L	1.952853665	6.09645442	4.717221858	0.000109786	0.000921152	1.047098714
LOC441081|LOC101060375|LOC100653060|LOC100653059|LOC100653058|LOC100653056	1.952552478	11.63192013	4.017860088	0.000596007	0.003380084	-0.609922717
ZNF420	1.951677219	5.406412353	7.590468542	1.59E-07	8.49E-06	7.510914548
ADD3	1.951079141	11.50869557	6.043875103	4.78E-06	9.04E-05	4.14300447
NDUFV3	1.950456915	6.683077457	7.48750137	1.97E-07	9.60E-06	7.296724937
ROCK1	1.949817086	7.304670182	4.088230444	0.000502729	0.002968214	-0.44398865
DNAJC16	1.949689239	9.033730104	7.523254287	1.83E-07	9.17E-06	7.371266245
PTPRC	1.949557908	6.036932511	6.093875619	4.26E-06	8.34E-05	4.256615262
STXBP3	1.949277365	7.830639184	5.164391912	3.76E-05	0.00040862	2.104398662
NEK1	1.948636203	6.057639523	7.581522252	1.62E-07	8.57E-06	7.492363915
HEG1	1.948507485	7.650324712	5.343266697	2.45E-05	0.000295113	2.524341643
ZDHHC21	1.948126747	4.915427516	7.211715804	3.55E-07	1.44E-05	6.71573108
VPS72	1.94801262	9.707122903	7.82075171	9.83E-08	6.03E-06	7.984528808
DGUOK	1.947581579	9.122585368	7.456587239	2.11E-07	1.01E-05	7.232127317
FPGT	1.947424223	6.874338847	6.444116761	1.92E-06	4.75E-05	5.044232381
GBA|GBAP1	1.947348255	10.05900243	5.938661938	6.09E-06	0.000107039	3.90303457
TNFAIP1	1.947230664	8.028592713	7.096850591	4.55E-07	1.71E-05	6.470634581
ZNF804A	1.947045883	4.934752295	5.857818754	7.34E-06	0.000123261	3.717838121
FNBP1L	1.947019078	5.921069755	8.356323729	3.31E-08	2.90E-06	9.056953505
NCF1C|NCF1|NCF1B	1.946836114	13.21293736	3.413645544	0.00254025	0.010383783	-2.013084762
DGKG	1.945552977	6.321406414	5.204841629	3.41E-05	0.000381271	2.199549238
MRPL19	1.944790661	6.688191824	6.064901036	4.55E-06	8.76E-05	4.190813713
TMEM43	1.944056634	9.511042602	7.220855041	3.48E-07	1.42E-05	6.735154045
ASPG	1.942928251	8.486329249	4.318871337	0.000287626	0.001948255	0.101763933
S100A11	1.942606678	15.1483016	4.623998353	0.000137486	0.001103396	0.825882977
USP25	1.942180261	7.618676642	7.941080237	7.67E-08	5.03E-06	8.229016784
BTG2	1.94199895	12.11987061	3.877335384	0.000836828	0.004389645	-0.940124379
NNT	1.941884631	8.525269055	5.674559672	1.13E-05	0.000166426	3.295555616
SLC22A5	1.941711779	5.862340363	6.629409536	1.27E-06	3.55E-05	5.454815083
INSIG2	1.941610621	8.662551198	6.850703605	7.79E-07	2.51E-05	5.93935453
LYL1	1.941054749	9.724512873	6.64762247	1.22E-06	3.44E-05	5.494935457
PLD6	1.94102645	6.809217366	6.014011388	5.12E-06	9.50E-05	4.075014949
GIT2	1.940918451	11.06655308	6.314876484	2.58E-06	5.84E-05	4.755311816
RSBN1L	1.939020501	8.679131767	8.051185366	6.12E-08	4.27E-06	8.450932978
NEK9	1.938366834	6.713709583	6.863501694	7.57E-07	2.46E-05	5.967178936
PIK3R6	1.93811542	8.28098002	6.816809114	8.39E-07	2.65E-05	5.865558845
C3orf58	1.936627489	8.676810885	5.667700456	1.14E-05	0.00016841	3.279686282
ZSCAN5A	1.935981069	6.096629326	6.84831825	7.83E-07	2.52E-05	5.934166099
ASAP2	1.935821754	8.225501152	5.050499554	4.93E-05	0.000504701	1.835966699
CNTRL	1.935499645	8.877830008	5.904929078	6.58E-06	0.000113398	3.825842918
LOC93622	1.935186382	9.126882277	5.112159783	4.25E-05	0.000449753	1.98138463
DPY19L4	1.934614054	7.218258388	5.4222284	2.04E-05	0.000255868	2.708985917
ANXA4	1.934351188	10.31376317	4.325857131	0.000282801	0.00192255	0.118326733
TBC1D1	1.934073128	6.907883063	6.123684965	3.98E-06	7.98E-05	4.324213092
NXT2	1.933172281	5.39199079	5.181946724	3.60E-05	0.000396084	2.145705766
SPRED1	1.932895408	6.125949713	5.846803375	7.53E-06	0.000125588	3.692550956
CNOT1	1.932719269	6.381594409	8.457799938	2.70E-08	2.54E-06	9.255570633
LOC100996268|LOC100190986	1.932599563	8.41220714	6.646114992	1.22E-06	3.45E-05	5.491616337
ANKRD13A	1.931585248	9.441480288	3.636994101	0.001491426	0.006883719	-1.500096777
TPST2	1.931027157	10.29560199	6.44110331	1.94E-06	4.78E-05	5.037519194
DLAT	1.930727923	6.797184067	5.968704073	5.68E-06	0.000101956	3.971677898
MTHFSD	1.930708262	7.637361662	7.376753164	2.50E-07	1.14E-05	7.064688042
LRFN3	1.930621079	7.376196861	4.415163712	0.000227813	0.001620942	0.330169583
PGM2	1.929615928	9.191042167	5.738326646	9.70E-06	0.000150284	3.442870097
PLA2G7	1.929213397	8.449871911	4.118258269	0.000467495	0.002806754	-0.373084779
SNX6	1.929093775	10.19154346	6.712894281	1.06E-06	3.12E-05	5.638365722
GTF2H1	1.927795916	8.64640632	9.654656731	2.76E-09	7.00E-07	11.49002882
AGAP7|LOC101060581|AGAP10|AGAP8|LOC399753|AGAP4|AGAP6|AGAP9	1.927354525	7.474712086	4.619400534	0.000139021	0.001111222	0.814969632
CAPRIN1	1.927050564	8.832902078	4.959817071	6.13E-05	0.000591301	1.621750845
CAMTA1	1.926976796	5.66605767	6.152485942	3.73E-06	7.64E-05	4.38942754
JRKL	1.926271742	6.916796074	7.527555193	1.81E-07	9.15E-06	7.380221104
TRIM38	1.926104744	9.612389086	7.907430903	8.22E-08	5.33E-06	8.160853626
MRPS9	1.925844983	7.583106605	5.796102948	8.47E-06	0.000136643	3.576001305
CDC7	1.92548318	7.276501092	5.15108944	3.88E-05	0.000418633	2.073084875
HSPBAP1	1.925350826	6.457764863	5.794024122	8.52E-06	0.000136971	3.571216945
ATP2B4	1.9252734	11.79386968	5.491480055	1.73E-05	0.000227003	2.870516062
RTP4	1.92512254	7.898944848	8.444856613	2.77E-08	2.56E-06	9.230317845
STAT5B	1.924467332	8.457561519	5.553939954	1.49E-05	0.00020434	3.015858893
FCHSD2	1.924455339	9.098189609	5.828279925	7.86E-06	0.000129272	3.649999871
MPZL2	1.924266598	5.112469149	4.060664264	0.000537398	0.00312868	-0.509030136
RALGAPB	1.923682104	8.922791637	6.122163986	3.99E-06	7.99E-05	4.320766466
GDPD3	1.923490705	9.345568233	5.338181319	2.48E-05	0.000298014	2.512433708
CD79B	1.923410866	10.55612926	7.835510971	9.53E-08	5.90E-06	8.014627677
PTAFR	1.922709985	10.26959655	3.285076722	0.003442177	0.013165218	-2.30421965
KATNBL1	1.922229559	6.956771785	5.988986456	5.42E-06	9.86E-05	4.0179658
5-Sep	1.921277711	6.921840006	5.58865683	1.38E-05	0.000193343	3.09649696
NOP56	1.921164278	8.131709573	4.509429286	0.000181351	0.001361274	0.553911582
RGL4	1.920485683	8.109117026	4.753015055	0.00010071	0.000860932	1.131993497
C18orf54	1.920068056	5.06821717	5.076736012	4.63E-05	0.000481302	1.89786737
VASP	1.919999689	12.53797674	5.659629496	1.17E-05	0.00017067	3.261007801
HIST1H2AC	1.919773912	11.15572418	5.097402167	4.41E-05	0.000463267	1.946599658
CTDSP1	1.919292577	11.61382437	5.820308164	8.01E-06	0.000131329	3.631676737
NAA50	1.918993464	8.694418546	4.091160552	0.000499177	0.002953839	-0.437072292
SERPINI1	1.918709688	5.763810962	7.624377594	1.48E-07	8.07E-06	7.581124412
CREBBP	1.918436799	9.69359867	7.271118849	3.13E-07	1.33E-05	6.841769437
RHBDD1	1.917653685	8.240256627	5.94885085	5.95E-06	0.000105426	3.926326146
ZNF438	1.916638753	9.112746191	4.736260898	0.00010486	0.000887127	1.092259244
RAP2A	1.916428	9.744119177	7.765317241	1.10E-07	6.64E-06	7.871204487
15-Sep	1.916150111	9.328059762	4.33279839	0.000278087	0.001899456	0.134785285
ABTB1	1.916073702	10.97401709	4.073399527	0.000521095	0.003055622	-0.478987849
CCDC142	1.915911577	6.328729265	5.307218342	2.67E-05	0.000315122	2.439889698
STX17	1.915827969	8.052886066	6.368476932	2.28E-06	5.37E-05	4.875386089
PDCD10	1.91525834	9.420236041	5.372238327	2.29E-05	0.000280429	2.592144679
SIRT5	1.914731032	5.362966675	6.514902915	1.64E-06	4.26E-05	5.20159842
AMPD3	1.914506173	6.189284989	4.744431075	0.000102815	0.00087305	1.111636482
RTKN2	1.914129108	5.791453246	4.357045334	0.000262231	0.001811143	0.192287539
DHRS7	1.914046667	10.24968294	5.833626108	7.77E-06	0.000128476	3.662284457
MBP	1.913956899	11.65943369	6.673921123	1.15E-06	3.33E-05	5.552791621
LYPLAL1	1.913455275	7.121621721	6.013540332	5.12E-06	9.50E-05	4.073941724
NME6	1.913275146	6.647257832	7.41572222	2.30E-07	1.07E-05	7.146530874
HDHD2	1.913222068	6.572110404	5.27335799	2.90E-05	0.00033749	2.360478475
HRSP12	1.913111695	5.604354948	7.550051957	1.73E-07	8.89E-06	7.427018906
TANGO2	1.91251676	6.514179361	6.751719238	9.68E-07	2.92E-05	5.72341678
TNFAIP8	1.911015884	10.13765111	5.865201856	7.22E-06	0.000121771	3.734779904
KIAA0020	1.910966389	7.536677805	6.170022835	3.58E-06	7.42E-05	4.429089632
SLC7A1	1.910943937	7.966558453	4.946029403	6.33E-05	0.000606379	1.589147479
EHD3	1.91027207	7.859855735	5.773217285	8.94E-06	0.000141768	3.523306686
KCNE1	1.909865717	5.59578594	3.76016898	0.001109675	0.00547694	-1.213976991
NOD2	1.90959272	9.66096842	3.842017505	0.000911205	0.004695221	-1.022827763
SLC11A1	1.909469515	8.760897393	3.802386721	0.001002481	0.005049149	-1.115475131
ZSCAN32	1.909167109	8.093403792	7.47375976	2.03E-07	9.81E-06	7.268027269
ZCCHC14	1.90906152	7.472405932	6.488034075	1.74E-06	4.41E-05	5.141939921
HNRPLL	1.907814882	8.656227945	7.627338804	1.47E-07	8.04E-06	7.587247998
AKAP11	1.907679305	9.572595937	5.636115714	1.23E-05	0.000177865	3.206555522
LOC100506115	1.906138592	8.431029473	4.961611193	6.10E-05	0.000589575	1.625992752
RPA4	1.905876935	7.010671837	8.662318407	1.81E-08	1.96E-06	9.651460532
KIAA2026	1.905330062	7.235198772	8.884593111	1.17E-08	1.51E-06	10.07507346
SRGN	1.904967864	14.59485654	4.156613237	0.000426047	0.002618786	-0.28244259
GCSAML	1.903548183	4.04561589	4.311850286	0.000292557	0.001971714	0.085118959
MTIF2	1.903298777	7.239524156	5.643259167	1.21E-05	0.000175875	3.223103492
MCTS1	1.902735335	8.122487011	6.622863431	1.29E-06	3.58E-05	5.440384519
SLFN5	1.902223522	8.0801253	6.651927018	1.21E-06	3.43E-05	5.504411461
XRCC4	1.901753833	6.807039973	7.179533699	3.81E-07	1.50E-05	6.647244909
SERBP1	1.901319197	10.81341408	6.08335211	4.37E-06	8.49E-05	4.232727249
ST20	1.900479195	8.682515207	5.426713149	2.01E-05	0.000254279	2.719458449
CRAMP1L	1.900345507	4.734106446	5.696853386	1.07E-05	0.00016052	3.347103021
PTGDR2	1.900301793	7.756065203	6.000774258	5.28E-06	9.70E-05	4.04484694
GMCL1|GMCL1P1	1.899621574	6.711009964	6.109057011	4.12E-06	8.15E-05	4.291054351
FAR2	1.898916695	6.870183104	4.560181281	0.000160408	0.001241223	0.674394202
NUDCD3	1.898692669	9.479816054	6.924721996	6.62E-07	2.24E-05	6.09997506
SMUG1	1.89793771	8.164384052	4.878746102	7.44E-05	0.000683633	1.429932519
PPP1R9B	1.89789063	6.129653364	5.348172619	2.43E-05	0.0002927	2.535827538
CLIC4	1.897693649	8.87511512	4.536820194	0.000169728	0.001295966	0.618935927
AMACR	1.897334022	4.999791864	7.642206291	1.42E-07	7.88E-06	7.617974276
C7orf49	1.897140495	7.416002848	8.09892506	5.56E-08	3.98E-06	8.54661746
CLEC7A	1.895946148	11.2210622	5.448889493	1.91E-05	0.000244069	2.771219617
LOC728728|LOC100996502|LOC101059936|LOC731275|LOC100507369|LOC100128326|LOC730378|LOC101060341|LOC100996839	1.895925894	7.046970014	4.575376866	0.000154623	0.001206462	0.710467373
SLC12A7	1.895337641	9.91287198	4.201430452	0.000382239	0.002418788	-0.176431743
BCDIN3D	1.894857021	6.046444723	7.291641912	2.99E-07	1.29E-05	6.885200501
RREB1	1.894719264	7.868138094	5.76474583	9.12E-06	0.00014375	3.503787743
CMC1	1.893934428	7.694275614	6.666704988	1.17E-06	3.36E-05	5.536925304
ST6GAL1	1.893621631	12.50329911	6.268166481	2.86E-06	6.27E-05	4.650389778
PRKCB	1.893483863	8.959046761	4.123327787	0.000461794	0.002782423	-0.361108982
CLK2	1.893424472	6.504145757	5.052945667	4.90E-05	0.000502729	1.841739441
ACVRL1	1.893300427	5.390307527	4.462229041	0.000203288	0.001481302	0.441869521
DOK3	1.893168675	9.595899149	5.529385579	1.58E-05	0.000212724	2.9587615
CMTM6	1.893038286	9.94531621	4.174424979	0.000408066	0.002534723	-0.240322421
BCORL1	1.892972234	8.746056573	6.489578976	1.74E-06	4.40E-05	5.145372624
APPBP2	1.892786657	8.904368358	6.083291856	4.37E-06	8.49E-05	4.232590438
EGLN2|RAB4B-EGLN2	1.892650334	10.56237532	5.554262889	1.49E-05	0.000204273	3.016609477
ZNF224	1.89261588	7.230957583	7.873676247	8.81E-08	5.60E-06	8.092315767
TMEM68	1.892534825	6.870393475	7.208413307	3.58E-07	1.44E-05	6.708709679
PAFAH1B1	1.891898861	10.9475442	7.175728973	3.84E-07	1.51E-05	6.639138692
CCDC91	1.891520001	6.846620291	6.508990618	1.66E-06	4.29E-05	5.188478809
TEX10	1.889580498	6.847079088	6.340848634	2.43E-06	5.61E-05	4.81353761
SLC25A40	1.888267091	5.235810042	4.765558473	9.77E-05	0.000841647	1.161737214
MAOB	1.888146467	5.647697076	3.980923731	0.000651664	0.003626944	-0.696875693
DHRS7B	1.888087243	8.485606183	7.025562711	5.31E-07	1.92E-05	6.317612601
ANG	1.887767715	7.723801366	5.314597909	2.63E-05	0.000311763	2.457185827
TEX2	1.887610878	7.365094745	4.97599022	5.89E-05	0.000576469	1.659984445
RNF14	1.887234227	7.541853074	6.545104112	1.53E-06	4.05E-05	5.268546946
ATP2C1	1.885499655	8.517246624	5.178859612	3.63E-05	0.000398424	2.138443068
NBN	1.885371638	8.884597119	3.501135173	0.00206328	0.008840539	-1.813138301
TMBIM4	1.884195796	12.70121427	6.789651002	8.91E-07	2.76E-05	5.806319587
VPS8	1.884042297	4.962303948	4.929190928	6.59E-05	0.000625733	1.549318974
SLC2A3	1.884036539	8.040533233	3.477414581	0.002183151	0.009217265	-1.867484568
LOC101059922	1.883319854	8.693403959	5.847334402	7.52E-06	0.000125499	3.69377028
PDSS2	1.883136435	7.893601379	4.947873964	6.30E-05	0.000604626	1.593509743
MRS2P2	1.883002228	7.457064003	7.616602589	1.50E-07	8.14E-06	7.565040325
SAV1	1.882674287	8.081899192	5.171080931	3.70E-05	0.000403955	2.120140413
C4orf3	1.881917278	10.2363879	8.080633694	5.77E-08	4.10E-06	8.509994355
ZNF232	1.881759314	6.407863159	7.998444613	6.82E-08	4.61E-06	8.344848952
GART	1.881389777	4.839529266	5.993001761	5.37E-06	9.81E-05	4.027124093
HIST1H2BL|HIST1H2BK|HIST2H2BF|HIST2H2BA|HIST1H2BM|HIST1H2BD|HIST1H2BF|HIST1H2BB|HIST1H2BE|HIST1H2BI|HIST2H2BC	1.879552741	11.18615484	6.740781371	9.92E-07	2.96E-05	5.699476002
NCBP1	1.879392419	7.545976722	6.49989716	1.70E-06	4.34E-05	5.168291467
CEP120	1.879181918	6.349585341	3.468026969	0.002232453	0.009390446	-1.888965232
MAN1A2	1.878719654	7.400098505	6.454938175	1.88E-06	4.67E-05	5.068330342
FBXL16	1.878484026	8.129328078	4.613501694	0.000141016	0.001123491	0.800967918
PSMB8	1.877818996	9.326857655	4.903986612	7.00E-05	0.000653823	1.48968089
CD38	1.877722927	7.618486807	5.242091486	3.12E-05	0.000357376	2.287079667
SLC38A10	1.876943497	11.99680833	3.823357868	0.000953108	0.004857512	-1.066470687
LMAN2	1.876836202	9.298021378	5.312018847	2.64E-05	0.000312803	2.451141505
TMEM87B	1.876833697	9.770279148	5.703466301	1.05E-05	0.000158736	3.362384232
SCFD2	1.876770778	9.145727032	5.493107673	1.72E-05	0.000226228	2.874307724
CLUAP1	1.876658344	6.970120446	8.179484519	4.72E-08	3.64E-06	8.707349446
ZNF181|ZNF302	1.875798375	9.495584068	6.190895891	3.41E-06	7.18E-05	4.476250291
WDR4	1.875739791	8.035432993	4.95952485	6.13E-05	0.000591428	1.621059922
RAPH1	1.874194028	6.329769475	4.774675642	9.56E-05	0.000827179	1.183353947
PNP	1.872558209	10.48287714	7.539701784	1.77E-07	9.05E-06	7.405497305
LY96	1.872393626	11.27602516	4.539887054	0.000168474	0.001288561	0.626216541
WDR37	1.871673669	5.431437987	7.301249277	2.93E-07	1.28E-05	6.905511571
PI4K2B	1.871640056	8.092621007	7.2925053	2.99E-07	1.29E-05	6.887026328
HELZ	1.87150153	8.138251065	3.69084926	0.001310758	0.006227242	-1.375244088
C20orf197	1.871326021	7.151807653	3.937794929	0.000723217	0.00392471	-0.798267292
SULT1B1	1.871190412	6.173843119	5.429042383	2.00E-05	0.000253388	2.72489691
KBTBD6	1.870446556	4.86955741	7.348527801	2.65E-07	1.18E-05	7.005276649
ACSL4	1.868839467	9.681705367	4.754085979	0.000100451	0.000859871	1.134533085
SCP2	1.868724757	10.75625008	5.089746961	4.49E-05	0.000470261	1.928550871
PIH1D1	1.868533419	9.003106716	6.927103263	6.59E-07	2.23E-05	6.105130222
C10orf11	1.867881675	7.932137588	4.671915045	0.000122466	0.00100263	0.939603522
TMEM50B	1.867869004	6.640714003	6.765664967	9.39E-07	2.87E-05	5.753918319
GFOD2	1.866699892	6.83292857	5.670544323	1.14E-05	0.000167605	3.286266329
11-Sep	1.866602595	8.432012155	5.115951725	4.22E-05	0.000446294	1.990320567
SSFA2	1.865768501	6.292753051	3.066975828	0.005729906	0.019606829	-2.789491411
ALOX5	1.865442559	11.63564252	5.139934253	3.98E-05	0.000426729	2.046817538
SLC36A1	1.864687693	9.315632838	4.919722202	6.74E-05	0.000636504	1.526917192
NCOA3	1.862944712	10.53675742	6.64800963	1.22E-06	3.44E-05	5.495787845
ATRX	1.862558128	8.593354335	6.347340196	2.39E-06	5.57E-05	4.828077943
PRPSAP1	1.86151716	9.203286536	7.04515421	5.09E-07	1.87E-05	6.359735542
OSGEPL1	1.861146611	5.732179251	5.038321012	5.07E-05	0.000516792	1.807221169
ATP9B	1.860500501	8.051990081	6.297314661	2.68E-06	5.99E-05	4.715894481
TMEM251	1.859426628	8.211242424	6.932674213	6.51E-07	2.21E-05	6.117187686
TMEM204	1.858961231	9.821960497	4.942209027	6.39E-05	0.00061087	1.580112085
ALG13	1.857891514	8.848828323	6.851434202	7.77E-07	2.51E-05	5.940943514
APBB3	1.857819715	6.967288766	5.768087707	9.05E-06	0.00014298	3.51148856
PDHA1	1.857069423	7.407861477	6.06252052	4.58E-06	8.78E-05	4.185403329
HSPA1B	1.856384788	8.495582326	4.342962758	0.000271327	0.001863705	0.158888536
SGK1	1.856057191	11.57944425	3.175026504	0.004455975	0.016121861	-2.550546724
SIGLEC10	1.855510232	6.864254731	4.282167543	0.00031436	0.002083113	0.014766135
SERINC5	1.855305282	8.278699645	3.553628317	0.001820495	0.008020033	-1.692532004
KIDINS220	1.854826027	10.32537296	5.930390135	6.21E-06	0.000108624	3.884117258
SLC46A3	1.854060357	7.306642927	5.625198592	1.26E-05	0.0001814	3.181256643
GNPDA1	1.853635166	8.133271427	5.970794614	5.65E-06	0.000101524	3.976450944
CLEC2D	1.853073101	8.997199648	4.484451562	0.000192646	0.001420721	0.494618528
DENND4B	1.852913596	10.29427087	5.063913777	4.77E-05	0.00049354	1.867619944
CCDC111	1.852588584	5.150023359	5.125974671	4.12E-05	0.000437542	2.013936254
YWHAH	1.85178765	11.93146626	5.631679476	1.24E-05	0.000179071	3.196276498
BFAR	1.850774441	7.210209841	7.566066117	1.67E-07	8.71E-06	7.460288183
UBE2E2	1.850209782	7.572262192	4.867595189	7.64E-05	0.000697048	1.403529045
PPP1R3B	1.849283648	8.548675918	3.753579882	0.001127398	0.005542007	-1.229331725
PPFIA1	1.848984428	8.425202503	4.163850844	0.000418648	0.002586277	-0.26532947
FMO5|LOC101060372	1.848593191	6.989133664	5.749807907	9.44E-06	0.000147087	3.469352172
FCHO2	1.848267166	8.901008431	5.132040518	4.06E-05	0.000432797	2.028225541
GATAD2B	1.847442105	9.36982213	5.820145028	8.01E-06	0.000131329	3.6313017
EXOSC5	1.846800942	8.552069442	4.631923257	0.000134879	0.001088534	0.844692979
PHF6	1.845822485	5.511322659	5.385454936	2.22E-05	0.000274545	2.623054631
ALDOC	1.845234439	6.996767961	3.419605093	0.002504591	0.0102764	-1.999509633
CEPT1	1.844811906	9.501054231	6.767144871	9.36E-07	2.86E-05	5.757153601
ZNF213	1.844669499	9.820313888	6.023552031	5.01E-06	9.33E-05	4.096746506
S1PR3	1.843889079	6.310948661	6.298860373	2.67E-06	5.98E-05	4.71936531
EPG5	1.843024148	8.055622712	7.524007439	1.83E-07	9.17E-06	7.372834561
MAP2K1	1.842162361	10.6669066	4.498623405	0.000186154	0.001384935	0.528259762
MPLKIP	1.841146571	9.141803506	6.915888651	6.75E-07	2.28E-05	6.08084525
ZNF230	1.839764149	4.827224932	3.39734782	0.002640321	0.010705983	-2.050174267
C11orf24	1.839571705	9.122554452	6.213163706	3.24E-06	6.90E-05	4.526506076
KLF12	1.838623306	9.091161382	4.183721229	0.000398985	0.002495895	-0.218332895
CCDC126	1.838424475	7.776327726	7.875468936	8.78E-08	5.60E-06	8.095959835
ZNF493	1.837061481	7.171197416	7.099412213	4.53E-07	1.70E-05	6.476120268
LIMS1	1.83602925	9.167788188	4.324369376	0.000283822	0.001927837	0.11479926
TSPAN18	1.83573009	8.497413278	5.016089308	5.35E-05	0.000536947	1.754727395
C15orf40	1.835244952	8.627411391	6.28022247	2.79E-06	6.14E-05	4.67749556
PHKB	1.834608664	8.879813314	5.167048495	3.73E-05	0.000406877	2.110650922
NAGA	1.834552764	10.84375334	4.327227862	0.000281864	0.001919056	0.121576794
ZNF701	1.834313116	6.373291743	6.257601597	2.93E-06	6.40E-05	4.626622199
ACP2	1.834212122	7.247986716	6.29617489	2.69E-06	5.99E-05	4.71333499
DUSP3	1.833854248	9.525231116	5.997765568	5.31E-06	9.76E-05	4.037987312
ERBB2IP	1.833784088	4.324640208	5.92045176	6.35E-06	0.000110478	3.861378878
INSR	1.832555894	6.875294356	5.485177841	1.76E-05	0.000229356	2.855832467
CNOT7	1.832130147	8.701785648	3.895895787	0.000800186	0.00423594	-0.896612192
C11orf73	1.832051732	10.10706616	5.061484802	4.80E-05	0.00049556	1.861889047
PUS10	1.831837997	5.75994923	5.643269269	1.21E-05	0.000175875	3.223126891
UBE2J2	1.831023525	8.120969859	6.909773593	6.84E-07	2.30E-05	6.067596114
ZBTB3	1.829963141	7.084060325	6.188241334	3.43E-06	7.21E-05	4.470255397
DPEP2	1.829810829	9.187678386	4.045267907	0.000557788	0.003216704	-0.545335316
TMEM106B	1.828731731	7.714044772	5.596317205	1.35E-05	0.000190489	3.114275464
THOC3|LOC728554	1.828194465	9.755686662	6.048163215	4.73E-06	8.98E-05	4.152758895
C14orf159	1.82810241	10.430696	4.094713007	0.000494905	0.002934027	-0.428686202
DNAAF2	1.828000805	7.785987924	8.409827462	2.97E-08	2.67E-06	9.161856415
EPM2AIP1	1.827904763	7.676393159	8.238524325	4.19E-08	3.38E-06	8.824561256
GOLGA8T|LOC645752|GOLGA6D|GOLGA6B|GOLGA6A	1.826418067	8.371902643	3.089780853	0.005434704	0.018840426	-2.739315616
GOSR2	1.826397858	8.224672995	5.38087549	2.25E-05	0.000276782	2.61234611
NQO2	1.826397362	9.615965552	3.980400318	0.000652489	0.003628353	-0.698107108
POLK	1.82620466	6.309471847	5.390606702	2.19E-05	0.000271639	2.63509952
ACTR2	1.825754593	6.543652843	5.871760162	7.11E-06	0.000120617	3.749824294
DISC1|TSNAX-DISC1	1.824354907	5.670015595	6.039417606	4.83E-06	9.09E-05	4.132862562
PADI2	1.824339173	10.80001978	3.683140952	0.001335228	0.006312402	-1.393138637
AMY2B	1.824273538	6.987645782	2.938411955	0.007705688	0.024723162	-3.069603083
IL1B	1.824003758	11.15517452	2.573073851	0.01750693	0.046877634	-3.835821156
STK38	1.823880046	11.51400888	7.395436333	2.40E-07	1.12E-05	7.103952939
SLC39A9	1.823818249	5.218754529	6.202332837	3.33E-06	7.04E-05	4.502069375
COMMD8	1.823063408	8.940554425	6.376535044	2.24E-06	5.29E-05	4.893407316
ETV6	1.822157837	9.312098042	4.969584088	5.98E-05	0.000582038	1.644841638
ASPH	1.821865387	5.968044381	4.82452513	8.48E-05	0.000752293	1.30150652
NRBF2	1.82181547	9.777353141	5.370967167	2.30E-05	0.000281057	2.589171087
HEMGN	1.821417928	7.060986972	5.077223058	4.62E-05	0.0004809	1.899016127
DUSP18	1.821362081	10.18102331	5.870496319	7.13E-06	0.000120907	3.746925457
MTMR12	1.820544149	9.547991646	6.62281455	1.29E-06	3.58E-05	5.440276743
MRPS25	1.820243004	6.587545087	7.439459161	2.18E-07	1.03E-05	7.196279085
GLT1D1	1.820224032	11.65985563	3.813187752	0.000976743	0.004945415	-1.090241789
FAM185A	1.819769182	5.86534857	6.543844821	1.54E-06	4.06E-05	5.265757726
RDH13	1.818833639	6.617749519	5.312908322	2.64E-05	0.00031263	2.453226143
H2AFZ	1.818829566	10.30413602	3.865560903	0.00086093	0.004493058	-0.967710503
ENDOD1	1.818636641	9.491829434	4.764204285	9.80E-05	0.000843459	1.158526268
LINC00116	1.817490878	8.66802029	5.752730117	9.38E-06	0.000146448	3.476090318
DEF8	1.817371498	7.846738464	3.988929818	0.000639177	0.00357437	-0.678037331
ZNF518B	1.817241976	5.832484306	5.411049802	2.09E-05	0.000260985	2.682875317
APOL2	1.817040096	4.864143028	4.264161054	0.000328371	0.002149923	-0.027897794
TIGD3	1.816806403	6.762522499	4.785464686	9.31E-05	0.000809713	1.208931889
SORT1	1.816434326	10.15351323	5.845101578	7.56E-06	0.000125886	3.688643152
ELP3	1.815948432	6.530076426	5.939777187	6.07E-06	0.000106882	3.905584543
CBWD1|CBWD3|CBWD2|CBWD5|CBWD7|CBWD6	1.815937424	9.824637707	5.691666911	1.08E-05	0.000162093	3.335115113
KCTD6	1.814844343	6.970050413	5.433761665	1.98E-05	0.00025118	2.73591449
ZSWIM7	1.814674185	6.556653037	3.685616438	0.001327321	0.00629001	-1.387392753
CEP350	1.814275532	9.693325167	7.355888301	2.61E-07	1.17E-05	7.020780435
ARL5A	1.814064505	9.969418945	5.550209448	1.51E-05	0.00020576	3.007187572
FAM122C	1.813869301	6.375754922	7.394777445	2.40E-07	1.12E-05	7.102569037
TMEM168	1.813114463	6.174578882	6.421838129	2.02E-06	4.93E-05	4.994574679
MLLT10	1.81264833	6.446843587	4.623465728	0.000137663	0.001103689	0.824618752
FAM96A	1.812181443	8.860764033	5.440443394	1.95E-05	0.00024814	2.751510507
RIN2	1.812061365	9.903071566	5.359381023	2.36E-05	0.000286885	2.562062228
TDP2	1.811666813	9.019752352	3.815832282	0.000970542	0.004920296	-1.084061685
ALDH3A2	1.811497557	8.323439804	4.328570373	0.000280949	0.001915293	0.124759996
C1RL	1.811298341	8.989974729	4.977255921	5.87E-05	0.000574953	1.662976089
TMEM131	1.811270069	9.925503454	6.615651717	1.31E-06	3.61E-05	5.424480258
SDCCAG3	1.810588082	9.822057015	5.778579397	8.83E-06	0.00014052	3.535657745
ZNF792	1.809808436	7.821775658	6.673564128	1.15E-06	3.33E-05	5.552006845
KLHL8	1.80898879	9.599908421	6.101986533	4.18E-06	8.26E-05	4.275018188
MAP4K4	1.807865866	8.805594333	4.990949367	5.68E-05	0.000562239	1.695337572
GPR162	1.807683051	6.324952151	4.170347169	0.000412115	0.002554372	-0.249966806
HPR|HP	1.807121143	7.606145028	3.518382279	0.001980199	0.008559647	-1.773562651
CALML4	1.806922425	5.925673629	5.939247477	6.08E-06	0.000106954	3.904373397
DOCK5	1.806841295	6.690838466	3.847320118	0.000899634	0.00464487	-1.010418823
PRKAR1A	1.806827959	13.26102801	5.882311801	6.94E-06	0.000118147	3.774019743
EXOC5	1.806727213	5.101911651	4.639353328	0.000132481	0.00107163	0.862327883
GTPBP2	1.806666243	10.89028776	6.447193464	1.91E-06	4.73E-05	5.051085308
RECQL	1.806482617	9.72233238	5.920959155	6.34E-06	0.000110409	3.862540023
ITFG1	1.806277491	9.066657395	5.715443364	1.02E-05	0.000155617	3.390050272
S1PR1	1.805994587	8.927771336	4.12194133	0.000463346	0.002789657	-0.364384379
CCDC132	1.805382029	8.988091425	6.038363737	4.84E-06	9.10E-05	4.130464425
TMEM65	1.805211564	5.602627089	7.644304129	1.42E-07	7.87E-06	7.622307316
DHODH	1.80515897	7.079682125	4.079175269	0.000513865	0.003020477	-0.465359461
PMS2	1.804538262	4.465594207	6.649227058	1.22E-06	3.43E-05	5.498468066
NFYC	1.804241946	10.70514557	7.030400503	5.26E-07	1.91E-05	6.328019013
IPO11-LRRC70|IPO11	1.803977469	7.347944184	6.831917558	8.11E-07	2.58E-05	5.898472105
TFEB	1.802469476	8.053400606	5.050677376	4.93E-05	0.000504649	1.836386362
BHLHE41	1.802223243	5.487736366	6.610246758	1.33E-06	3.64E-05	5.412556106
BCL2L13	1.802190963	9.896990808	6.121153337	4.00E-06	8.01E-05	4.318476133
CD163	1.801995024	11.27669048	3.327560552	0.003114149	0.012179178	-2.208396508
OSBPL1A	1.80190064	6.33824018	6.797933974	8.75E-07	2.73E-05	5.82439737
TRAT1	1.801486679	8.203032524	2.879652381	0.008812663	0.02742111	-3.195966386
CLEC12B	1.801281179	6.091737824	5.428043615	2.01E-05	0.000253683	2.722564969
ABHD6	1.801075333	5.606094091	4.523061487	0.00017547	0.001329891	0.586273379
TSHZ3	1.800532893	7.666200525	5.05574493	4.87E-05	0.000500344	1.84834522
DLEU7	1.799366291	5.140171972	6.794968337	8.80E-07	2.74E-05	5.817925843
CLEC10A	1.799217664	7.936571725	3.585334608	0.001687685	0.007569423	-1.619468588
ZBTB18	1.79851411	6.581076041	4.042534519	0.000561487	0.003229823	-0.551779036
VPS13C	1.798374696	7.111290682	7.283282563	3.05E-07	1.31E-05	6.867517444
NFE2L1	1.79801673	9.089162058	6.72492875	1.03E-06	3.05E-05	5.664749924
KBTBD11	1.797762897	8.296682098	4.497524386	0.000186649	0.001387455	0.525650859
B3GALT4	1.797182475	7.984290233	7.203795636	3.61E-07	1.45E-05	6.698889576
FAM133B	1.797081596	7.18018358	5.926940418	6.26E-06	0.000109372	3.876225717
CLCN4	1.79636936	6.910933433	5.943682006	6.02E-06	0.000106217	3.914511705
SNX19	1.795596134	7.926430749	6.836860599	8.03E-07	2.56E-05	5.909233769
EXOSC4	1.795339507	7.900488572	4.524543942	0.000174842	0.001326399	0.589792645
PPA2	1.794762078	10.20789035	6.313362467	2.58E-06	5.85E-05	4.751915089
MIR600HG	1.794275241	5.455376187	6.197041476	3.37E-06	7.10E-05	4.490125949
ATF6	1.794015866	7.724051583	5.140998116	3.97E-05	0.000426079	2.049322957
SNX14	1.793809993	8.902642167	6.087179604	4.33E-06	8.43E-05	4.241416984
CA8	1.79276781	4.905490764	3.155935283	0.004659116	0.016712057	-2.592983823
LPGAT1	1.792666638	9.022039784	5.896669927	6.71E-06	0.000115148	3.8069249
PSD4	1.791987958	8.836666064	5.595938279	1.35E-05	0.000190489	3.113396161
VAMP3	1.791594696	8.904731767	3.384542874	0.002721639	0.010960105	-2.079278924
NAT1	1.790367276	7.756712309	5.730506922	9.87E-06	0.000152065	3.424826134
TERF2	1.790143868	8.832230369	7.436296538	2.20E-07	1.04E-05	7.189655372
PTBP3	1.790058658	6.817076088	5.347490836	2.43E-05	0.000293062	2.534231434
ZDHHC16	1.789954589	8.115783078	6.423243916	2.02E-06	4.92E-05	4.997709914
NCK2	1.789771272	10.92666851	6.331569426	2.48E-06	5.68E-05	4.792744373
C6orf120	1.789537043	8.02909868	6.616911751	1.31E-06	3.61E-05	5.427259541
ZSCAN26	1.788869311	7.906572949	5.156875947	3.82E-05	0.000414022	2.086707532
HIST1H2BH|HIST1H2BL|HIST1H2BE|HIST1H2BK|HIST2H2BF|HIST1H2BN|HIST1H2BM|HIST2H2BC|HIST2H2BA	1.788542501	9.816186112	5.42440555	2.03E-05	0.000254943	2.714070075
NHSL2	1.78681307	6.470886308	5.221651829	3.28E-05	0.000370148	2.239061467
ACTN1	1.78664301	10.82254472	7.183674394	3.77E-07	1.50E-05	6.656064662
PDK1	1.786404014	8.197443333	3.868566095	0.000854714	0.004465021	-0.960671026
ITPR1	1.786355062	7.496018481	4.408710464	0.0002314	0.001640954	0.314856558
BCL6	1.785109654	12.06922418	3.964721709	0.000677679	0.003737658	-0.734983298
SLFN11	1.785060726	5.426509726	4.505204251	0.000183214	0.001369939	0.543881809
TRAK1	1.784945928	8.28036168	5.285921481	2.81E-05	0.00032926	2.389952537
TAP2	1.78475748	10.07859091	4.772154984	9.62E-05	0.000830632	1.177377699
F2R	1.784011412	7.906910484	4.836870733	8.23E-05	0.00073685	1.330756483
MLL3	1.783834861	6.762274731	4.146557929	0.000436545	0.002665726	-0.30621353
PDCL	1.783681898	6.730328886	6.124643388	3.97E-06	7.98E-05	4.326384795
HYLS1	1.783218415	6.974850445	7.87440573	8.80E-08	5.60E-06	8.09379867
RIC8B	1.781829872	6.78354486	6.795369684	8.79E-07	2.74E-05	5.818801719
SLC12A9	1.781138726	11.63085395	4.145197425	0.000437985	0.002673477	-0.309429374
CASK	1.780646607	6.141295435	5.816159734	8.09E-06	0.000132142	3.622138985
TMCC2	1.780331163	5.578506581	6.9027787	6.95E-07	2.31E-05	6.052434531
GSN	1.780086575	6.09084839	4.115140469	0.000471036	0.0028231	-0.380449266
HPCAL1	1.779553423	10.23546087	5.248611405	3.07E-05	0.000352756	2.302390818
SP3	1.779123848	10.98952317	6.236422358	3.08E-06	6.62E-05	4.578935721
SLC35A1	1.778822879	11.47592447	6.438794396	1.95E-06	4.79E-05	5.032374769
EIF6	1.778456277	9.236711928	5.799282413	8.41E-06	0.000136028	3.58331791
PPM1A	1.778315131	7.353249636	6.11897657	4.02E-06	8.03E-05	4.313542743
ABCA11P	1.777899937	4.933856281	6.124715033	3.97E-06	7.98E-05	4.326547132
EXD2	1.776389075	5.739888815	7.763829857	1.11E-07	6.65E-06	7.868157844
PRCP	1.775890425	10.92857285	4.730669129	0.000106283	0.00089698	1.078996381
HDLBP	1.775826513	9.605143743	5.024922416	5.24E-05	0.000528885	1.775587187
FAM117A	1.775616864	11.63721675	6.287827562	2.74E-06	6.08E-05	4.69458532
TAF9	1.775553198	7.73420272	5.004764122	5.50E-05	0.00054887	1.727976868
CYB5B	1.775041002	11.24646461	6.916099388	6.75E-07	2.28E-05	6.081301751
NCAPD2	1.774800594	9.715997282	6.169447259	3.58E-06	7.42E-05	4.427788454
UBE2D1	1.774386049	8.876090095	5.978139834	5.56E-06	0.000100559	3.993217511
STAT2	1.774193121	7.325424519	4.751447812	0.000101091	0.00086326	1.128276889
FAM63A	1.773969496	8.11075787	5.331339672	2.52E-05	0.000301859	2.496410268
MSRB2	1.773907661	8.098503392	4.612473	0.000141367	0.001126003	0.79852614
LRBA	1.773781	8.283828737	4.937850966	6.46E-05	0.000616549	1.569804281
SLITRK4	1.773693702	6.974361778	5.715055507	1.02E-05	0.000155683	3.389154571
MLKL	1.773043545	9.08909441	4.547030526	0.000165589	0.001270784	0.643174888
CTDSPL	1.772751702	10.14924974	4.55110956	0.000163964	0.001261976	0.65285836
ZFYVE26	1.772751633	7.198167773	7.812868492	9.99E-08	6.11E-06	7.968439748
ZNF641	1.772698531	6.733049165	7.278374082	3.08E-07	1.31E-05	6.857129702
SGK223	1.772540245	10.00210782	7.268918195	3.14E-07	1.33E-05	6.837108925
DACH1	1.771858046	6.656873914	4.522162852	0.000175851	0.001331597	0.584140072
DNAJB6	1.771569054	10.38980795	7.366074783	2.55E-07	1.16E-05	7.04222426
N6AMT2	1.771539641	7.091009002	5.163250109	3.77E-05	0.000409453	2.1017113
LSM6	1.771489575	10.07247593	5.401502796	2.14E-05	0.000265769	2.660567913
MYLK	1.770473358	7.497109947	4.583181943	0.000151734	0.001189474	0.728995708
GYS1	1.770380794	7.522069753	5.074071714	4.66E-05	0.000483586	1.891583063
LDLRAP1	1.770208021	10.78438662	5.251496059	3.05E-05	0.000350852	2.309164123
CAMK2D	1.770173613	7.844436618	5.538559387	1.55E-05	0.000209729	2.980099916
ZNF234	1.769799102	6.190445727	5.745586616	9.53E-06	0.000148322	3.459617069
TPK1	1.769429628	8.013404499	5.081301284	4.58E-05	0.000477016	1.908634625
LTN1	1.76868733	8.048456493	4.731126541	0.000106166	0.00089623	1.08008132
TMCO6	1.768635804	8.268248424	3.892608543	0.000806557	0.004263125	-0.904321073
DPY19L1	1.768559552	8.809627783	7.365109166	2.56E-07	1.16E-05	7.040192135
ADCY9	1.768352113	7.017349412	6.747784053	9.77E-07	2.93E-05	5.714805268
NUP50	1.768294288	9.769568413	5.130266014	4.07E-05	0.000434196	2.024045574
PRKAG2	1.768278229	7.876185565	4.849222711	7.99E-05	0.000720582	1.360016639
C19orf25	1.768215751	8.872767724	4.469945341	0.000199527	0.00145859	0.460185016
DEPDC1B	1.768096614	5.407905217	5.17345949	3.67E-05	0.000402364	2.125737384
PROS1	1.767963853	8.74063768	3.946888292	0.000707509	0.003863907	-0.776902775
ASCC3	1.767932246	7.821257516	7.320112117	2.82E-07	1.24E-05	6.94535243
SMIM7	1.767554456	8.91194671	6.57507459	1.43E-06	3.84E-05	5.334869339
CAB39	1.767515653	11.7509662	6.295593254	2.69E-06	5.99E-05	4.712028798
CD59	1.767276562	7.643090402	5.453834741	1.89E-05	0.000242166	2.782756739
FRMD3	1.767230952	7.853230124	5.745176506	9.54E-06	0.000148392	3.458671186
DSC2	1.766713145	6.943000852	3.634010413	0.001502123	0.006919006	-1.507001999
BLOC1S6	1.766669181	8.877317497	3.61236075	0.001582036	0.007200372	-1.557067584
PLD1	1.766519572	4.523859433	4.454778708	0.000206986	0.001501356	0.424185885
SRSF9	1.766499172	10.79290208	4.995827489	5.62E-05	0.000558009	1.706863848
KCTD21	1.766021044	6.060096804	6.265353323	2.88E-06	6.31E-05	4.644062383
FBXW7	1.765914	7.537718684	4.851946798	7.94E-05	0.000716895	1.36646895
LRRC41	1.765603832	7.596799129	6.659759217	1.19E-06	3.39E-05	5.521647053
CCR4	1.765032589	5.532823596	3.646930159	0.001456341	0.006745443	-1.477092342
FCRL2	1.764513159	7.887027714	6.143938962	3.80E-06	7.75E-05	4.370084469
SEC23A	1.764065873	7.679794778	3.479396212	0.002172881	0.009186124	-1.862948219
SH3KBP1	1.763718803	9.498792501	4.504260748	0.000183633	0.001372423	0.541642046
APEH	1.762488499	9.020569381	5.739603499	9.67E-06	0.000150038	3.445815859
CDK19	1.762453747	9.23156662	6.088980487	4.31E-06	8.41E-05	4.245505037
C5orf4	1.761533077	7.519405817	4.588114617	0.000149936	0.001179751	0.740705147
ZNF25	1.761095371	7.488758916	5.352359442	2.40E-05	0.000290741	2.545628433
FAM35A	1.760854802	7.618576598	5.497336612	1.71E-05	0.000225197	2.88415832
PTGER2	1.760802248	9.508647161	5.401704203	2.14E-05	0.000265746	2.661038592
CELF2	1.759877436	9.820844696	5.320749757	2.59E-05	0.000307969	2.47160143
ENPP3	1.759635492	5.85066842	7.067682089	4.85E-07	1.81E-05	6.408107213
RAB28	1.758894787	7.704904638	5.483929969	1.76E-05	0.000229525	2.852924641
UBAC2	1.758569096	8.494779809	5.424721887	2.02E-05	0.000254929	2.714808765
ADI1	1.757158268	8.523536749	5.395715623	2.17E-05	0.000268799	2.647042201
KIAA0513	1.756733482	11.37780562	5.374726605	2.28E-05	0.000279428	2.597965091
RRP1B	1.755823483	8.005609686	7.133639756	4.20E-07	1.61E-05	6.549331884
TBL1XR1	1.755693701	9.742030763	3.904435535	0.000783866	0.00416904	-0.876580941
CD1A	1.75536191	5.991577952	4.280032135	0.00031599	0.002091729	0.009705986
LSM1	1.755275577	8.426067411	5.698024691	1.07E-05	0.000160309	3.349809995
AGPAT1	1.755263586	9.715577718	7.50628058	1.90E-07	9.42E-06	7.335900135
CCDC144B|CCDC144A|CCDC144C	1.75523867	5.631805148	3.983693	0.000647318	0.00361162	-0.690360166
SYK	1.755091385	12.49323458	4.374768528	0.000251217	0.001750574	0.234327426
C5orf42	1.755077666	4.481215437	5.220569634	3.28E-05	0.000370654	2.236518331
TARS2	1.754248743	5.159149142	7.050860209	5.03E-07	1.86E-05	6.371993962
MED12	1.753818741	7.065454236	6.112841176	4.08E-06	8.09E-05	4.299634666
IL32	1.753813662	12.3029607	3.725235445	0.001206879	0.005846696	-1.29532298
MRPS6	1.752643995	12.17662264	6.707921311	1.07E-06	3.15E-05	5.627457517
BET1	1.752405811	7.428333581	6.996950122	5.65E-07	2.01E-05	6.255999973
C21orf59	1.752272059	8.612144488	5.575175114	1.42E-05	0.000197462	3.06519526
DPH2	1.752018153	7.975999277	5.780378711	8.79E-06	0.000140003	3.53980163
PPAPDC1B	1.751891193	8.481560815	6.536926965	1.56E-06	4.11E-05	5.250431676
ERMP1	1.750704404	7.518985346	4.141082845	0.000442369	0.002694537	-0.319154458
MEMO1	1.750349408	8.383978692	4.117975886	0.000467814	0.002807505	-0.373751814
LAIR1	1.750317933	10.47891149	4.885319004	7.32E-05	0.000675862	1.445493932
C10orf88	1.749690575	8.135833436	6.820924951	8.31E-07	2.63E-05	5.874528072
PDE4DIP	1.748425285	10.2167477	5.208998639	3.38E-05	0.000378315	2.209321962
KDM3B	1.747925772	8.621888344	3.409342486	0.002566306	0.010472757	-2.022882398
PTPN4	1.747904197	8.604391295	7.688283438	1.29E-07	7.38E-06	7.713002516
RPP40	1.747862507	5.921063404	5.364382721	2.33E-05	0.000284705	2.573766278
MCM3	1.747753258	9.452813856	7.126818161	4.27E-07	1.63E-05	6.534753537
UBE2L6	1.747645426	10.62545016	5.670211357	1.14E-05	0.000167658	3.285495962
STAU2	1.746510187	7.357862677	5.613613347	1.30E-05	0.000185053	3.154397495
ANKRD55	1.745485264	7.469250001	5.618752361	1.28E-05	0.000183308	3.166313266
CPNE8	1.744859711	8.424098656	4.708551738	0.000112106	0.000936816	1.026530788
NUDT5	1.74430931	7.982684061	5.07560664	4.64E-05	0.00048213	1.895203556
STK4	1.743346681	8.209773676	5.379851207	2.25E-05	0.000277238	2.609950716
ABCC4	1.742929725	7.388775434	4.923546291	6.68E-05	0.000632002	1.53596493
VWA5A	1.742522079	5.421021591	7.574345865	1.64E-07	8.63E-06	7.477475124
OGG1	1.741852876	8.433494851	4.632500288	0.000134691	0.001087295	0.846062553
TRAPPC12	1.740711723	9.640077406	5.423717606	2.03E-05	0.000255071	2.712463604
ABCD3	1.739995805	8.046935326	5.832590012	7.79E-06	0.000128517	3.65990392
SLCO3A1	1.738601525	9.008752482	6.34710731	2.39E-06	5.57E-05	4.827556394
WWC3	1.738445729	10.8432359	4.978584987	5.86E-05	0.000573869	1.666117424
CXorf40B	1.737139815	4.839563684	5.111785779	4.26E-05	0.000450005	1.980503224
MGST2	1.737073622	10.30244236	4.28354666	0.000313312	0.002077469	0.018034228
EPHB3	1.737001447	5.810239036	5.056642231	4.86E-05	0.000499919	1.85046261
MSANTD4	1.735243456	7.987398408	6.566757423	1.46E-06	3.89E-05	5.316475569
ANKRD28	1.734872691	6.699656045	4.69050194	0.000117095	0.000968144	0.983707182
IFIH1	1.734666713	9.284833896	6.194403954	3.39E-06	7.13E-05	4.484171428
TMEM200A	1.734064671	5.540996081	5.03350577	5.13E-05	0.000521277	1.795853461
KIAA1109	1.733628157	6.281130668	5.728917064	9.91E-06	0.000152482	3.421156817
RPS6KA3	1.733084122	8.919123694	6.5123303	1.65E-06	4.27E-05	5.195890234
SEC62	1.7330587	10.48623447	6.9388888	6.42E-07	2.20E-05	6.13063327
LMBR1	1.732430449	6.287833151	7.059164502	4.94E-07	1.83E-05	6.389826464
ZNF397	1.732365455	5.193725416	6.425913264	2.00E-06	4.90E-05	5.003662513
GTF3C2	1.73150515	7.431381238	5.517652509	1.63E-05	0.000216933	2.931459606
SRPK1	1.731450752	8.797115262	3.797627751	0.001014032	0.005097625	-1.126588906
SP4	1.731180336	9.07671293	5.337152707	2.49E-05	0.000298628	2.510024874
ZC3H10	1.730721941	7.145757756	6.10577534	4.15E-06	8.20E-05	4.283612082
UTP14C	1.730531447	8.928090539	6.283149806	2.77E-06	6.12E-05	4.684074536
KIF21A	1.729808022	5.076254594	4.675396032	0.000121442	0.000995269	0.947863749
SP110	1.72959195	11.69202479	5.365631557	2.33E-05	0.000284078	2.576688277
KIAA1324	1.7284326	6.263560133	3.599254519	0.001632431	0.00737685	-1.587342518
HNRNPA0	1.727594915	7.78094068	7.613132943	1.51E-07	8.18E-06	7.557859947
MPZL1	1.727396962	9.332450715	4.763370117	9.82E-05	0.000844264	1.156548328
ZNF786	1.72674882	7.11613327	7.165458971	3.92E-07	1.53E-05	6.617247826
NEDD9	1.726748604	8.295171737	5.020644472	5.29E-05	0.000532806	1.765485105
ZNF202	1.726737395	5.972791757	5.556208819	1.48E-05	0.000203429	3.021132125
TFB1M	1.725985087	4.685496207	6.321053662	2.54E-06	5.79E-05	4.76916757
ATXN3	1.725532943	6.890628441	5.342372027	2.46E-05	0.000295627	2.522246822
F11R	1.725130697	9.137562265	6.824038013	8.26E-07	2.61E-05	5.881310555
TALDO1	1.724558801	13.00176865	4.472229079	0.000198428	0.001452895	0.465605827
MFSD1	1.724429912	12.3716208	7.066134177	4.86E-07	1.81E-05	6.404785766
LOC101060541	1.724118205	7.625730044	8.146710544	5.04E-08	3.79E-06	8.642069958
ZNF217	1.723858735	10.36753714	4.521759661	0.000176023	0.001332176	0.583182921
RAB39B	1.723431939	5.105641131	4.835959493	8.25E-05	0.000737585	1.328597683
UNC45A	1.723106025	10.0652941	6.752566045	9.67E-07	2.92E-05	5.725269613
KIAA1009	1.722633399	7.203031161	6.690845539	1.11E-06	3.24E-05	5.589977223
OSCAR	1.720499849	10.2844224	4.121521734	0.000463817	0.002791961	-0.365375619
PDZD11	1.720490211	8.717417555	6.585909147	1.40E-06	3.77E-05	5.358817151
NCOA2	1.720451139	6.220256823	4.806077278	8.86E-05	0.00077818	1.257789986
GPR114	1.72009912	8.355258319	5.474377322	1.80E-05	0.000233922	2.830660495
ZMYM5	1.718515641	8.078542653	6.525288604	1.60E-06	4.19E-05	5.224633951
SDCCAG8	1.717956442	5.802069202	5.996314609	5.33E-06	9.78E-05	4.03467886
TMX3	1.71784197	8.34324565	5.231363978	3.20E-05	0.000364103	2.261881353
SLAIN2	1.717808743	7.049893324	6.282390036	2.77E-06	6.12E-05	4.682367107
CNPY2	1.717638752	10.77756988	4.356201227	0.000262767	0.001813152	0.190285474
ILK	1.717509333	12.78411674	6.323406239	2.53E-06	5.77E-05	4.774443314
PUS7	1.717283425	7.218861414	4.211183448	0.000373318	0.002372269	-0.153349383
NHLRC1	1.717201069	5.881829524	5.346561161	2.44E-05	0.000293556	2.532054942
UFL1	1.717192677	6.765288387	3.488913587	0.002124212	0.009046642	-1.841151428
BIRC6	1.717006396	8.633308774	4.822376094	8.52E-05	0.000754889	1.296414402
DISC1	1.716195328	6.605982758	3.913797362	0.000766353	0.004097848	-0.854613565
IL5RA	1.71576279	5.932337265	4.397217464	0.000237928	0.001677493	0.287586363
HTATIP2	1.715521136	9.595402505	5.990492962	5.40E-06	9.85E-05	4.021402115
C1orf198	1.714820061	9.075845799	4.9506739	6.26E-05	0.000601669	1.600131127
PAPSS2	1.714761999	7.484780515	6.289143736	2.73E-06	6.07E-05	4.697542249
LMBRD2	1.714254293	5.058192951	6.14229203	3.81E-06	7.75E-05	4.366356249
EDEM3	1.713807686	9.851194227	6.041537527	4.81E-06	9.07E-05	4.137686184
IMPA2	1.713463795	8.534862957	3.645912992	0.001459895	0.006758829	-1.47944798
ARNT	1.713307552	8.601901026	8.77390216	1.45E-08	1.71E-06	9.864980092
CD72	1.713280833	8.796403795	5.293595603	2.76E-05	0.000323913	2.407950638
LRRFIP1	1.712339264	8.979379335	2.885964421	0.008686828	0.027116945	-3.182444886
LOC100128822	1.712121616	9.201985467	7.720570589	1.21E-07	7.07E-06	7.779411845
CCDC97	1.711985574	9.038048545	6.865099454	7.54E-07	2.46E-05	5.970651098
TIGD5	1.711464186	8.257052845	6.172041116	3.56E-06	7.40E-05	4.433651959
CIRBP	1.709699648	9.176131663	6.555130504	1.50E-06	3.97E-05	5.290747339
CXCR7	1.708452397	6.604340544	3.966362308	0.000674999	0.003726111	-0.731125543
KRIT1	1.707718852	4.777139245	4.321378874	0.000285884	0.001938529	0.10770896
GPR132	1.707693735	8.352832346	4.879568837	7.43E-05	0.000682686	1.431880439
UBE2O	1.707465008	7.691669118	5.911374011	6.49E-06	0.000112329	3.840600362
FBXW2	1.707321123	4.864968472	6.970454178	5.99E-07	2.10E-05	6.198846168
POGLUT1	1.706629947	7.424038508	6.10100919	4.19E-06	8.26E-05	4.272801082
FAM114A1	1.706230268	5.612426236	4.502759946	0.0001843	0.001375794	0.538079331
IFI35	1.7060058	11.34116715	4.89343199	7.18E-05	0.000664962	1.464699305
FES	1.70540364	10.94680917	3.981075142	0.000651425	0.003626253	-0.696519469
M6PR	1.704429593	11.5195202	6.331248458	2.48E-06	5.68E-05	4.792024948
PDLIM2	1.703738747	8.804993559	5.334253857	2.51E-05	0.00030012	2.503235843
SMU1	1.703657242	6.634497158	7.477332081	2.02E-07	9.77E-06	7.275490175
ASRGL1	1.701158054	8.326042645	4.168169985	0.000414293	0.002565867	-0.255115701
MRPL24	1.700949551	9.457796586	4.58559626	0.000150851	0.001184547	0.734726954
HIST2H2BE	1.700769502	10.40119209	4.175801346	0.000406709	0.002528436	-0.237067004
NDST1	1.700542123	9.651010206	4.05485366	0.000545005	0.003159634	-0.522733658
SNAPC3	1.699319112	9.641757778	5.071918786	4.68E-05	0.000485447	1.886504653
MBLAC2	1.699032285	6.019848439	7.032125824	5.24E-07	1.90E-05	6.331729522
TRIM35	1.698661217	6.828521631	7.747065006	1.14E-07	6.84E-06	7.833796335
DNAJC19	1.698547164	7.161034295	6.296120822	2.69E-06	5.99E-05	4.713213572
WLS	1.69731326	7.893147058	3.868586362	0.000854672	0.004465021	-0.960623549
ZNF404	1.69704837	6.499123424	4.53399638	0.000170891	0.001303563	0.612232299
TIMM8B	1.697014191	11.54337563	5.619696345	1.28E-05	0.000183174	3.168501808
ZNF793	1.696520997	5.822406531	5.171529887	3.69E-05	0.000403662	2.121196876
TCFL5	1.696481957	6.216753131	5.853016241	7.43E-06	0.000124182	3.706814902
RER1	1.695841357	10.7253357	3.783025352	0.001050306	0.005242612	-1.160674361
KIAA1704	1.69564344	7.027343891	5.73332655	9.81E-06	0.000151583	3.431333097
PTPN6	1.69490272	11.24096795	3.946734016	0.000707772	0.003864682	-0.777265301
HS1BP3	1.694206951	7.503103826	5.233555833	3.18E-05	0.00036299	2.267030521
MICAL2	1.694154826	10.22917763	3.753258643	0.001128269	0.005544572	-1.230080182
TBC1D10B	1.693870507	10.69378949	5.961377057	5.78E-06	0.000102979	3.954945379
MTMR10	1.693548647	10.33249459	5.763409546	9.14E-06	0.00014392	3.500708182
TNRC6B	1.692699397	9.106233876	4.825846656	8.45E-05	0.000750954	1.304637788
LINC00189	1.692611665	5.769211611	2.853496745	0.009352898	0.028708089	-3.251858041
TDRKH	1.692487555	6.078728273	3.813666032	0.000975619	0.004941457	-1.089124133
HIST1H4C	1.690141751	10.94695335	6.289923152	2.72E-06	6.06E-05	4.699293197
CCL2	1.690122004	4.392506265	2.644125645	0.014966045	0.041415957	-3.690670394
ZNF605	1.68996522	5.350811304	5.461132333	1.86E-05	0.000239288	2.799778156
TSPYL4	1.689763567	5.406263148	3.554968192	0.001814681	0.00800108	-1.689447638
POP1	1.6897186	6.855566673	4.974268147	5.92E-05	0.000577484	1.655913995
MTSS1	1.6893947	10.88694486	5.572688301	1.43E-05	0.000198098	3.05941963
CTNNA1	1.689071918	10.15513431	6.34416713	2.41E-06	5.59E-05	4.820971291
APOBEC3B|APOBEC3A|APOBEC3A_B	1.689038184	10.86041181	4.20612206	0.000377921	0.002395286	-0.165328672
RHD	1.688762457	6.197384075	4.699206332	0.000114662	0.000951994	1.004359303
DISP1	1.688611987	5.81594121	5.004508753	5.50E-05	0.000548927	1.727373605
XPO1	1.688397054	11.29668036	6.011753555	5.15E-06	9.53E-05	4.069870615
BMPR1A	1.688374554	4.734460172	3.953626702	0.000696087	0.003816636	-0.761066538
SLC2A6	1.688254044	9.97166937	4.522878515	0.000175547	0.001330162	0.585839013
TES	1.688231792	9.330495195	4.104343226	0.000483506	0.002884223	-0.405948757
SERPINB2	1.688144622	6.133756538	2.920092051	0.008035681	0.025560846	-3.109116934
ZNF138	1.688078203	4.968458139	6.583428853	1.41E-06	3.79E-05	5.353336238
GPR65	1.687654017	6.482397757	6.515959476	1.64E-06	4.26E-05	5.203942504
FAM120AOS	1.687346558	9.009330787	4.769587092	9.68E-05	0.000835104	1.171289298
NCF1|NCF1B|NCF1C	1.687249284	14.02558046	3.337005205	0.003045475	0.011972912	-2.187041707
BRCA1	1.686992791	7.040101823	4.238320724	0.000349575	0.00225985	-0.089102093
CAD	1.686703601	8.654994709	6.056306187	4.64E-06	8.87E-05	4.171276537
GBA2	1.686566534	8.293740918	5.266503368	2.94E-05	0.000341902	2.344392838
METTL23	1.686525667	10.22077502	5.107147003	4.30E-05	0.000454292	1.969570455
VAMP4	1.686280466	6.887558714	3.414650054	0.002534205	0.010372431	-2.010797084
ZAK	1.686240067	6.167532927	5.161469375	3.78E-05	0.000410632	2.097519984
COMMD3	1.685967033	5.410566024	5.681180211	1.11E-05	0.000164696	3.310868527
NOS3	1.685582261	3.207234077	3.774170284	0.001072925	0.005333705	-1.181332255
ACSL3	1.684835938	7.055455036	5.237658906	3.15E-05	0.00036024	2.276668718
OAS3	1.683844753	9.884020696	4.003064068	0.000617711	0.003474527	-0.644767077
CEBPD	1.683695844	13.90113986	4.418854922	0.000225787	0.001611581	0.338928819
MRPL27	1.683671266	9.714561967	4.953536256	6.22E-05	0.000598276	1.606899773
TP53RK	1.683615178	5.609684882	6.590755135	1.38E-06	3.75E-05	5.369523455
TCF4	1.683572498	8.48239267	6.463952145	1.84E-06	4.59E-05	5.088392181
CKS2	1.683445326	8.041361217	4.593710208	0.000147922	0.001168542	0.753988092
GNG2	1.68331725	10.56667714	3.570587039	0.00174823	0.007775057	-1.653472276
SLC6A6	1.682783034	6.251183115	3.006291467	0.006592677	0.021895357	-2.922307205
ANGEL1	1.682357642	8.007580992	5.571993589	1.43E-05	0.000198334	3.057806061
FLJ27255	1.682356038	5.587985078	2.843030018	0.00957782	0.029273913	-3.27416107
FAM178A	1.682324747	8.225087601	4.594050515	0.000147801	0.001168163	0.754795914
RASGRP4	1.682324503	10.03507575	3.626801687	0.00152828	0.00701303	-1.523680023
COG4	1.68200727	10.13665123	5.7089768	1.04E-05	0.000157337	3.375114754
DCUN1D1	1.681919477	8.133523786	6.633479614	1.26E-06	3.52E-05	5.463784578
STARD8	1.681200754	7.962753212	5.639599868	1.22E-05	0.000176822	3.214627235
SEPHS2	1.680592614	10.40382987	5.604506045	1.33E-05	0.000188118	3.133274585
PRKDC	1.680168247	9.52429603	5.520900164	1.61E-05	0.000215644	2.939017821
SGCB	1.679879766	5.689727549	5.487384334	1.75E-05	0.000228449	2.860973776
ZFYVE21	1.679852218	9.37341113	6.24581851	3.01E-06	6.51E-05	4.600098367
C2orf29	1.679197203	8.701368703	3.927054443	0.000742217	0.004003179	-0.823492322
KLF4	1.678935547	11.60548108	4.333888428	0.000277354	0.001896064	0.137370014
ADAP2	1.67887577	9.184481971	5.247656523	3.08E-05	0.00035343	2.300148586
SLC26A2	1.678515373	7.789406155	6.591872582	1.38E-06	3.74E-05	5.371991818
TMCO3	1.677787007	7.090688683	5.632050651	1.24E-05	0.000178997	3.197136601
TRIM36	1.677697916	5.05747955	3.669214374	0.001380585	0.006473801	-1.425448368
P2RY12	1.677403292	5.995235756	4.81096421	8.76E-05	0.000771641	1.269371714
ZNF836	1.677351481	6.399330518	8.05986301	6.02E-08	4.23E-06	8.468349591
FAIM3	1.677280261	13.41480472	6.279310406	2.79E-06	6.14E-05	4.675445553
EGR2	1.677019786	6.830268806	2.563241293	0.017888896	0.047679187	-3.855746399
ZC3H4	1.676768205	6.805916881	6.510338413	1.66E-06	4.28E-05	5.191470008
IKZF2	1.676235184	8.62918623	5.993624613	5.37E-06	9.81E-05	4.028544565
LHFPL2	1.676189178	8.642026943	5.960773354	5.79E-06	0.000102979	3.953566457
MCMBP	1.675775737	7.580597709	5.319383079	2.60E-05	0.000308775	2.468399136
SF3A1	1.675653486	8.741590813	5.692443382	1.08E-05	0.000161952	3.336909995
CTTNBP2NL	1.675380502	3.673563487	4.146665556	0.000436431	0.002665726	-0.305959126
APC	1.674793371	5.365695701	6.199011766	3.35E-06	7.09E-05	4.494573584
PRKX	1.674522829	7.620801872	4.448776484	0.000210014	0.001518118	0.40993982
WDR12	1.674364412	6.437315465	6.841513671	7.95E-07	2.55E-05	5.919361158
SGMS1	1.673421537	7.277788435	7.006874258	5.53E-07	1.99E-05	6.277382606
FAM3C	1.672247205	7.967446884	4.720659365	0.00010888	0.000914515	1.055253021
NFE2L2	1.671590785	10.35053882	3.992259113	0.000634055	0.003548852	-0.670201991
RNF146	1.670313923	7.962065637	5.772110924	8.96E-06	0.000142011	3.520757942
CCNYL1	1.670001413	5.803045265	4.03809483	0.000567548	0.003256925	-0.562244095
FAM126A	1.669945601	8.495068192	5.061389574	4.80E-05	0.00049556	1.861664361
TFDP1	1.668951958	10.10692959	5.550899992	1.50E-05	0.000205539	3.008792788
IKBKAP	1.66875276	7.563910999	4.475710855	0.000196763	0.001444706	0.473870453
MCM8	1.668697717	6.202857734	6.034965881	4.88E-06	9.15E-05	4.122731574
USP10	1.667565703	6.75352223	3.940857218	0.000717889	0.003905893	-0.791073359
PRDX2	1.667490488	11.00912859	5.760195381	9.21E-06	0.000144492	3.493300182
ZNF559-ZNF177|ZNF177	1.667245229	6.105428411	5.04207208	5.03E-05	0.000513161	1.816075786
RPS6KA1	1.666578888	12.15457412	4.701612555	0.000113998	0.000947723	1.010068095
IFNAR2	1.666053357	10.54294792	5.490073519	1.74E-05	0.000227475	2.867239247
PLRG1	1.665810432	9.745274007	6.241482191	3.04E-06	6.56E-05	4.590333118
VPS39	1.665527813	5.479787747	3.948121237	0.000705405	0.003854408	-0.774005467
PALLD	1.665293478	7.596223744	7.552887799	1.72E-07	8.87E-06	7.432912973
TMEM63A	1.665236429	10.36656713	4.304844786	0.000297563	0.00199624	0.068512311
FAM135A	1.663781359	8.122849491	5.227264269	3.23E-05	0.000366752	2.252249344
TGDS	1.662027597	7.056578652	5.444689139	1.93E-05	0.000246158	2.761418747
NSL1	1.661891567	10.52270068	6.395400405	2.15E-06	5.14E-05	4.935566759
DIP2A	1.661456238	6.64135606	3.630543767	0.001514646	0.006965539	-1.51502333
VPS33A	1.661261725	7.504390529	5.986791091	5.45E-06	9.90E-05	4.012957764
KNSTRN	1.660839799	7.289275467	4.940193753	6.42E-05	0.000613646	1.575345603
MEF2A	1.660550202	10.66111545	5.68845822	1.09E-05	0.000162851	3.327697322
OSTC	1.660529691	9.206173165	5.256398302	3.02E-05	0.000347669	2.320673524
ATP6V1B2	1.660528112	11.76522661	4.300120495	0.000300986	0.00201468	0.057314156
SLC9A2	1.660526698	3.025261777	2.672654563	0.014047057	0.039401031	-3.631827376
ZNF624	1.660439487	5.956756697	4.351238542	0.000265944	0.001832289	0.178515247
RGS19	1.660126584	13.01275541	5.006880121	5.47E-05	0.000546676	1.732975408
ZNF91	1.659747265	6.312324461	5.754161116	9.34E-06	0.000146146	3.479389664
ALDH1B1	1.659052684	5.919876905	5.585491971	1.39E-05	0.00019444	3.089150288
FAM122B	1.65881251	9.556958885	4.409083624	0.000231191	0.001640194	0.315742016
GRHL1	1.658484509	7.500775869	4.150919981	0.00043196	0.002643817	-0.295902215
MDM1	1.658396492	6.893406563	6.670076991	1.16E-06	3.35E-05	5.544340263
NREP	1.65831678	9.196884865	5.51989488	1.62E-05	0.000215973	2.936678335
ZNF782	1.658307634	5.441601492	4.285934287	0.000311506	0.002068084	0.02369234
PDE6D	1.658200358	8.552479126	8.080230694	5.77E-08	4.10E-06	8.509186931
MAK	1.658024862	5.984435795	3.762567245	0.001103293	0.005452223	-1.208386965
CASP4	1.656627447	11.12914075	4.617495679	0.000139662	0.001115223	0.810448228
NOTCH1	1.656272375	10.4750187	4.314409941	0.00029075	0.00196355	0.091187027
CD2	1.655952023	10.55292104	5.369490009	2.31E-05	0.000281825	2.585715451
ZNF302	1.655880168	8.302807423	6.145830505	3.78E-06	7.73E-05	4.374366034
UBR1	1.655508308	8.830887302	5.910149554	6.51E-06	0.000112463	3.83779697
SLC14A1	1.655402635	4.802107267	4.629522556	0.000135664	0.001093473	0.838994908
SLC25A19	1.654597883	9.086940163	5.614544103	1.29E-05	0.000184733	3.156555809
CREM	1.654329437	6.619952325	5.220224105	3.29E-05	0.000370827	2.235706329
CTNND1|TMX2-CTNND1	1.654042984	8.10788112	5.35338967	2.40E-05	0.000290319	2.548039882
FOCAD	1.653751977	6.575382287	5.815806429	8.10E-06	0.000132182	3.62132661
BLOC1S5|EEF1E1-MUTED	1.653012629	7.415522584	7.333929484	2.73E-07	1.21E-05	6.97450514
BCL9|LOC101060700	1.652528404	5.295160304	4.647578075	0.000129876	0.0010554	0.88184818
ATP6V1A	1.652099147	11.90041637	4.979160464	5.85E-05	0.000573395	1.667477578
TADA2A	1.651930507	5.991433163	7.710521671	1.24E-07	7.15E-06	7.758758685
CCDC77	1.651890887	5.681753173	6.434860091	1.96E-06	4.82E-05	5.023607328
CYB5A	1.651689354	7.515799951	5.61097866	1.31E-05	0.000185909	3.148287542
SLC39A11	1.651624825	8.749886771	4.512738128	0.000179906	0.001353952	0.561766462
TRIM5	1.651371098	5.588800105	5.471848821	1.81E-05	0.000234745	2.824766103
ZFX	1.651155613	4.937623418	4.998577307	5.58E-05	0.000554865	1.713360766
PLSCR1	1.65100192	10.73750586	4.558226668	0.000161167	0.001245887	0.669754054
HIST1H2BG	1.650999555	8.69580242	5.378293776	2.26E-05	0.000277685	2.606308348
ADCK1	1.650732954	7.050504152	4.800611157	8.98E-05	0.000786722	1.24483479
C8orf42	1.650275099	7.528835646	4.992224561	5.67E-05	0.000561092	1.698350774
RNF207	1.650204948	5.637748942	5.72691164	9.96E-06	0.0001529	3.416528039
CD40	1.649745177	6.909419697	5.41096428	2.09E-05	0.000260985	2.682675518
NDUFB5	1.64964229	10.27515762	4.984022529	5.78E-05	0.000569389	1.678968576
CHST2	1.649268201	8.025994738	5.459553586	1.86E-05	0.000239915	2.796096148
C2CD2L	1.649139553	7.068173164	5.43607301	1.97E-05	0.000250243	2.741309874
PKP4	1.648940277	8.692093817	5.717216704	1.02E-05	0.000155347	3.394145363
CEACAM4	1.648929085	6.941383909	3.890773558	0.000810136	0.004279336	-0.908623831
ANKIB1	1.647521213	7.424725593	6.322033894	2.53E-06	5.78E-05	4.771365861
DENND5B	1.646816584	6.556942453	5.641468799	1.22E-05	0.000176291	3.218956509
RTFDC1	1.646496262	10.26550922	4.238026154	0.000349825	0.002260542	-0.08979965
HINFP	1.646280259	8.700650574	6.247137018	3.00E-06	6.50E-05	4.603067161
PDGFD	1.64589143	4.383932696	4.060377035	0.000537772	0.003129133	-0.509707581
ETFA	1.645518717	10.47412324	6.092179799	4.28E-06	8.37E-05	4.252766656
LOC283788	1.645373985	5.841314633	3.122614403	0.00503534	0.017760498	-2.666830816
LIMD1	1.644767988	8.048022252	5.311898642	2.64E-05	0.000312803	2.450859779
MBD2	1.644508691	10.17549957	3.398133829	0.002635408	0.010690157	-2.048386686
CD300A	1.644184599	13.23735422	4.192656023	0.000390446	0.00245701	-0.197194437
CYB5R4	1.643664396	9.690169878	4.153090828	0.000429696	0.002634267	-0.290770241
FBN2	1.642797664	6.930186449	3.371961763	0.002803916	0.011217706	-2.107843326
KLC1	1.642697458	8.331534342	6.109231271	4.11E-06	8.15E-05	4.291449509
ZYG11B	1.642433239	7.198096821	5.814631866	8.12E-06	0.000132407	3.618625784
HDDC3	1.641982583	6.506589174	5.96812416	5.69E-06	0.000101979	3.970353778
EXOC1	1.641915567	9.64045198	5.473926001	1.80E-05	0.000234076	2.829608424
MAF	1.641683272	7.134627569	4.271853019	0.000322311	0.002123183	-0.009674124
ARHGEF11	1.641249878	8.682551249	5.494340225	1.72E-05	0.000225945	2.8771789
ANKRD50	1.639682495	5.642375266	4.486080789	0.000191888	0.001416778	0.498485934
DOCK4	1.639447418	6.837302776	3.207106112	0.004133805	0.015201308	-2.479036605
INTS3	1.63895732	10.0045022	4.577372143	0.000153879	0.001201249	0.71520395
HIST1H3C	1.638187872	4.990132258	3.061949995	0.005797013	0.019788004	-2.800530231
IGFBP3	1.638184778	5.072899117	5.435528861	1.97E-05	0.000250434	2.740039703
PHF8	1.636830742	8.484583361	5.174556154	3.67E-05	0.00040158	2.128317818
ZNF582	1.636797758	4.599214894	6.167165627	3.60E-06	7.45E-05	4.422630096
ARHGAP9	1.636483007	9.741470031	3.648652909	0.001450341	0.006723424	-1.473102323
UBN2	1.635745628	6.078462924	3.657581005	0.001419636	0.006609072	-1.452417491
LAPTM4B	1.635723963	7.763422561	5.754469902	9.34E-06	0.000146143	3.480101581
HNRNPF	1.635521678	11.45361917	5.914174784	6.44E-06	0.000111787	3.847012125
CLIP4	1.635513985	7.79741308	4.746714002	0.000102251	0.000868957	1.117050638
RTN2	1.635496053	8.139944158	5.089165365	4.49E-05	0.00047076	1.9271795
TMEM79	1.635445474	8.172841794	4.890319974	7.24E-05	0.000669735	1.45733271
EIF4E3	1.635369225	9.935955306	4.156131321	0.000426545	0.002620781	-0.283581971
BTN2A1	1.63484681	5.482678594	2.947823924	0.007541242	0.024301173	-3.049262296
STAT3	1.63382068	9.783213904	4.44578114	0.000211542	0.001527071	0.402830631
PRSS23	1.633226413	9.033454181	5.869988659	7.14E-06	0.00012092	3.745761007
SPTSSB	1.63241567	4.974530305	2.671762346	0.014074973	0.039450656	-3.633672395
CDA	1.632243752	10.97434463	2.963814801	0.007269537	0.023644059	-3.014641526
CD86	1.631912726	10.39343473	4.84541864	8.06E-05	0.000724733	1.351005847
PIGK	1.631495049	7.362833536	6.00745011	5.20E-06	9.58E-05	4.060063918
LMO4	1.631054865	9.391300278	4.541021468	0.000168012	0.001285961	0.6289096
UNC93B1	1.630653393	8.875224241	4.704562235	0.00011319	0.000944219	1.017066098
FAM220A	1.630332733	8.330343844	6.990251186	5.74E-07	2.03E-05	6.241558834
DPY19L3	1.630044357	6.3041476	3.891067093	0.000809563	0.004277018	-0.907935557
ZSCAN9	1.629827897	7.323366117	6.227993694	3.14E-06	6.71E-05	4.559943214
ARHGEF40	1.629773188	6.789162518	3.301407491	0.003312285	0.01277308	-2.267431311
OBFC1	1.629241587	5.914901145	6.054062078	4.67E-06	8.91E-05	4.166174028
OPA3	1.628942077	5.519917299	6.758709452	9.54E-07	2.90E-05	5.738708699
[truncated: 4,271 more rows]
