# Supplementary material for: Identification of Adipogenesis Subgroups and Immune Infiltration Characteristics in Diabetic Peripheral Neuropathy
Source: J Immunol Res. 2023 Jan 19;2023:3673094. doi: 10.1155/2023/3673094 (PMC9893521; doi:10.1155/2023/3673094)
Supplement: Supplementary 2 — See Table S1-S9 for raw data. Table S1: differential expression analysis of GSE95849. Table S2: differentially expressed adipogenesis-related genes. Table S3: merged dataset with limma package. Table S4: results of ssGSEA. Table S5: results of GSEA. Table S6: differential expression analysis between cluster 1 and cluster 2. Table S7: GO analysis. Table S8: KEGG analysis. Table S9: IHC assay. [file 3673094.f2.zip › Table S2.txt]

Table S2:Differentially expressed adipogenesis-related genes
Source:	MSigDB Team
Description:	Differentially expressed asipogenesis-related genes
DECR1
ESYT1
PTCD3
ECH1
ATL2
DNAJC15
APOE
UQCRC1
MRPL15
ACO2
PGM1
TALDO1
ACLY
UCP2
ACADM
UQCR10
GBE1
NABP1
NMT1
ELMOD3
AIFM1
RTN3
CD36
CS
STOM
DBT
BCL2L13
SUCLG1
PRDX3
SLC5A6
HIBCH
PREB
RREB1
SOWAHC
GPD2
ADIPOR2
DLAT
TOB1
ARL4A
DHRS7
SCP2
ESRRA
COQ5
DGAT1
COX7B
PIM3
BCL6
SLC19A1
DHRS7B
MCCC1
YWHAG
G3BP2
MYLK
TST
CAT
SSPN
IDH1
RNF11
ME1
MGST3
ACOX1
AGPAT3
CCNG2
SLC1A5
AK2
MGLL
PPM1B
REEP5
HADH
ELOVL6
SDHC
LPCAT3
RETSAT
ADIPOQ
