# Supplementary material for: Identification of Adipogenesis Subgroups and Immune Infiltration Characteristics in Diabetic Peripheral Neuropathy
Source: J Immunol Res. 2023 Jan 19;2023:3673094. doi: 10.1155/2023/3673094 (PMC9893521; doi:10.1155/2023/3673094)
Supplement: Supplementary 2 — See Table S1-S9 for raw data. Table S1: differential expression analysis of GSE95849. Table S2: differentially expressed adipogenesis-related genes. Table S3: merged dataset with limma package. Table S4: results of ssGSEA. Table S5: results of GSEA. Table S6: differential expression analysis between cluster 1 and cluster 2. Table S7: GO analysis. Table S8: KEGG analysis. Table S9: IHC assay. [file 3673094.f2.zip › Table S3.txt]

Table S3: Merged dataset with limma package
Dataset:	GSE24290+GSE148059
Process package:	limma
gene	GSM4453235	GSM4453236	GSM4453237	GSM4453238	GSM4453239	GSM4453240	GSM4453241	GSM4453242	GSM4453243	GSM4453244	GSM4453245	GSM4453246	GSM4453247	GSM4453248	GSM4453249	GSM4453250	GSM4453251	GSM4453252	GSM4453253	GSM4453254	GSM4453255	GSM4453256	GSM4453257	GSM4453258	GSM4453259	GSM4453260	GSM4453261	GSM4453262	GSM4453263	GSM4453264	GSM4453265	GSM4453266	GSM4453267	GSM4453268	GSM4453269	GSM4453270	GSM4453271	GSM4453272	GSM4453273	GSM4453274	GSM4453275	GSM4453276	GSM4453277	GSM4453278	GSM4453279	GSM4453280	GSM4453281	GSM4453282	GSM4453283
A1BG	5.585856417	5.558926445	5.558641295	5.54169297	5.539671668	5.603783914	5.538250133	5.532323335	5.677379416	5.561213695	5.546932997	5.534844058	5.53982596	5.769735738	5.53105691	5.516663766	5.572505192	5.701119156	5.560243549	5.649112843	5.502636282	5.54289905	5.550499147	5.764811704	5.518410698	5.549489663	5.578701578	5.527445433	5.543417585	5.544523509	5.551336928	5.73032831	5.593397489	5.601497599	5.546869479	5.52798728	5.691316076	5.748735115	5.551855108	5.535712325	5.594195367	5.562176866	5.647415775	5.532337572	5.587720069	5.61805655	5.570416755	5.614846052	5.643774594
A1CF	2.557512347	2.612100943	2.617084789	2.56807461	2.567174274	2.562836106	2.566496663	2.563724976	2.559179131	2.556416168	2.561264505	2.564941088	2.567216514	2.552708909	2.644520758	2.556481434	2.55651374	2.573684453	2.576665445	2.56616224	2.550023322	2.568666688	2.565018223	2.578238743	2.557288326	2.571678076	2.561857564	2.561488057	2.568882918	2.569406839	2.572547932	2.561760794	2.562711297	2.565254959	2.570533686	2.561784183	2.5555132	2.568696614	2.572819979	2.565353954	2.563673912	2.565025243	2.568682024	2.563792314	2.569124164	2.563191171	2.55761642	2.564242244	2.568497483
A2M	13.74804961	14.0406121	14.17994377	13.97742941	14.26642539	13.75613126	13.90956977	13.53373489	13.04858689	14.22818963	14.07735737	13.75969433	14.14627779	13.74693499	13.88630988	13.74596531	13.70823228	14.51899912	13.97469261	14.09295829	14.20983694	14.18418283	14.01846554	14.14762475	14.21375382	14.45344439	13.93242612	14.06536057	14.34201301	14.32874858	14.30991352	14.29429876	13.80759164	14.09715173	14.29088796	14.08671951	14.23785924	13.81218338	14.17970515	14.31318155	13.92329794	14.09472191	14.23691655	14.15428816	14.274341	13.92884077	14.22367865	14.45237799	14.28265583
A2ML1	4.080087756	4.203312081	4.228062794	4.371708999	4.152512744	4.188426413	4.431454007	4.090197421	4.083129461	4.07861029	4.08611197	4.09197741	4.095718591	4.130720715	4.089221869	4.227039868	4.193663876	4.106353262	4.317264551	4.093968461	4.312902464	4.097945153	4.280931951	4.11337893	4.175061546	4.102892304	4.087011287	4.226654415	4.098370466	4.099168186	4.328288117	4.086990863	4.208714265	4.192637078	4.198006935	4.086872126	4.076975535	4.140901773	4.219587216	4.189309562	4.281691317	4.291100899	4.097884714	4.145072167	4.27167604	4.089238996	4.13126274	4.09090604	4.097712619
A4GALT	10.4178558	10.43722113	10.51563066	10.74249711	10.84165349	10.64113865	9.99214118	11.17224562	10.50809802	10.55190954	10.6189388	10.68996768	9.956815476	10.21524781	10.39823827	10.83549803	9.879973818	10.92107547	10.96960013	11.08178897	10.59498341	10.16803382	10.75915689	10.5810629	10.29719394	10.58683124	10.21681477	10.7799963	10.46062873	10.28201929	10.37549529	11.06258446	10.63662249	10.64994557	10.52869555	10.84920306	10.17202856	10.66584386	10.81635115	10.98210327	10.43951054	10.50374633	10.3919198	10.66169596	10.86129463	10.64416313	9.959328773	10.23515087	10.46800354
A4GNT	2.484048779	2.413071219	2.424826425	2.430056124	2.623921537	2.42509737	2.428561642	2.425940843	2.421643538	2.419026521	2.423608937	2.427087921	2.429243602	2.415512635	2.425405094	2.419085582	2.543651575	2.435371166	2.438185689	2.428244425	2.412971309	2.43061384	2.49665737	2.439675184	2.419849312	2.43346666	2.424169046	2.423822342	2.430820293	2.431315181	2.434288709	2.424080551	2.424976311	2.427382948	2.432378426	2.480568307	2.418167628	2.430644238	2.43454369	2.427477793	2.425887434	2.427166484	2.430626402	2.425999908	2.431046673	2.425433277	2.420155306	2.426427635	2.430454588
AAAS	8.679768498	9.049027359	8.439022494	8.942348927	8.556878764	8.821509213	8.894038005	8.795096423	9.003508308	8.961568209	8.702559134	8.482890217	8.449332013	8.809148843	9.068267618	8.659068318	8.655023599	8.385086952	8.723683667	8.525270027	8.63295048	8.66156418	8.789344896	8.32159234	8.780176017	8.564883556	8.577463709	8.500833737	8.404235514	8.930556683	9.068556048	8.736195678	8.756044402	8.623690717	8.827989384	8.659891872	8.832999429	9.023889309	8.502660463	8.772364421	8.846535596	8.854150411	8.654559137	8.780174995	8.617954429	8.780123753	8.709242246	8.704115877	8.558135666
AACS	8.895496026	8.416264243	9.026545957	8.377141946	8.488993122	8.832295265	8.782362533	8.440968186	8.514027353	8.842918806	8.859888232	8.936256725	8.790452948	8.731409849	8.903704306	8.90764497	8.35295212	8.635948265	8.840841058	8.714561396	8.981095883	9.28663223	8.883199058	9.251805888	8.330803834	8.602916223	8.705887325	9.234579666	8.545199932	8.267144005	9.238620001	8.845397046	8.938224044	8.632293314	8.716351675	8.924047117	9.232398353	8.36178442	8.996573229	8.801493571	8.727649901	9.371970218	9.01150485	9.032389205	8.724409768	8.584464822	8.811532824	9.124935369	8.999053565
AADAC	2.160568671	2.154327658	2.156799435	2.169487756	2.168729853	2.165064041	2.168156016	2.165812656	2.161968268	2.159636608	2.163737621	2.16684357	2.16876337	2.156510424	2.165337562	2.159694355	2.15972221	2.17422042	2.1767448	2.16787424	2.154241733	2.169990395	2.243946492	2.178073182	2.160375813	2.172531223	2.16423967	2.16392467	2.170171283	2.170614733	2.173267094	2.164154948	2.16496146	2.167110633	2.171569624	2.164178167	2.158878096	2.170013668	2.173499281	2.206930903	2.165774435	2.166915694	2.171250496	2.165874039	2.170376923	2.165364071	2.275916813	2.166252227	2.169846623
AADACL2	1.093949922	1.090789565	1.092040771	1.098465142	1.098081913	1.096225637	1.097791097	1.09660424	1.094880959	1.093476842	1.095554277	1.097126897	1.098098468	1.091895065	1.096364007	1.093506581	1.093520792	1.101243575	1.102139482	1.097648569	1.090746384	1.098720111	1.097161364	1.102811934	1.093851582	1.100005989	1.095808676	1.09564864	1.098811358	1.09903605	1.100378774	1.095765212	1.096174244	1.097262482	1.099520096	1.09577763	1.093093614	1.09873151	1.100496788	1.097304039	1.096585829	1.097163613	1.098727984	1.096636181	1.09891583	1.096377564	1.093994932	1.203675064	1.098647157
AADACP1	2.552836926	2.54546695	2.54839098	2.563383446	2.562482255	2.558152906	2.561807178	2.695923003	2.554508545	2.551748339	2.556583014	2.560252876	2.562526431	2.548042582	2.558477412	2.551811063	2.551842786	2.568989062	2.571958979	2.561472679	2.545361836	2.563972162	2.560327908	2.573530079	2.60900811	2.566980989	2.557174024	2.556807833	2.564189651	2.564711831	2.567848308	2.557080188	2.558025674	2.595949122	2.565833891	2.557100322	2.55084302	2.645535435	2.568117663	2.560664266	2.558986747	2.665055574	2.647629273	2.559105324	2.564428751	2.558507255	2.624834816	2.559556205	2.563804037
AADAT	6.869921484	6.752273152	6.827578399	6.744871432	6.758103079	6.79091692	6.637259209	6.947524109	6.747054172	6.756326953	6.887960946	7.068807212	6.537817907	6.698176772	6.6388594	6.984886513	6.889331852	6.802669553	6.801459004	7.148503986	7.088477353	6.883549314	6.704462738	6.729728471	6.779065464	6.777228064	7.000696054	6.641679754	6.845845206	6.556615215	6.676495241	6.523824675	6.790886454	6.822803506	6.768952481	6.708394764	6.78927923	6.835880949	6.760164402	6.83520683	6.858349813	6.84207195	6.794905184	6.841103048	6.665871773	6.840823596	6.648778975	6.529960833	6.640877956
AAED1	8.660518112	8.231187346	8.401661108	8.45457727	8.160634648	8.43527379	8.591086607	8.363497558	8.105964172	8.503950302	8.638357097	8.055841789	8.64603544	8.404032228	8.314712701	8.113067602	8.343139942	8.113161249	7.838187417	8.67899229	8.395027553	8.530249319	8.475831332	8.052365461	8.374874703	8.833130649	8.514360943	8.489234904	8.658889138	8.091770868	8.64414131	8.381183331	8.574393596	8.35078506	8.113443889	8.231970416	8.058991017	8.817405598	8.470960039	8.414698364	8.514511665	8.546923658	8.361763533	8.548580086	8.536388584	8.536344765	8.437866874	8.200693524	8.679794304
AAGAB	8.675793502	8.624250562	8.449582365	8.418973192	8.805829205	8.900074773	9.098843048	8.564249119	7.987208073	8.62210405	8.629632189	8.720487489	8.701196497	8.838662701	9.168881314	8.67376354	8.422092039	8.534403745	8.36165028	8.969698561	8.508682368	8.886684505	9.011258389	8.706012538	8.897884142	8.781915968	8.516812258	8.625961769	8.96267658	8.868899567	8.493835927	8.688259558	8.797460308	8.508855276	8.774550885	8.717284249	8.535811467	9.211452008	8.827058553	8.360851665	8.706596019	8.735370139	8.835588792	8.582230477	8.788229228	8.630957286	8.609937353	8.79072794	8.692064777
AAK1	7.977930767	8.029194496	8.08266422	7.640756951	7.443709818	7.721036282	7.726018006	7.767322934	7.637244519	7.991532357	7.607884368	7.463043731	7.686289307	7.671749685	7.807069178	7.908119452	7.981895448	7.99043235	8.007277399	8.117991136	8.001815742	7.819059014	7.916835896	7.485212982	7.761955272	7.920234088	7.628057413	7.976954373	7.489085613	7.771990873	7.386074188	8.090335127	7.910562704	7.866468638	7.683336155	7.979044359	8.139773807	7.765973352	7.775684248	7.888337639	7.933286495	8.017796487	7.914561208	7.721304399	7.926066279	7.791192592	7.708537152	7.794616446	8.059483782
AAMDC	8.273480737	8.302238827	8.284936188	8.061599717	8.060408798	8.214426893	8.172816871	8.048001351	8.545610429	8.025218111	8.094449846	8.056932692	8.543213428	8.175129458	8.244331223	8.254055952	8.085242265	8.339136822	8.44130209	8.183989892	8.004583733	8.229710158	8.094588653	8.093619693	8.134824357	8.072981601	8.540630726	8.309392658	8.064070688	8.065631975	8.075611414	8.14875633	8.280372925	8.237491199	8.093439491	8.041408325	8.195428576	8.063508288	8.199377536	8.052688091	8.126366255	8.208504712	8.267521114	8.110360832	8.234809844	8.046092224	8.290242449	8.149720332	8.140892463
AAMP	9.165150138	9.057550034	9.157894708	8.811636225	9.160028333	9.323723147	8.978051831	9.400097977	9.55975434	8.8389873	9.110686089	9.261849807	8.649145267	8.996960401	9.451189566	9.004274319	9.155789737	9.439185542	9.64782062	9.246207587	9.660235454	9.590744099	9.514100686	8.97972012	9.168802733	9.631437187	9.213280865	9.003777484	9.535149248	9.485199681	9.041045425	9.28157856	9.333089175	9.182674827	9.241696657	9.143405965	9.23183036	8.985931965	9.358873862	9.163199716	9.134234653	9.12505924	9.602129524	9.28734086	9.138589554	9.638785337	8.835659476	9.065178315	9.281175808
AANAT	2.285423255	2.278834218	2.281459447	2.294882459	2.294063438	2.358684601	2.293465416	2.290998583	2.83982139	2.284476015	2.288780792	2.292066237	2.294112827	2.281132653	2.29048531	2.28452034	2.287135197	2.299930247	2.302561659	2.293162588	2.278732386	2.295398357	2.292123795	2.303971493	2.28524245	2.298106402	2.289305173	2.288990264	2.295601158	2.296064801	2.298878232	2.289234668	2.290065049	2.292336455	2.297055967	2.289236962	2.385591737	2.295435898	2.29910864	2.292431	2.290926522	2.292135895	2.295401936	2.291034589	2.295806869	2.290508843	2.285512442	2.291446929	2.295251613
AAR2	9.162249572	9.326786402	9.193350017	9.038215672	9.524409615	9.306169916	9.24908919	8.975291518	9.010882859	9.373647961	9.021001791	9.479854199	9.406399893	9.421182842	9.037247734	9.371824773	9.175191311	8.881138964	9.329307618	8.336922608	9.185181244	9.236177371	9.033453826	9.239954549	8.883650773	9.494524635	9.415916557	9.599743704	9.039100377	9.450788502	9.25000945	9.237985983	9.358900772	9.543063888	9.304000396	9.327544617	9.225988857	9.521020781	9.822220309	9.329006007	9.163826193	9.171399262	9.511417913	9.35733109	9.325976217	9.309272916	9.416529637	9.409798337	9.503072495
AARS	11.39466371	11.0161616	11.07715536	11.12647304	11.14788066	11.23849739	10.96776594	11.18736242	11.28996455	11.07597673	10.86390402	11.05380811	10.91033133	10.7004117	11.02946879	11.16044783	11.32232164	10.36067008	10.96794781	11.12635203	11.02029938	10.98375073	11.19321082	11.29071289	11.195551	11.31498067	10.70413451	10.59534983	11.01725159	11.22858364	11.40641867	10.85361772	11.24324533	10.9697329	11.40548375	10.99043103	11.13852045	10.63461754	11.05171928	11.07121844	11.24324635	10.73306129	10.84584365	11.21568568	11.29048285	10.87507168	11.07322146	11.19921445	10.9624635
AARS2	8.550723955	8.902951319	8.686320915	9.104080419	8.99840519	8.461957653	9.144626538	8.671291973	9.102756807	8.863501185	9.048674857	8.740286293	8.7071032	8.380476713	9.119909811	8.766111385	8.875856833	9.090297251	8.998568682	9.000390013	8.77643942	8.709108009	9.029432121	9.024711497	8.778908414	8.937991536	8.962321714	8.685370687	8.402279378	8.395667665	8.643703496	8.670479718	8.646751493	8.499264459	8.535491149	8.663312991	8.882408013	8.57674684	8.72221571	8.517597849	8.859842201	8.877840973	8.557191428	8.857593582	8.594851592	8.554816437	8.740082702	8.611661023	8.845907352
AARSD1	3.907464667	3.896172739	3.900638965	3.923585683	3.922221625	3.915589516	3.921180382	3.916937754	3.909974964	3.905764167	3.913193734	3.918810951	3.922276902	3.900124357	3.916082641	3.905875035	3.9059268	3.932128871	3.936709233	3.920672607	3.896021528	3.924500772	3.918937825	3.93910986	3.90710699	3.929088134	3.914104264	3.91352757	3.924823522	3.925627602	3.930421502	3.913943723	3.915411034	3.968330894	3.927361792	3.91399424	3.904402991	3.92453791	3.930847242	3.919445061	3.916880746	3.992182662	3.924532246	3.91705985	3.925199957	3.916132311	3.907626699	3.917739105	3.924238712
AASDH	7.857902293	8.269400908	8.026134842	8.348851213	8.075280329	8.108952614	8.399380297	8.045963761	8.239364137	8.22609992	8.215036254	8.060323506	8.493440314	8.450817625	7.990348679	8.39274082	8.165165932	7.793132617	8.018249161	8.302401762	8.312940809	8.204937725	8.279354086	7.909454318	8.309951333	7.665879832	8.291134902	7.754910354	7.657001378	8.072229886	8.007199127	7.788342794	8.320978816	8.203941059	7.836122951	8.053669695	7.8660004	8.009786071	8.158500615	8.321096113	7.875656395	8.118901791	8.073523048	8.307296662	8.051914881	7.730922378	7.997763375	7.905760279	8.156996699
AASDHPPT	8.878153267	8.863643688	8.784867616	9.176879829	9.313492858	8.74560437	9.145107475	8.716985484	7.971882884	8.742744975	8.664490134	8.879959639	9.265374804	9.048235642	8.969668338	9.054461001	9.291889251	8.886744491	9.381147292	9.189590006	9.262820697	8.647056585	8.848236212	9.031121169	8.861329883	9.212315201	8.95851074	8.981466131	9.307361998	8.951692919	8.815934929	8.894973998	8.560182748	8.976471803	8.991316075	8.853186315	9.051453204	9.315822851	8.868865745	9.077562501	9.134601534	9.145220137	9.118661827	9.136212103	9.030130037	9.05909377	8.607278879	8.868618046	9.035347166
AASS	9.716104349	9.841922275	9.849240836	9.496751304	9.974892239	9.416897826	10.01211402	9.188229146	9.679290014	9.40461528	9.230643044	9.574280383	9.707604643	9.874904767	10.02562285	9.896769735	9.621207406	9.940270779	9.520330772	10.08622533	9.937855878	9.426482473	9.562353573	9.437629215	9.722478226	9.594833343	9.54654311	9.812966352	9.147942319	8.732461297	9.773680227	8.72643611	9.692613862	9.215542885	9.244176223	9.113649212	9.238465891	10.04683397	9.390822732	9.65611746	9.490049294	9.638050415	9.220554091	9.552292246	8.971884868	9.59535617	9.794926566	9.206229522	9.634370179
AATF	10.11275676	9.474831305	9.855098742	9.798440789	9.805954732	9.755147334	9.826529844	10.11842317	9.690153981	9.806162494	10.11266744	9.593561968	9.795354705	9.450482772	9.547909045	9.6852514	9.825817966	10.26246454	9.624557608	9.67160115	10.14275376	9.755028893	9.816223215	9.97566698	9.778625018	9.874519649	9.685109407	9.94696411	9.746049638	10.27360463	9.674230235	9.371106692	9.852177173	9.895469069	10.13209771	9.928409527	9.803520722	9.720636849	10.00842806	9.771764443	10.0337828	9.816841971	9.853065757	9.985788533	10.00345688	9.893147519	9.720365399	9.489327121	9.994518513
AATK	10.44352586	10.66110541	10.40632344	10.60058501	10.34294214	10.36693094	11.02524373	11.20544076	12.35060435	10.75394269	9.675886784	11.15131382	11.0622443	11.19233393	9.102038801	9.991518724	10.43683213	11.10762022	10.30136105	10.82495555	10.23057271	9.743449409	9.845477881	9.635567672	9.542875029	10.3641379	10.79303429	10.00346326	10.16694454	10.0391255	9.963942421	10.84976234	9.639385168	10.23063391	10.34722324	9.848366555	10.09051819	11.09764167	10.08206838	10.42002913	10.26916811	9.693199674	9.205744248	9.998103892	10.03759394	10.40044772	9.726255612	9.650867868	9.14776419
ABAT	8.30787336	8.103027225	8.218773521	8.480140492	8.227562077	8.744820364	8.243966632	7.828635871	8.902683812	8.34843432	8.349086096	8.524530403	8.25257511	8.597516164	8.075109877	7.998519859	8.58800507	8.07932758	8.15012066	8.324219191	8.207938348	8.11773031	8.142449974	7.794787874	8.154376585	8.183236966	8.052628528	7.794374519	8.663898717	7.985496945	8.574067111	8.254822917	8.323470611	8.204131585	8.32519056	8.265057744	8.058094602	8.326229508	8.180038641	8.27875309	8.201140492	8.408314189	8.241299059	8.299423561	8.177945013	8.309514936	8.477757629	8.208503096	7.7024148
ABCA1	10.59937631	10.23658648	10.24594011	10.00960745	9.8273051	9.728253686	10.42932483	10.05513095	10.04801204	10.07424787	10.27331895	10.22957436	10.23139052	9.654126566	10.05714749	9.738452686	11.22871559	8.685987509	10.22022933	10.09073339	9.721448301	10.03628647	10.21314283	10.03096067	10.25128907	9.892046845	9.598481899	9.838592207	10.05557967	9.678263068	10.31730949	10.19377358	10.30057607	9.857441577	10.07488541	10.22348185	10.63332227	10.49117795	10.14275185	10.00853926	10.825372	10.01939352	10.38119268	10.34942664	10.11388946	9.96938787	9.620597073	10.17770384	10.25891347
ABCA12	2.032505764	2.026639016	2.133669007	2.040904689	2.040185748	2.036739337	2.039649012	2.037448663	2.033841192	2.031642265	2.035488757	2.038410613	2.040222074	2.028688804	2.036998035	2.031690813	2.031715771	2.045371205	2.047732549	2.039382296	2.110727767	2.041372101	2.038469225	2.048983809	2.032332318	2.043769347	2.098637673	2.035668716	2.041546211	2.164306769	2.044459339	2.035885627	2.036636515	2.038657627	2.042853298	2.035899811	2.073828984	2.041398442	2.044672534	2.038737737	2.037401824	2.03847618	2.041381894	2.037496455	2.041735597	2.037021422	2.032587571	2.037856454	2.041238686
ABCA13	5.426489272	5.189920705	5.42920622	5.17665904	5.174598414	5.431362348	5.450375052	5.167942877	5.590982066	5.299195865	5.245523691	5.682979852	5.174881359	5.613938153	5.325924812	5.248031401	5.373826477	5.188558163	5.393768257	5.356457419	5.278639366	5.386220896	5.321159004	5.197252425	5.154896396	5.183987674	5.4659685	5.183051881	5.180579341	5.420134473	5.185647736	5.309060133	5.35609442	5.345127471	5.292041599	5.402061844	5.151145218	5.413911648	5.392787653	5.343304066	5.512447939	5.580768252	5.177487296	5.261429059	5.341075233	5.351570765	5.178737606	5.512425861	5.429547334
ABCA17P	4.050122221	3.979681619	4.038470125	3.950734797	3.949278134	3.942629908	3.9503764	3.944058374	3.937173844	4.055679649	4.09941708	3.945834766	3.949400729	3.927003561	3.943145829	4.153824406	3.932923502	4.10810732	4.049335802	4.047074562	3.922870198	4.090281493	3.945897223	3.966401865	3.934135335	3.956297278	3.968465555	3.940570724	3.951960374	3.95274388	4.207445498	3.940993675	3.94236192	3.946266897	3.954399255	3.993251554	3.931354104	3.951679817	3.95796394	3.946449241	4.111443739	4.016131686	3.951553865	4.029841446	4.015259844	3.99491822	3.934525317	3.944785355	3.951342104
ABCA2	10.80459331	10.67908693	10.44312365	10.50924503	10.23412043	10.91367093	11.14654791	10.55991559	11.94560027	11.22992628	10.025393	10.98363665	10.89304383	11.13968264	9.900680022	10.34216079	10.91120476	10.96997777	10.8014254	11.02221047	10.36561907	10.054029	10.22965445	10.25110298	10.20791621	10.06787526	10.72825879	10.56049876	9.64346374	10.87566567	10.57247048	10.85076054	10.16875948	10.51034814	10.53845763	10.31437946	10.69022992	10.82181053	10.56436677	10.67855005	10.96636028	10.28925395	10.15277754	10.52957535	10.10363582	10.3980968	10.1447032	10.24307251	9.755841903
ABCA3	10.76914002	10.55371678	10.45638393	10.35744883	10.76870139	10.82193267	10.76758692	11.09020924	10.74553938	10.86783495	11.01082614	10.73025699	10.72141521	10.56641378	10.685016	10.46494473	10.89688707	10.61012147	10.99430915	10.72904377	10.258426	10.69377569	10.66526684	10.69895388	10.55820094	10.80580231	10.78265628	10.54086814	10.45130051	11.11650744	11.02010487	10.63594636	10.71768114	10.74059101	10.41466005	10.64386654	10.70616315	10.90945114	11.00725896	10.77994228	10.6138541	10.51658118	10.47903955	10.72862525	10.8327336	10.84517373	10.52704889	10.62442357	10.67701472
ABCA4	4.881707055	4.959398934	4.81859209	4.846947343	4.845152564	4.836998957	4.843923188	5.096642915	5.337453763	4.825021178	4.957249672	5.017225397	4.845309149	4.827449368	4.837633703	4.963616278	4.935754104	4.857765016	4.863176491	4.843265716	4.95466505	4.847977697	4.883316425	4.86617171	4.863866476	4.853773681	4.835070723	4.834474225	4.848449017	5.063158551	5.103170209	4.834993484	4.836662023	4.84145195	4.85143035	5.00349209	4.900496443	4.848105467	4.855808766	4.884126118	5.005736812	4.841049496	4.951710573	4.970660849	4.902632512	4.912596534	4.903809408	4.843574738	4.953554707
ABCA5	9.475419651	9.965755522	9.952304652	10.05890108	9.010616503	9.747483208	9.756522677	10.35942305	10.17261872	9.983577443	10.06200845	9.468275306	9.779912069	10.11882297	9.928533171	10.0276061	9.622482427	10.04214466	9.521046409	10.32483373	10.06848137	9.320226677	9.537221928	9.543156259	9.702189656	9.422851127	9.635272814	9.862954021	8.995369619	9.757541007	9.552914759	9.662034545	9.393770286	9.297013708	9.265356555	9.295296361	9.384319118	9.678428228	9.181343818	9.593110184	9.561662035	9.412364547	9.966997729	9.767022169	9.636141086	10.0482895	9.138583118	9.242215673	9.074505111
ABCA6	10.6718074	10.45341858	10.68750449	10.35269825	10.21894183	10.5260252	11.05636007	9.553143612	10.95042834	10.32479177	10.76438516	10.96958171	10.45253445	10.84607709	10.9772895	10.73096094	10.218458	10.77002274	10.29891559	10.24057331	10.70115022	10.7501182	10.57100773	9.992249675	10.47332867	9.9708252	10.27629974	10.15961945	9.791741154	9.645842984	10.78676591	10.38230632	9.946581939	9.975414001	10.27549827	9.874303618	10.14547789	10.50907078	10.24470507	10.27590074	10.75278411	10.10822081	10.2237824	9.917655398	9.955234254	10.3555885	10.7129328	10.02468662	10.36340629
ABCA7	7.052733844	7.39586276	7.137364637	7.370373403	7.015663555	7.134519672	7.110297443	7.237535589	7.38339207	7.176660411	7.309431899	7.003210022	7.317513526	6.911781783	7.120061496	6.96106198	6.924873722	7.19042775	7.046942849	7.030269007	7.300650746	7.133215838	7.250388329	7.700166912	7.168313433	6.849627727	7.165853355	7.374859121	7.443580303	7.256524558	7.058756859	7.17137231	7.090800252	6.951740905	7.008976404	7.311098335	7.251601944	6.870515648	7.153924083	7.181466675	6.988744159	7.234354574	7.02277806	7.275936232	7.143070631	7.028860217	7.224790562	6.954870122	7.298370355
ABCA8	13.07441254	12.75868438	12.74838873	12.70551253	12.20466759	13.08857758	13.22650617	11.95530328	12.85665463	12.29422377	12.89219147	13.13545065	12.59788316	12.90597331	12.7104708	12.49593476	12.51609262	12.79740418	12.8887616	12.89772409	12.34560535	12.44495673	12.87332493	12.37373912	12.66201148	12.47487151	12.67908087	12.99951344	12.64048311	12.92623029	12.8877179	12.92908607	12.61639326	12.96056376	12.72564444	12.8411949	12.56572562	12.79971882	13.33973967	12.62636786	13.39778208	12.76198787	12.71525217	12.45204687	12.93232774	12.8561389	12.83959566	12.62107293	12.87468627
ABCA9	11.54708518	11.18020658	11.37195238	11.05455053	10.65949089	11.23936389	11.2272477	10.8133431	11.14852235	9.875722544	11.31170758	11.25564706	10.45319535	11.71686541	11.36507268	10.50036121	11.20756007	10.77457992	10.82244325	11.4081738	11.25453611	10.9737563	11.10092568	10.53175723	10.88165875	10.71997116	11.140093	11.25900592	10.11839354	10.73047767	10.48759994	10.66553436	10.46704746	10.96913408	11.12815463	10.84401492	11.04387037	11.0224208	11.08276439	10.88045642	11.24065118	11.12085448	10.79741865	10.77974859	10.77948755	10.98028151	10.9823476	10.57412439	10.59766741
ABCB1	8.45779172	8.829074653	8.431833087	8.634498887	8.162567049	8.379864938	8.875072681	8.802341553	8.325637366	9.213694549	8.445120888	8.735681384	8.980687121	8.548985418	8.072009212	7.435996326	8.281984242	8.78385135	8.272940417	8.6066542	8.554507768	8.090612741	8.097423302	8.527948621	8.164890678	8.942667629	7.734963832	8.23732719	8.366311626	8.166992368	8.951469077	8.457725886	7.9758393	8.453998728	8.563472376	8.143465429	8.623598999	8.276003366	8.362887407	8.586868099	8.095476686	8.11706307	8.244415815	8.087177541	8.495289147	7.632618879	8.07564536	8.141951444	8.114223387
ABCB10	8.797676321	8.737270094	8.652449635	8.20573092	8.789053284	8.908574654	8.936285145	9.064845142	8.132779922	8.811559107	8.753270349	8.68695827	8.886659276	8.869571907	9.073703676	8.66320592	8.76777354	8.813220078	8.175677574	8.951463314	8.567564996	8.626009222	8.682130729	8.862136613	8.501173272	8.800501104	8.947068185	8.210660586	8.372080023	8.150998537	9.024032044	8.769637883	8.777849829	8.870650134	8.946712493	8.679489231	8.627461895	9.182462412	8.662069857	8.820400703	8.657244515	8.811229842	8.986494601	8.669630282	8.833719568	8.537079607	8.848642802	8.569910798	8.764470055
ABCB11	2.355099958	2.348306372	2.351008562	2.364840386	2.364001414	2.360010102	2.363382557	2.360837059	2.356665994	2.354112635	2.358558272	2.361943879	2.364048269	2.350677919	2.481357202	2.354163156	2.354190836	2.370030063	2.372752899	2.363071878	2.348204611	2.365376586	2.362007145	2.37420436	2.354906913	2.368161288	2.35910058	2.358770762	2.365582249	2.497564779	2.368958548	2.35902238	2.359884677	2.362225904	2.367088474	2.359031206	2.353265311	2.365411526	2.369200385	2.362321215	2.360771972	2.431662464	2.365383793	2.360882549	2.365797655	2.360336799	2.355193191	2.361303889	2.365223821
ABCB4	7.426527981	7.44577014	7.316183613	7.447072673	7.649021804	7.505820252	7.598227784	7.402796334	7.248896192	7.550246431	7.632378385	7.617125029	7.38122065	7.348714268	7.389070111	7.263196037	7.181845238	7.745944486	7.2596119	7.547535618	7.344445585	7.29673062	7.288813128	7.442622511	7.349186699	7.761577829	7.223163759	7.060087603	7.085991424	7.084291821	7.646112213	8.00690201	7.495529103	7.411426381	7.361928456	7.586526059	7.131770664	7.08014725	7.440318383	7.440234811	7.419128171	7.122072981	7.593239922	7.326768769	7.636861403	7.139422327	7.418779587	7.067459492	7.644153032
ABCB5	4.724327258	4.809657432	4.7758606	4.850609629	4.589392742	4.665616452	4.802123796	4.583721756	4.580059346	4.854352353	4.747616639	4.928721062	4.949872945	4.870639812	5.022288906	4.746835224	4.596590158	5.019766307	4.606835602	4.776093383	4.789717347	4.994254601	4.756326906	4.957000939	4.818090923	4.600812145	4.579684643	4.657737105	5.050433965	4.830098113	4.772186048	5.145410563	5.200648761	4.753822341	4.623570501	4.653792135	4.756217365	4.712481945	4.599489074	5.10171628	5.194979675	4.884607841	4.921620974	4.799890277	4.592906372	4.657669138	4.782582768	4.84602866	5.103583467
ABCB6	8.670426609	8.714975591	8.625919915	8.382272319	8.590884611	8.86221272	9.117591033	8.892029002	7.994754188	8.450731671	9.041237159	8.815489017	8.596845093	8.584013914	8.973446242	8.773664906	8.863306361	8.530281725	8.289027721	8.661304766	8.80732369	9.059190339	8.714827633	9.172974403	8.782315122	8.635863375	8.767958166	8.399247358	8.586758073	8.815659213	9.202411739	8.635485192	8.509139468	8.650244423	8.666608131	8.813343475	8.728573679	8.90867089	8.964389652	8.663195119	8.426402287	8.36456947	8.414037815	8.861403495	8.928325224	8.467568621	8.752211489	8.827990207	8.586636319
ABCB7	9.210484399	8.892626264	8.996830154	8.779993483	8.951699884	8.922642862	8.84092991	9.149788525	8.91863472	9.142716015	9.097074568	8.75303337	9.432903766	9.06751063	8.813877023	9.188464293	8.715277341	8.990146402	9.383557519	8.845912848	9.080796925	9.161028228	9.318716198	9.621555756	8.81375402	9.036993859	9.120697177	9.09352683	9.459042093	8.971532996	9.29403485	9.127412908	9.033094463	8.935835795	9.064181347	9.041413823	8.851242872	9.419099902	8.914459749	8.971988552	9.347176387	9.288392172	8.843478598	8.908886741	9.075707331	9.066184172	9.315218365	9.113023918	9.284565179
ABCB8	7.809533868	7.849477419	7.596516877	7.656760897	8.250996111	7.524730235	7.641811476	7.590297017	7.45346697	7.734121222	7.939564352	7.815064785	7.234842811	7.845284415	7.984718188	7.626117155	7.731275546	7.567546069	8.074412358	7.776113178	7.629561816	7.616586027	7.76614523	7.979688194	7.799370536	7.715452528	7.576202473	7.250094874	7.750747795	7.887688794	7.800655903	7.516669778	7.66906118	7.513906375	7.606029121	7.650608832	7.574595607	7.254111542	6.955282549	7.697693168	7.718935778	7.712791114	7.862315448	7.786348248	7.675798891	7.535054643	7.577480299	7.454303033	7.711782092
ABCB9	6.153185451	6.356826253	6.350865808	6.13984464	6.101290463	6.36956486	6.001493263	6.103396662	5.985325084	6.222736799	6.297466813	6.312727166	6.20938468	6.189391175	6.249780398	6.202401868	6.193081516	6.295745822	6.142272171	6.171726687	6.230415757	6.417272131	6.40603068	6.886551445	6.208223799	6.334880498	6.377783913	6.032748891	6.079819218	6.294660977	6.260303195	6.447040425	6.068601825	6.079509052	6.154948511	6.300159879	6.175489953	6.311436375	6.208464623	6.189538778	6.31494266	6.290179053	6.16065405	6.169877673	6.174861638	6.242532681	6.066310131	6.452232576	6.264672416
ABCC1	10.72607663	10.6461002	10.91024777	10.25098351	10.07760071	10.41941549	10.35228366	10.84904798	10.54430046	10.08948875	10.45254931	10.72299397	9.776030572	10.20356695	10.33202192	10.57966286	10.19945876	10.27454645	10.53406239	10.49754861	10.0579337	10.59766739	10.38903709	10.23139663	10.54273988	10.24809125	10.31462768	10.55911456	10.60557419	10.44498213	10.56651496	10.71104655	10.08457587	10.29341545	10.09844853	10.35012205	10.60404899	10.53714099	10.11195737	10.51287876	9.824770962	10.37344512	10.35884038	10.71038127	10.40314413	10.30821025	10.50264782	10.74996487	10.79915056
ABCC10	8.588006784	8.784551439	8.642769247	8.39095853	8.376493468	8.697830353	8.690634825	8.532233054	8.872271241	8.573782999	8.273619081	8.457655342	8.464600988	8.616608181	8.514924152	8.744504099	8.297096836	8.761599333	8.372456283	8.640608122	8.684056016	8.307334489	8.659366262	8.622092188	8.224905655	8.727676006	8.619136207	8.361346152	8.82296035	8.209213745	8.136402057	8.188085981	8.41523965	8.648992236	8.574931497	8.463873963	8.374569428	8.765377749	8.24698403	8.450490343	8.156867542	8.350485073	8.54526354	8.414085058	8.489820143	8.45497564	8.649925429	8.351285932	8.22455612
ABCC11	3.170418202	3.161281891	3.164927263	3.183548621	3.182406634	3.177038028	3.336308476	3.178161985	3.172565986	3.169117156	3.175077721	3.179635407	3.182479822	3.164466856	3.17744635	3.225709575	3.169207631	3.542359833	3.194202412	3.181158352	3.417010326	3.184258994	3.179710708	3.196159762	3.17017516	3.188022537	3.175802925	3.175372201	3.184544173	3.185185527	3.189091035	3.175711521	3.244755085	3.180006162	3.186554182	3.175707248	3.169901993	3.184315407	3.189405567	3.180139746	3.178051414	3.179729819	3.184259905	3.178202234	3.184825576	3.177477483	3.170540404	3.178778362	3.184057213
ABCC12	1.150371534	1.147046207	1.148360287	1.155115774	1.154715484	1.152762508	1.154408268	1.15315833	1.151106495	1.149868009	1.152057784	1.153711513	1.154730717	1.14821036	1.152907384	1.149901903	1.149917414	1.157627799	1.158979185	1.154259134	1.147002507	1.155386359	1.15374988	1.159685587	1.150264501	1.156735371	1.152326346	1.1521552	1.155480522	1.155717652	1.15712841	1.152277656	1.152711335	1.153856006	1.156229614	1.15229419	1.149469345	1.155396327	1.157254885	1.15389857	1.15314391	1.153751156	1.155396529	1.153196437	1.155592228	1.152922344	1.150419577	1.153395494	1.155308809
ABCC13	3.009230513	3.000550472	3.00400359	3.021677266	3.020604628	3.015504955	3.019814215	3.016562146	3.011233541	3.007970396	3.013649578	3.01797554	3.020665013	3.005106254	3.015889885	3.008034325	3.00806956	3.171903903	3.031787588	3.019417069	3.000420041	3.022361812	3.096099601	3.033642366	3.104237331	3.025920721	3.014342265	3.21681721	3.024791766	3.023237312	3.197207138	3.014243054	3.06878988	3.018335444	3.0245487	3.01555801	3.006886699	3.022406935	3.027247622	3.084713372	3.01647781	3.018069475	3.022370572	3.016619198	3.022899819	3.015922373	3.009349473	3.017158022	3.022166813
ABCC2	7.648024751	7.912456887	8.024149556	7.7588253	7.669058566	7.544853873	7.689546979	7.891930969	8.251979811	7.753257305	7.965511344	8.019599318	7.4937435	7.634704812	7.555094485	7.798885731	7.988501546	7.514524533	7.873926425	7.490254756	7.545917355	7.857170594	7.745933814	7.879613733	7.808575266	8.275153678	7.967224162	7.967801992	7.863838288	7.967943129	7.771531335	7.560652851	7.607411803	7.974525655	7.502355114	7.840038492	7.52041939	7.498085463	7.565289119	7.61989057	7.701010302	7.869155013	7.627601807	7.94382349	7.688904643	7.915686576	7.799154579	7.843446628	7.718699337
ABCC3	6.423502944	6.534626313	6.473146581	6.22267704	6.648473536	6.573426607	6.180125688	6.514659282	6.518214551	6.567053705	6.39212529	6.241259141	6.18203626	6.622741556	6.262053933	6.44740652	6.279928001	6.543197073	6.205007846	6.179149922	6.335798954	6.298750199	6.570227421	6.745057053	6.258293873	6.193064253	6.565547689	6.416300308	6.298408168	6.558822543	6.194923893	6.465761398	6.288988346	6.356663613	6.3586641	6.342896055	6.243770447	6.603377889	6.195035502	6.361967795	6.413776545	6.256094543	6.462039638	6.374194325	6.530970288	6.370983839	6.419209178	6.512684902	6.365732767
ABCC4	6.684096515	6.627697812	6.757340701	6.617238431	6.378968079	6.31124704	6.79644268	6.345422036	6.33488506	6.373916295	6.048143969	6.215386864	6.274666574	7.078558302	6.255052419	6.600116009	6.272082843	6.909333866	6.457713022	6.363774825	6.719822027	6.700453491	6.385483845	6.380517038	6.793793522	6.668315771	6.639349698	6.883122116	6.689665275	6.622483249	6.478386657	6.085146666	6.69120764	6.505564028	6.279958903	6.545557785	6.684679944	6.540177516	6.893290657	6.578143485	6.917970967	6.876250118	6.681712838	6.534329976	6.538006911	6.409753736	6.669965662	6.554810086	6.612306514
ABCC5	9.952868014	9.995630113	9.980477222	10.08455832	9.883459569	9.915616573	10.02243319	10.40316824	10.54356387	9.69632317	9.951627882	9.914350041	9.620569531	9.920290813	9.919581161	9.68627782	9.572142077	9.909474868	9.746461241	9.882420317	10.06280109	9.475302308	9.820476841	8.84978544	9.850525043	9.664069008	9.795658266	9.829841504	9.817414754	9.842301592	9.042405266	9.748693437	9.874270673	9.621858815	9.778141049	9.391313323	10.03249232	10.04605234	9.53218386	9.674831081	9.697926014	9.716072103	9.49504874	9.782598615	9.91883315	9.698440168	9.670596126	9.771944906	9.482051924
ABCC6	5.932374876	6.11046839	6.024731303	6.103845097	6.284403469	6.042811658	5.860668301	5.975963153	5.977912992	5.964856611	5.698623219	6.116556227	6.564972844	5.73111593	5.99850623	5.732494368	5.690899843	6.288228269	6.050720412	5.709676883	5.756142623	5.971488632	5.706626889	5.740182835	5.959720901	5.722402083	5.69977176	5.699417703	5.924611232	5.917005744	5.724169428	6.327727606	5.701578457	5.76539083	5.719004906	5.806464952	5.999884913	5.938505447	5.814476082	5.950316571	5.895607567	5.767626381	5.955372177	5.801466917	5.997849801	5.936894462	6.002041166	5.835077481	5.714940609
ABCC8	6.500441794	6.443835794	6.36446042	6.409113988	6.255223099	6.396227364	6.721962862	6.565966584	7.134004997	6.41343129	6.419006369	6.391946357	6.241756408	6.698125024	6.346800494	6.215665937	6.446609034	6.374813084	6.383547759	6.385185662	6.299110287	6.245102763	6.411042487	6.268710864	6.319965938	6.252718922	6.425643165	6.641670541	6.245794186	6.46412508	6.254738759	6.228442843	6.329400485	6.237994772	6.249455656	6.456626618	6.658403494	6.387425086	6.447628925	6.236926659	6.327422793	6.257137739	6.246525485	6.257635766	6.325225303	6.231850692	6.542003654	6.234385925	6.244768541
ABCC9	8.091112552	8.052012067	8.289409426	7.85808755	8.070489834	7.574890538	7.753445832	7.141791735	6.194903066	8.221440675	7.986513252	7.815664827	8.125979839	7.632244496	8.078857952	7.910290688	8.156073929	7.378805764	7.87127986	7.944154049	7.784237051	8.366201303	8.156385049	7.653215948	7.665955926	7.886951999	7.980817685	8.73988566	8.002762834	8.620188351	8.365058721	7.42658995	8.015244314	8.38472036	8.24846952	8.159674563	8.363595613	7.546661285	7.973018617	8.073997315	8.534759407	8.67961541	8.5289906	8.036014465	8.312602898	7.44607891	9.161188287	8.195455174	8.384948887
ABCD1	7.278468445	6.99133355	7.297050213	7.302415407	6.876242378	7.320560458	7.317559418	7.389492188	7.598181105	7.450077092	7.499441712	7.41737917	7.202272527	7.029835485	7.151805958	7.104699751	7.487465282	7.697121228	7.428790817	7.157293249	7.270878533	7.484423188	7.365605389	7.27079192	7.482249498	7.557170662	7.308264603	7.402655984	7.490144509	7.43670384	7.497513908	7.320434271	7.357599214	7.231515601	7.27553788	7.277163703	7.314091167	7.274571193	7.560235273	7.407196548	7.373015404	7.182092577	7.036246873	7.309290378	7.106478601	7.196544497	7.122634642	7.022548524	7.424041261
ABCD2	6.028016155	6.244421636	6.301015371	5.904932706	6.145412583	5.892167646	6.072265317	5.895167012	5.886411937	6.235341248	6.085751236	6.208357866	6.53395816	5.868149605	6.297662159	6.36748454	5.877942813	6.548300238	6.28005611	5.899687039	6.066124041	6.166937143	6.4433682	6.539922726	6.120006172	6.021210622	6.095164772	6.024656041	6.404524033	6.046061972	6.321790952	6.108680988	6.190781454	6.270130272	5.908726425	6.097385233	6.327837911	6.046150428	6.043660304	6.195339275	5.945916829	6.539017227	6.291433893	5.89344677	6.264018	6.0101871	6.378217679	6.508681645	5.905227761
ABCD3	9.512839885	9.170773426	8.937933446	9.628181145	9.425608196	9.500764233	9.814861874	9.67032251	9.665135724	9.309126064	9.090865699	9.857214761	9.687761042	9.464833509	9.435925152	9.313206722	9.52118377	9.78992744	9.745984505	9.842005648	9.18931472	9.428765042	9.396667224	9.504157484	9.538072027	9.079265523	9.330056636	9.458268751	9.344854787	9.466379015	9.441506793	9.661902876	9.379987925	9.021782275	9.232971633	9.401672875	9.447734589	9.854547797	9.578079546	9.062610089	9.377322805	9.088639412	8.982916129	9.472987525	9.376478701	9.434689445	9.041452073	9.377900374	8.866442671
ABCD4	8.209669534	8.206100926	8.356160677	8.233865496	7.655357701	8.255874232	8.423836671	8.32332025	8.152639592	8.095191881	7.757319304	8.584339111	8.187906215	8.088626317	8.288988508	8.04191229	8.296989939	8.286187099	7.907279785	7.888990514	8.008799672	8.215835204	7.899791519	8.446344467	8.232990839	8.184944467	8.116557489	7.997411226	8.311692776	7.89957973	8.163058826	8.547924936	7.926357713	8.007054281	7.751396237	8.293670791	8.190517174	8.047907319	8.258324162	7.93156339	7.876954869	8.033116901	7.850749892	8.211244304	7.778883095	8.239843525	8.152197008	7.818320471	8.007321986
ABCE1	9.733157289	9.624324996	9.670343332	10.21537502	9.937516173	9.678206679	10.19091104	9.89143988	9.940137167	10.09992397	10.15060999	10.33221782	10.25009516	9.680548404	9.764450032	10.07209552	9.597344957	9.474463659	10.11386327	10.06535485	10.0480016	10.04735232	9.805767234	9.766195499	9.906684748	9.835031609	10.39897014	10.13270788	10.18330489	9.644576402	10.09458321	9.84879756	9.930014703	10.00487014	10.19252652	10.15933836	9.955188129	9.642494814	9.916452033	9.947876351	10.03063858	9.666988921	9.893582132	9.797097919	9.853422349	10.00576032	10.0378128	10.04822784	10.05296194
ABCF1	10.27470022	9.885568991	9.724750692	9.282660903	9.528930313	10.17526067	9.508059265	9.656750993	9.533438129	9.750764696	9.862116583	10.09541109	9.96495305	9.699750559	10.07855966	10.0072795	10.00488696	9.559327501	10.12056545	10.06148933	9.506228928	9.971269917	9.995800521	10.03077212	9.710185643	10.27058046	9.844511107	9.619991277	9.878750832	10.15732537	10.15574298	9.720554413	9.805222789	9.790970719	9.735327308	9.545960521	9.518662538	10.01134212	10.06166196	10.01460544	9.759977573	9.727668413	9.945245773	9.834257078	10.30698864	9.861260103	9.983364204	9.852541745	10.0377926
ABCF2	8.808625471	8.861624305	8.958947672	8.909843665	8.561886838	8.690947698	8.473522677	8.36481115	9.211735577	8.786705895	8.7883349	9.077843328	8.865922719	8.636444198	9.073398351	8.798030554	8.679202903	8.844780775	9.233685342	8.888045003	8.618787044	8.782938006	9.004663561	8.794907952	9.033497367	9.076912117	8.661740746	8.785805437	9.056454824	8.837103658	9.147999451	8.969632874	8.467471027	8.506762567	8.538401434	8.739609264	8.661913768	8.841035191	8.788484568	8.814296446	8.882778236	8.505789753	9.074894167	8.613585532	8.87673609	9.030382988	8.927601164	8.9329074	8.5152728
ABCF3	8.925583719	8.727886743	8.98021829	8.917050927	8.786741454	8.933743013	8.7999857	8.803637097	9.023391782	8.88229349	8.861798675	8.954555452	8.927889239	9.094030369	9.251161211	8.854880674	8.880435696	8.505398178	8.760752159	9.048959547	9.237366797	8.953166488	8.951498082	9.354357362	8.835180513	9.405501681	8.89497016	8.979196305	8.965496828	8.874589845	8.926984955	9.266675506	8.765965226	8.726766696	9.164546466	9.093333127	9.192787508	9.221194764	8.288552972	9.049074116	9.064151043	8.67624257	9.010229167	8.995670064	9.195983179	8.901360425	8.719581515	8.899181868	8.57038664
ABCG1	7.941535944	8.005736941	8.04551972	8.725423379	8.28585043	7.563765475	8.327220237	8.179312868	7.191642639	7.966696003	7.929729638	7.981932866	8.13215031	7.631651384	8.212425118	7.952686436	7.805499903	7.191694128	8.361109314	8.113223166	8.253021646	8.119593375	8.0341964	7.941537017	8.558886745	8.360306679	7.889984217	7.856895366	8.378780453	8.291595114	8.285930442	7.688820628	8.255735509	8.144145998	8.186796601	8.158742546	8.172478222	7.325251784	7.928911943	8.090473123	7.974068849	8.275616486	7.769257907	7.897432739	7.723197128	7.696699555	7.766622434	8.100146646	8.243021494
ABCG2	7.784400071	7.887004959	7.746016194	8.081049263	8.500482113	7.920124312	8.035085991	7.715690814	7.690474746	7.908122294	8.058125916	7.918734343	8.355529254	8.296242618	8.108157238	7.989391164	7.879838614	8.235342332	8.176457992	8.314340097	7.893690003	8.326758665	8.126876857	7.740318007	7.942135771	8.029831893	8.287652725	8.242850009	8.012943513	7.590328072	7.563691439	7.859768995	8.091751915	7.905824765	8.403145337	7.99436496	8.309158205	8.001329351	7.92056272	7.798255427	8.142172926	8.027517161	8.343846677	8.042685755	8.255077041	7.964188411	7.905902437	8.025255904	8.446648272
ABCG4	2.082547968	2.076531273	2.078912905	2.091142915	2.090413825	2.086879877	2.089859961	2.087600226	2.08389247	2.081646335	2.085602028	2.088595818	2.09044497	2.07863609	2.087143183	2.081703397	2.081730548	2.095701194	2.098137666	2.089588758	2.208700678	2.091628719	2.10901113	2.099417687	2.082360141	2.094076094	2.086086504	2.085781356	2.09180212	2.09223001	2.094785941	2.08600325	2.086782531	2.088854258	2.093151993	2.086027485	2.080917526	2.091650074	2.095011009	2.088933174	2.087566022	2.088665889	2.091644031	2.087661805	2.092001318	2.087169112	2.082633775	2.088025311	2.091489695
ABCG5	2.480380049	2.515610287	2.476060705	2.490627667	2.489751747	2.485545388	2.489095991	2.486409784	2.482005184	2.479323043	2.484019909	2.487585611	2.489794916	2.475721821	2.485860755	2.479383693	2.512259947	2.496074906	2.498959851	2.488770901	2.473117154	2.570355135	2.487658269	2.500486441	2.48016645	2.494123183	2.484594025	2.484238554	2.491410914	2.491918175	2.494965769	2.484503194	2.485421437	2.487888075	2.49300805	2.484522358	2.478442933	2.707795295	2.495227209	2.487985234	2.48635526	2.487666178	2.491212351	2.48647052	2.491643017	2.48588967	2.480480262	2.486908823	2.491036136
ABCG8	1.580446866	1.575881164	1.577688898	1.586970302	1.586416485	1.583734752	1.585996422	1.584281861	1.581468816	1.579763755	1.582764754	1.585036743	1.693633459	1.577478202	1.583934694	1.634984403	1.579827063	1.590430813	1.592278705	1.585790466	1.575818679	1.587338515	1.585086414	1.593250252	1.580305006	1.58919643	1.583132226	1.582901186	1.587470446	1.587795012	1.589734939	1.583069607	1.583660335	1.585232512	1.588494149	1.583087344	1.579209845	1.587355102	1.589905296	1.585292616	1.584254972	1.585089725	1.587349778	1.584327741	1.58762127	1.583954238	1.590039513	1.584603967	1.587233166
ABHD1	5.414056932	5.457359174	5.376489602	5.330561202	5.404568889	5.413754927	5.332877086	5.316774727	5.425967914	5.301685484	5.311523688	5.393812963	5.506905785	5.293759863	5.315534612	5.317608479	5.351963641	5.337676247	5.34360507	5.321720344	5.288187484	5.43585746	5.438287242	5.346898251	5.412051571	5.333274191	5.312710138	5.312062796	5.32741957	5.328470716	5.461352114	5.488163149	5.314457037	5.448438105	5.330684667	5.31253747	5.356337175	5.704937624	5.46774606	5.399586137	5.398026008	5.411703506	5.374248285	5.316726277	5.327843028	5.315568644	5.356997754	5.317739273	5.326580426
ABHD10	8.722640022	8.590324367	8.611386891	8.795884691	8.805179761	8.581801207	8.506613954	8.635152997	7.996558085	8.490068119	8.587494741	8.988371852	8.770424388	8.416099486	8.933892929	8.643282774	8.64945521	9.167479571	8.462938465	8.482364298	8.611621346	8.779031069	8.9682603	9.070503951	9.069848285	9.252608162	8.799124687	8.922300443	9.077590186	8.717203883	9.125016923	9.012291867	8.742840993	8.726277326	8.86621431	8.672293558	8.845099459	8.667020815	8.720967725	8.401475596	8.560506281	8.681933383	8.684676151	8.834301266	9.103483074	8.566624955	8.636120323	8.968917368	8.656937174
ABHD11	6.722573033	6.758439673	6.805148588	6.806667073	6.564555554	6.650462188	6.567422261	6.556137052	6.545016931	6.932392942	6.681309028	6.771336828	6.914185628	6.720913758	6.554488093	6.710052286	6.601064237	6.912153356	6.782256867	6.889716618	6.565482389	6.762218197	6.76781987	6.593324021	6.711314401	6.576492827	6.652082338	6.62081502	6.969919941	6.570409418	6.972529339	6.55091464	6.604740198	6.657178381	6.624775263	6.707358625	7.079551164	6.568725717	6.867759551	6.920725368	6.659571738	6.672557116	6.64541252	6.800771684	6.760728497	6.755363919	6.659070199	7.031214607	6.710089592
ABHD12	9.627147229	9.333287921	9.78943668	9.592413911	9.620430823	9.724436853	8.758543717	9.473070244	9.873528508	9.617469901	9.773550246	9.693758384	9.367596837	9.807025645	9.466908727	9.427937914	9.885297725	9.722329576	9.625229113	9.686915981	9.34273337	9.662639774	9.685707058	10.0682172	9.596952531	10.30048772	9.994657674	9.571649897	9.975444654	9.18103273	9.883478197	9.972095666	9.60454052	9.552672802	9.713390011	9.666377165	9.463934119	9.842808302	9.625376032	9.424277632	9.868620581	9.564419957	9.484334389	9.565915722	9.582370601	9.666545979	9.401698486	9.38932373	9.699441018
ABHD12B	3.769717359	3.601205475	3.793248853	3.915331547	3.701326654	3.684360142	3.597112204	3.59329125	3.841705155	3.583103087	3.589721129	3.660578345	3.806625155	3.76738538	3.811032342	3.68833168	3.583131186	3.607452746	3.611423389	3.596618099	3.573946186	3.673801081	3.669472489	3.61365341	3.584242864	3.604443107	3.590516756	3.590096293	3.600478025	3.601183363	3.605627238	3.724750799	3.778261033	3.595248585	3.602662031	3.590397126	3.704677773	3.780041226	3.738855093	3.643052922	3.593051216	3.594956655	3.845624243	3.625456088	3.643475683	3.675280753	3.584554878	3.593927632	3.599905195
ABHD13	7.61473811	7.860668367	8.083663993	7.585596155	8.139048753	7.55065362	8.384369628	7.952458604	8.298607152	7.697824822	8.175354836	8.276000742	7.705593049	7.966981349	7.828743602	7.612066244	8.034228877	7.825302547	8.034257068	7.898829451	7.782776704	8.047452891	7.862358318	7.179436118	7.841099497	8.313069829	7.503292932	7.455649587	7.741277054	7.690127146	7.561810835	7.527414233	8.256464006	7.588854696	7.829029562	7.983973265	7.926755335	8.287302014	7.394546054	7.968869889	7.807080172	8.306023745	8.013430893	8.249380583	7.828684489	7.967268369	7.803988571	8.204147457	7.791162293
ABHD14A	7.641946208	7.414988386	7.621833899	7.716849565	7.482664204	7.741894626	7.654559059	7.382402031	7.686498215	7.696421461	7.374947815	7.642266704	7.690595866	7.610549694	7.726633819	7.541739279	7.361476276	7.411695775	7.557455473	7.619775774	7.56217326	7.413691706	7.515726194	7.577146992	7.536413896	7.575124588	7.622649586	7.570220354	7.397125425	7.545049494	7.565144862	7.540005733	7.440735439	7.658053355	7.455045338	7.573768373	7.479264238	7.818276801	7.579076052	7.504481754	7.607974453	7.458633704	7.542864604	7.399049891	7.487256679	7.638958543	7.40450193	7.655185244	7.713106305
ABHD14B	9.456152622	9.386640587	9.302503614	9.592178913	9.613065981	9.581739226	9.592199317	9.744921701	9.70468105	9.543503246	9.906425463	9.45785797	9.492842344	9.119150253	9.329333504	9.634014696	9.217723044	9.721139787	9.927351513	9.837940629	9.616177216	9.745668116	9.674487099	9.908676608	9.343282685	9.594998926	9.906811443	9.846706418	9.867953267	9.40397936	9.750979553	9.322693712	9.622115719	9.62614597	9.837125036	9.734795832	9.716419181	9.816990612	10.03342609	9.897812804	9.817072907	9.627770279	9.699718351	9.773043418	9.655077208	9.713894267	9.633116643	9.708055353	9.356284039
ABHD15	8.397197014	8.494867576	8.468893718	8.240105435	8.488781301	8.538768478	8.352496065	8.480186081	8.924495643	8.513426869	8.070024948	8.681422215	8.594090042	8.224475553	8.540804382	8.589711949	7.985372333	8.279320289	8.558343459	7.989042443	8.228413587	8.510927233	8.796283157	8.587683662	8.29336799	8.638600242	8.702683947	8.469686576	8.566002465	8.779034355	8.626617893	8.527634112	8.482917608	8.574632773	8.897427121	8.573234853	8.688014789	8.469262638	8.727939603	8.361897616	8.95559405	8.330272023	8.55085377	8.490467637	8.845008628	8.395622572	8.065973662	8.37887703	7.986139998
ABHD16A	8.59555812	8.64336854	8.578405953	8.641620802	8.721551111	8.642160164	9.142077533	8.488696669	8.77970462	8.793211376	8.675311793	8.794907041	8.878256702	8.740789686	8.990857158	8.530480633	8.957515608	9.065030032	8.879652984	8.571965358	8.986389586	8.709249882	8.927480185	8.366170721	9.015882338	9.16962332	8.910838186	8.799608721	9.110575763	8.688372645	8.978092694	9.006562728	8.737767983	8.495661272	8.888185725	8.697332333	8.776808543	8.869566986	8.400791778	8.777510402	8.846584163	8.565914387	8.933865459	8.966357022	8.68042571	8.770996132	8.514946129	8.547728652	9.031107228
ABHD16B	5.424725537	5.298445039	5.295869943	5.360522616	5.361683511	5.241014105	5.271810478	5.159239625	5.466271518	5.610056578	5.436369621	5.376528119	5.17822567	5.367531378	5.473817542	5.147829555	5.333861699	5.077332031	5.26584337	5.258623717	5.363066164	5.20987266	5.342911035	5.580066052	5.278408794	5.167510729	5.215727089	5.052106257	5.066768728	5.067672854	5.38168172	5.496665388	5.158449135	5.327744901	5.096990665	5.308140254	5.267323	5.226617834	5.278334284	5.360699002	5.332233501	5.288292113	5.065812597	5.399815314	5.248674676	5.399983587	5.316808728	5.386152331	5.146966206
ABHD17B	6.604311876	6.055195579	5.999998099	6.376785021	6.370550687	6.470734856	6.320575858	6.124061193	6.403524824	6.247142894	6.014077647	6.401519161	6.373528929	6.241208186	6.267815969	6.448644466	6.098915002	6.237222948	6.022052727	6.221369988	6.191869214	6.50833843	6.331792888	6.59107815	5.933092561	6.487024564	6.237968517	6.00635623	6.567559934	6.432624046	6.044130086	6.153928336	6.136696979	6.311070052	6.348581767	6.249521464	6.484677006	6.133317822	6.008215497	6.462734048	6.147848803	6.153255176	6.352140384	6.353053699	6.289421583	6.05774274	6.083508871	6.349581779	6.03873457
ABHD17C	5.05920378	5.007173207	5.012955337	5.061937342	5.146360586	5.051925314	5.039326398	5.033921773	5.02507865	5.019603702	5.171339259	5.036237859	5.040755395	5.115781332	5.032779968	5.019679147	5.019731198	5.175110133	5.059327621	5.182020069	5.006935203	5.160971782	5.036346638	5.062431509	5.186578992	5.152405176	5.270865401	5.029494325	5.171743675	5.045036034	5.051228013	5.03003241	5.073346646	5.036815631	5.216971805	5.130294821	5.175969775	5.043663186	5.051714446	5.037032824	5.098182996	5.037721886	5.043555926	5.043411766	5.083366288	5.146548558	5.02182452	5.21994442	5.100248638
ABHD2	9.309126422	9.273946456	9.34689988	9.590397418	9.36935282	9.201168918	9.119557915	8.717308826	9.505793322	9.424064926	9.327178452	9.583076146	9.126552461	8.981126954	9.492977922	9.263221016	9.227756956	9.70166597	8.946364947	9.658404031	9.06437483	9.334890133	9.331138266	9.198073851	9.26574263	9.301332687	9.417523048	9.498326842	9.907828104	9.45156913	9.372580036	9.467350502	9.303537764	9.292347718	9.575356466	9.450036486	9.376344647	9.3703675	9.58662206	9.492273683	9.601317442	9.593591267	9.676892705	9.575493884	9.3623028	9.395157082	9.419477103	9.612001366	9.758157061
ABHD3	7.305369173	7.122090354	7.310846132	7.252525895	7.316771177	7.213159686	7.319638636	7.177740859	7.092153884	7.276522708	7.159549413	7.10755884	7.441933688	7.073625484	7.10276356	7.355217818	7.084353214	7.274941238	7.234510561	7.205854852	7.300312401	7.213016693	7.287179359	7.347873277	7.211833536	7.126499698	7.09893793	7.158196832	7.233723966	7.390226725	7.283596532	7.227087137	7.101262249	7.108288388	7.255935354	7.098698576	7.350041518	7.118152604	7.129415088	7.18332232	7.267065771	7.107716264	7.413512955	7.24044795	7.119185572	7.102796671	7.157783707	7.211968963	7.220267271
ABHD4	8.93918287	8.566283366	9.100041933	9.136920315	9.294748372	9.03356544	8.881389119	8.688949396	8.713942678	9.195039342	9.086020094	8.89087577	8.966779404	9.084636179	9.529559687	8.58996492	8.902140205	8.695654923	9.166631281	8.681327704	8.691584567	9.04188741	9.115653208	9.074422104	8.65823645	9.189679931	9.270234615	8.934557085	8.599073014	9.018267482	9.021485104	8.95897307	9.014548425	9.087594873	9.320271042	8.941259493	8.875045985	8.629613161	9.196092262	8.832659249	9.002652309	8.839162714	9.142762464	9.122020748	8.979701899	9.287327488	8.681817732	8.968136511	9.097731743
ABHD5	7.612368549	8.151991036	7.698025643	7.951408794	7.499969511	7.884953342	7.979491765	7.314947719	8.382940696	7.880058159	8.087023834	7.707277336	7.943359281	7.76664536	8.178439167	7.858887229	7.865776302	7.948148224	7.804769054	7.685831981	8.234602885	7.939739818	7.808863507	7.353229744	7.999361635	7.337762405	7.805724175	7.893250455	7.591499582	7.808634308	8.036037675	8.048796656	7.600294039	7.759098937	7.779598929	7.540709623	7.837005744	7.712946717	7.657468283	7.778134125	7.699299314	7.95074847	8.005016417	7.711429059	7.824660736	7.633659499	8.005169111	7.913109292	8.015831567
ABHD6	8.12674225	7.994097631	7.821232793	7.954674281	7.965443155	8.047574818	8.10318969	8.190703377	7.630400138	8.086279654	7.756763148	8.105816668	7.644067638	8.025303391	7.876010648	7.931070449	8.203148458	8.046149141	8.253742905	8.251523355	7.975508305	7.736025522	8.064400993	8.508455529	7.898103275	8.413971223	8.258087078	7.96735885	8.273308776	8.059957136	8.319268931	8.244127193	7.925195373	7.989088231	8.444031311	8.097687244	8.144603522	7.939610739	7.932918089	7.776550297	8.114548539	7.934872102	8.255973521	8.079160617	8.12132964	7.772152682	7.924635763	8.187906467	8.200883287
ABHD8	6.378152549	6.218804743	6.44555783	6.020412284	6.57204069	6.325996814	6.152327469	6.535810743	6.150709213	6.274532135	6.251612723	6.318139239	5.990501095	6.023513042	6.505427948	6.092419189	6.440757597	6.361406818	6.375818299	6.318562901	6.303310419	6.192679601	6.430678482	6.356603307	6.3003986	6.536601301	6.280693369	6.238503288	6.744922796	6.451175842	6.002985397	6.548980931	6.192768497	6.48449635	6.478795997	6.174543661	6.139125705	6.046619076	6.11755277	6.26908335	6.408207989	6.155796527	6.354057893	6.361397072	6.27293828	6.386700228	6.362850245	6.423872216	6.353057803
ABI1	9.465171819	9.251230131	9.10685764	8.800916311	8.754843797	9.369589841	9.836596638	8.740273193	8.814709309	9.199631117	8.821698262	9.37834492	9.34407471	9.39657288	9.606107341	9.571231972	9.027443507	8.793527193	9.176281023	9.043637581	9.277102715	9.378269148	9.30483994	9.356762733	9.497268854	9.567136189	9.616224354	9.32271539	8.816708647	9.174984698	9.558964025	8.61900909	9.463837918	9.349608803	9.27763469	9.188761962	9.453274629	9.485268603	9.608609733	9.288051244	9.505137879	9.444775455	9.521283874	8.996705708	9.231499406	9.380975699	9.2125267	9.141719758	9.391670839
ABI2	9.421086977	9.292738324	8.957738488	9.3949741	9.381737799	9.2598797	9.574207085	9.603651305	9.565137701	9.424143964	9.125686334	9.065463092	9.588455812	9.310919594	9.15854628	9.233395031	9.217508213	9.536252244	9.725481224	9.37469572	9.011652033	9.353842906	9.217671145	9.616439564	9.165746391	9.216621925	9.076105048	9.237841871	8.874645436	9.081917177	9.526617181	9.456084294	9.211749209	9.364998901	9.429364688	9.516085756	9.12356882	9.401533943	8.77138853	9.270449723	9.454422803	9.290411049	9.318406308	9.07209295	9.064792587	9.145177597	9.039322672	9.295309979	9.118421738
ABI3	7.353009087	7.479535235	7.455380283	7.599365924	7.459249274	7.427507091	7.486751598	7.455281888	7.551624393	7.529284634	7.422357944	7.567923319	7.356191148	7.436745864	7.372356224	7.541665084	7.401889432	7.329427088	7.535942699	7.597699629	7.73557256	7.209132864	7.605975181	7.640379272	7.596044373	7.501862965	7.571094124	7.449182602	7.956850812	7.473918495	7.865297471	7.283739471	7.422858208	7.648733739	7.406382242	7.471579816	7.781049919	7.921114092	7.879732836	7.420947774	7.140242655	7.378091615	7.497136129	7.827235458	7.684523957	7.445727284	7.648559844	7.629373509	7.479288229
ABI3BP	12.30273369	11.85699432	12.26292755	12.50546665	13.15843289	12.55516232	12.92040585	12.16130636	11.95608083	11.85891906	13.10910673	11.9981679	11.94254341	11.61538388	12.76989297	12.59757222	12.65842898	11.40030617	12.19563006	12.44937794	12.27263179	12.19817422	12.494161	12.41985388	11.88075111	11.49997111	12.26838246	12.72270592	11.57354997	12.18752039	11.59489322	11.88660859	12.0423138	12.40718699	12.08155661	12.25765002	11.87981019	12.52371887	12.18213096	12.38431236	12.16890114	12.62512023	12.30511145	12.64533066	12.26017304	11.9321833	12.09466239	11.96057979	12.79196583
ABL1	10.70719743	10.74844857	10.75897183	10.76793689	10.69167251	10.95226454	10.71635504	10.59893049	10.89391905	10.4990202	10.46819933	11.20806351	10.91119328	10.55866374	10.7413845	10.79710077	10.83899971	10.40864562	11.01196398	10.52788972	10.69341248	10.81611891	10.82605579	11.19208231	10.46657708	10.71149324	10.77221881	10.82016311	11.00101259	10.93473124	10.83910462	10.82282332	10.91193065	10.74837828	10.73289881	10.87203016	10.70259728	10.82834034	10.81479113	10.75170384	10.55280537	10.95114283	10.88189024	10.62986721	10.73988995	10.76751698	10.83272071	10.68310699	10.93869616
ABL2	9.486155619	9.745835137	9.891494269	9.67649058	10.16163975	9.795650121	9.724540034	10.17312889	9.975468559	9.720208712	9.893225935	9.876906688	9.522788726	9.713859466	9.991956491	9.941628928	9.898504395	9.698419102	9.450642409	9.425595146	9.826922008	9.97348723	9.510096188	9.575161494	9.567766388	10.30872412	9.859786228	9.564166244	9.521877718	9.696957628	9.661643214	10.28029629	9.641493366	9.61381646	9.674062223	9.4000039	9.774931636	9.630728591	9.400298043	9.800910208	9.91274554	9.914600292	9.607032402	9.79775937	9.910635636	10.05395458	9.70590976	9.978793678	10.28512528
ABLIM1	12.58503342	12.5652407	12.52924428	12.42907359	12.03380341	12.23734662	12.41081209	12.13189206	11.84718429	12.33147918	12.7882468	12.51211584	12.51494094	12.05555208	12.64502229	12.45911559	12.67790773	12.04630185	12.55848759	12.50374596	12.34212558	12.72011019	12.83042843	12.79578235	12.49601066	12.16897519	12.62744845	12.96266388	12.79526597	12.72225824	12.55116268	12.32622289	12.50703597	12.65780982	12.73930414	12.51640077	12.47434464	12.46801461	12.71754772	12.83687575	12.77829729	13.21908953	12.95909581	12.44067282	12.44481252	12.60298362	12.66992426	12.84539099	12.79470224
ABLIM2	8.077754931	7.825724988	8.262757458	8.075785223	8.08940724	7.967310146	7.935066877	8.42601967	8.359590565	8.202332073	8.230753969	7.860991067	8.034105705	7.977962402	8.051647292	8.050476387	7.721404912	8.187004773	7.808365969	7.813870734	8.131857892	7.611447644	8.301201234	8.511627957	7.957887407	7.736168257	8.109263568	7.933587209	7.77130502	8.009645274	8.07173214	8.245005214	8.02499889	8.050410283	8.179070895	8.082886772	7.755693244	8.258251718	7.968545385	8.001399056	8.09352083	7.882583025	8.239483827	8.064810069	8.307282211	8.276544698	7.996402189	7.914475687	8.108768663
ABLIM3	11.10700528	11.13063385	10.93231791	10.9010609	11.21236685	11.29767412	10.79412555	11.32383131	10.43181169	10.74524905	10.8634354	10.95050551	11.23665431	11.16202772	10.69803833	11.27797805	11.03421234	10.66284558	11.28610536	11.27517708	11.01374512	11.31952688	11.14152031	11.40921024	10.95030206	10.92145982	11.00157668	10.76055542	11.09780725	10.74452587	11.34949639	11.34767337	11.19543293	11.08881827	11.28523961	11.13790745	11.02877405	10.77218957	11.1688026	10.95656899	11.45187575	10.99279917	10.81655973	11.29039295	11.43411657	11.16873677	10.81467442	10.7376436	10.66933028
ABO	7.196908553	6.908167869	7.135987789	7.155454024	7.14457009	6.916213267	7.054018031	7.830344679	7.324266092	6.67683542	7.300781226	6.938154357	7.003244706	6.781230495	7.090522394	7.20144709	6.919301505	6.855498536	7.009782847	7.211496917	7.471792766	6.871388175	7.369264251	7.157205305	6.803046984	6.52024141	6.506679008	7.274558801	6.636555315	6.752639588	6.881686154	6.809160673	6.944126652	6.612575606	7.073121388	6.708990614	6.94471885	6.7867367	6.637750277	6.748596972	7.107847717	6.546502268	6.610193403	7.01738388	6.773125573	6.955612279	6.910542783	6.386621109	7.046445246
ABR	9.321070351	9.675869635	9.474708243	9.380415373	9.37086136	9.306953335	9.066349144	9.333464766	9.071281304	9.384772136	9.419010609	9.039243804	9.197595209	9.348898243	9.56558857	9.230188084	9.159961613	9.274140492	9.233451164	9.457109953	9.582388757	9.496944431	9.443385839	9.548196058	9.511924952	9.655795353	9.376884632	9.210236574	9.515010766	9.70155814	9.366064751	9.31392668	8.664998718	9.396289553	9.25793603	9.305539634	9.341557224	9.134029672	9.502261109	9.599677512	9.387914788	9.350292992	9.271059317	9.222476979	9.278808345	9.233569316	9.341900015	9.336844039	9.460201578
ABRA	2.736228674	2.728330426	2.7314655	2.747535137	2.746567596	2.741927807	2.745844857	2.742882448	2.738025445	2.73506548	2.740244382	2.783554796	2.74661624	2.731090113	2.742276	2.739649395	2.73516482	2.753547311	2.756726982	2.745485884	2.728216742	2.850990627	2.744257038	2.758411382	2.735994745	2.75139155	2.740877228	2.740486433	2.748398857	2.748958043	2.752320564	2.74077843	2.865156794	2.744510646	2.75015895	2.740797937	2.734092553	2.748199897	2.752607856	2.744618361	2.742819979	2.744266275	2.748178083	2.742947325	2.748654034	2.742307567	2.736338889	2.743431742	2.747984971
ABRACL	7.586672947	7.58406164	7.565677002	7.737211913	7.512078037	7.499431366	7.510164614	7.739511743	7.489047855	7.5458741	7.642583851	7.505528524	7.512309392	7.650765079	7.500412189	7.480901288	7.4809678	7.531584659	7.540006458	7.713708124	7.634076451	7.619295793	7.652786134	7.544646511	7.635949565	7.673941064	7.496453881	7.495514045	7.64852713	7.762255047	7.57246537	7.759499168	7.645461802	7.553469417	7.521820638	7.545223902	7.579636568	7.516644468	7.767248993	7.557875312	7.84064194	7.545886769	7.516408205	7.50211995	7.52960886	7.584740319	7.552542936	7.503531574	7.841638986
ABT1	8.059840825	7.995969042	8.058142807	7.799177356	8.315498534	7.941827492	8.222968594	8.016875114	8.059131089	7.944618693	8.207845323	8.23828678	8.422051817	8.265044335	7.903051286	7.854641212	8.181596276	8.393084485	8.335458954	7.989343709	7.75893546	8.466735928	8.074254152	7.846521078	8.548859856	8.254513565	8.007907099	8.000978937	8.344441521	8.313702587	8.207459353	8.549068838	8.181887675	8.301692695	8.074224999	8.490871004	8.007223134	8.171716479	8.366153829	8.385994281	8.26662316	8.128715168	8.249771174	7.786063964	8.535799987	8.145861176	8.141838896	8.149569065	8.150595594
ABTB1	8.60335786	8.91788531	8.993737996	8.784807285	8.6361945	8.844212683	8.993264611	9.281296849	9.153794366	8.667405388	8.880617411	8.59795333	9.06063358	8.400338545	8.988046156	9.063736394	8.757891974	8.987184291	8.45345437	9.254560622	8.31392585	8.374949826	8.700148575	8.375428175	8.519163051	8.468016264	8.726319362	8.644815804	8.986427832	8.127640798	7.826757519	8.384404391	8.717661405	8.467361474	8.771868379	8.473050059	8.602330379	8.650056666	8.658077828	8.812255914	8.700768851	8.246563347	8.555755841	8.392359703	8.562371767	8.350265233	8.500657253	8.270389975	8.501708864
ABTB2	7.581089045	7.526646888	7.473069623	7.035696338	7.807576053	7.747067597	7.727885759	6.982962833	8.312306532	7.419625564	7.622438525	7.451281044	7.163804614	7.871050586	7.395930035	7.211525882	7.567811551	7.250609251	7.676014573	7.2120071	7.55035229	7.496911695	7.550641177	7.530245952	7.635432463	7.753954359	7.424508902	7.48447164	7.414638145	7.676785129	7.577148927	7.342404469	7.288546526	7.332490608	7.522090996	7.378634335	7.601720826	7.800868387	7.361118885	7.491826042	7.512639798	7.531876324	7.406834149	7.18559861	7.464448673	7.458751093	7.352328091	7.291254416	7.306054958
ACAA1	9.780097119	9.59247913	9.788294673	9.781547326	9.806110352	9.743199072	9.482611056	10.3590855	10.23959353	10.07840528	9.663339173	9.544331158	10.03358312	9.994810656	9.865742592	9.713393078	9.76697889	10.2003581	9.770300044	10.16561507	9.56569755	9.535379361	9.821402851	10.07456796	9.858373129	9.894189576	9.971551624	9.913751173	9.374376603	9.895161951	10.4600924	9.255827907	9.635107652	9.65646863	9.526717	9.768501858	9.810465914	9.705665296	9.457303213	9.94960272	9.543742272	9.325058643	9.994643711	9.806897206	9.750650105	10.05299328	9.778100075	9.630852508	9.82626776
ACAA2	10.50080558	10.47500773	10.50002294	10.39594529	10.92218734	10.59154462	10.15349166	10.07805173	10.66213348	10.68723892	10.63423616	10.50685968	11.07036925	10.81892008	10.0659864	10.6517607	10.15201089	10.46671589	10.9282012	10.64697193	10.48771426	10.79854727	10.67467171	11.07301256	10.6116454	10.70363112	10.7239639	10.90597858	10.43367791	10.33841453	10.71918087	10.6996327	10.02149299	10.9502225	10.57061171	10.86715349	10.98565617	10.81165258	10.93184503	10.62711558	10.81770951	10.46074654	10.85221419	10.55421139	11.04539022	10.28600343	10.48139823	11.09511481	10.96759696
ACACA	10.5498925	10.53237471	10.2859508	10.58326157	10.34897667	10.51279547	10.58936164	10.89233691	10.74919471	10.66367908	10.45253957	10.3483371	10.6656975	10.35770213	10.89711233	10.58619379	10.8134741	10.34961371	10.64517825	10.2355453	10.56217575	10.55544616	10.30215922	10.54252454	10.37086072	10.30298815	10.46322613	10.59226357	10.13240002	10.30462528	10.71632252	10.7900809	10.48893707	10.43280086	10.37213016	10.58373376	10.62295313	10.10908974	10.30966382	10.51670586	10.20161027	10.59347982	10.37000318	10.23852956	10.51406617	10.26351008	10.46709881	10.84856602	10.60347884
ACACB	11.67500674	12.21896086	12.17712053	12.08955896	11.29501526	11.45919562	11.61633853	12.27153142	12.26762853	11.96131166	12.04317437	11.82665801	12.67221276	11.739248	12.15010051	12.37713332	11.64640245	11.4576265	12.34424626	11.95173906	12.03358506	11.64595977	11.82109642	11.29505229	11.52140512	11.16045784	12.034969	11.94969211	10.8881878	11.45838167	11.90359088	11.94917843	11.56782543	11.79294661	11.02994512	11.80399248	12.20354983	11.64716285	11.20731228	12.06360981	11.70691727	12.35556406	12.29991634	11.54765073	11.80420456	11.66086217	11.62396511	11.88494909	12.11982285
ACAD10	7.36761711	7.388909163	7.539318606	7.053726264	7.05724512	7.156542035	7.618150796	7.707649729	7.841712713	7.21746866	6.836922706	7.461893353	7.624564013	7.383779137	7.704931503	7.577818359	7.067861801	7.063397528	7.327122475	6.814648496	7.375025236	7.394200715	7.235242031	7.705599564	7.409099847	7.353795833	7.026639916	6.92412707	6.958237347	7.142763195	7.420796933	7.717369777	7.119296602	7.310983143	7.14109587	6.898539458	7.301149269	7.22384509	7.035482005	7.350220636	7.353240849	6.955297787	7.431070543	7.13454459	7.477593493	7.288147712	7.301079396	7.24227252	7.119250075
ACAD11	8.127494036	8.253766151	8.042243843	7.921953352	7.918909431	8.152542062	8.190622232	8.206190576	8.179247773	7.92150125	8.231124285	8.218241823	8.037505038	8.169851953	7.932902951	8.055297111	8.030988955	7.939900089	8.23433869	8.113085127	8.143109461	8.011982397	7.944046336	7.953421208	7.96169937	8.202356878	8.040930356	8.054067566	8.206353807	7.925912443	7.935721645	7.902372598	8.158154686	7.974759603	8.1451252	7.96087981	7.984285771	8.194266635	8.152948556	8.220739849	7.919819874	7.958668808	8.000236733	8.123864152	8.01911253	8.105598011	8.011438504	7.987689245	8.025507827
ACAD8	7.125436841	7.204391865	7.059259047	7.101121194	6.899148999	7.084320156	7.081547522	7.239465597	7.386438495	7.052397298	7.17064398	7.133176562	7.029560941	6.915816528	6.92883861	7.359497464	7.192920844	7.105939531	7.041118844	7.373942816	7.336269806	7.283044346	7.069798803	7.468563416	7.13538594	6.942960349	7.351377364	7.215869734	7.125295	6.753441735	7.355515323	7.169073487	7.292433253	7.171183608	6.965800078	7.294103682	7.223670733	7.28192702	6.942038494	7.39310763	7.064396847	7.134309507	7.178498377	7.133957033	7.393815423	7.093371729	7.107011657	7.003975806	6.991875802
ACAD9	9.518226784	9.683709752	9.586012033	9.766211012	9.494691754	9.749660435	9.771547648	9.770725734	9.622207509	9.389299203	9.505390278	9.621443855	9.359581074	9.35109399	9.820130967	9.327250602	9.814912981	10.24211695	9.680507159	9.550947073	9.521998094	9.697640257	9.46879763	10.05709806	9.606668046	9.458508623	9.645422677	9.862395822	9.442504717	9.293043144	9.302910186	9.644482573	9.706858861	9.421161663	9.790601272	9.331823246	9.662546872	9.613586937	9.638165195	9.483192248	9.285651825	9.52319831	9.510532468	9.425216849	9.54335764	9.495590114	9.531561639	9.387400105	9.629271077
ACADL	8.888665296	8.30865076	8.856309389	8.838013218	8.856459776	8.501349974	8.687092036	8.819475356	8.915985445	8.787203006	8.83415531	8.496921502	9.050686532	8.317699769	9.2195939	8.75665825	8.535983192	8.794564233	9.065061225	9.218963893	9.002114859	8.514860618	8.894834936	8.97874898	8.531947758	8.594024475	8.639145179	9.170097422	8.616555723	8.073964151	8.509528947	8.504031485	8.605801208	8.528830243	8.673593139	8.892310369	8.664909386	8.891303439	8.872360951	8.831175769	8.743885093	8.895682545	8.755920033	8.660772353	8.910632652	8.585581406	8.817096194	8.448734636	8.595745849
ACADM	8.533756208	8.222183922	8.697648922	8.627416144	8.635521565	8.859474495	8.984409159	8.522610169	8.058938822	8.565656309	8.591426549	8.20307784	8.641255894	8.098776455	8.333087904	8.810130145	9.015195747	8.76884407	8.70019439	8.6960661	8.627981931	8.71542643	8.244683421	8.13512924	8.557792788	9.0662025	8.589426691	8.575556346	8.372715945	8.270846638	8.429717776	8.375647828	8.43280983	8.316689318	8.509767009	8.24652398	8.487249173	8.699054482	8.37006378	8.283614352	8.508614947	8.621615873	8.662661652	8.519950403	8.472775622	8.610174704	8.574148678	8.311340477	8.588687312
ACADS	7.742306328	7.703139276	7.696208154	8.09722126	7.319626002	7.689794056	7.646799308	7.665080238	7.450065817	7.587966814	7.301298718	7.778313938	8.158537374	7.440676469	7.720962137	7.564924618	7.716090059	7.480520235	7.871537587	7.585995544	7.70783954	7.479417617	7.604901639	7.816175805	7.652200665	7.542711456	7.513585743	7.715712076	7.563913515	7.626587064	7.659668869	7.768929822	7.72200421	7.776966393	7.487847997	7.689174796	7.64866571	7.571661541	7.901466342	7.653958861	7.855449118	7.495537778	7.803237865	7.529470088	7.380057308	7.516594444	7.73025501	7.792797838	7.67145429
ACADSB	9.539354854	9.438741312	9.281585553	9.20416032	9.839679691	9.680417083	9.631752841	9.961274306	9.492313691	9.488537866	9.503655491	9.785853414	9.90865204	9.179141727	9.742567868	9.433058144	9.441969985	9.380382873	9.539038112	9.634059335	9.869582496	9.716042311	9.466861598	8.966656904	9.51019708	9.574581174	9.724969025	9.49424966	8.585986833	9.660406221	9.393083949	9.415761827	9.31287108	9.391176169	9.469624709	9.388375797	9.541231697	8.839186744	9.128192735	9.782631809	9.479955147	9.764253995	9.615125655	9.59093603	9.464031796	9.623162596	9.21394736	9.887969527	9.388869491
ACADVL	10.824537	11.27303456	11.274138	11.03261213	10.91140644	10.88723008	10.9217299	11.00499945	10.97936445	10.948189	10.67810696	11.07092071	10.7267745	10.82493649	10.97829649	10.80336596	10.85028506	11.08384638	11.13569579	10.89929084	11.14189237	11.10792832	11.2246111	9.900632726	10.69919422	10.63959682	10.86554671	10.95969801	10.72648855	10.91059341	10.94239057	11.35922946	10.42360064	10.86297516	10.79813142	10.9998863	11.12431208	10.81176072	10.961156	11.14342823	10.71809215	10.69019484	10.97334632	10.65577926	10.46994885	10.93740533	11.12749631	10.64707897	10.83177638
ACAN	7.387954128	8.054789614	7.874528408	8.256921377	8.089774486	7.658532911	7.354659448	8.415652706	6.887032237	7.813289009	7.724750607	7.270562336	7.280800651	7.960793018	7.309502167	7.737585684	6.923678296	8.709592684	8.081948769	7.438910624	7.905870292	7.483470375	7.601851375	6.926988705	8.074095478	7.739784105	7.739092414	7.749689902	7.70783781	8.627618282	7.340868371	7.187936732	7.250402314	7.669637403	7.52985398	7.796964999	7.803879566	7.793104173	7.944783162	8.484020271	7.227271977	7.536469766	7.627012909	7.43050719	7.726944043	8.05198776	7.435490609	7.959535407	7.760807955
ACAP1	7.662366962	7.551292411	8.26665853	7.579349589	7.487537671	7.497714128	7.646826173	7.219739485	7.933907232	7.624397864	7.651430289	7.460605949	7.762941269	7.732167342	7.971733317	7.459353864	7.685942637	7.887506367	7.726146172	7.542648923	7.622962675	7.75228523	7.814227855	7.622977801	7.674442964	7.368337443	7.627212803	7.122811089	7.675503494	7.696693488	7.315552305	7.930503679	7.715009065	7.557271509	7.785398002	7.456434451	8.139576536	7.922903242	7.339161345	7.750570183	7.592806352	7.755643326	7.316531374	7.512456054	7.390539274	7.512637125	7.657310137	7.233516197	7.473598341
ACAP2	10.00241947	9.93362073	9.815051398	10.37282496	9.931353699	9.895602539	9.717565257	10.19891697	9.979021899	10.35681825	10.08841462	10.12193524	10.22415745	9.927714376	9.95866709	9.897056099	10.17891708	9.713228341	10.04016198	10.07176412	9.884971304	9.969176985	9.903957324	10.16324115	10.27922206	9.98061472	9.964084114	10.21425631	10.09861178	10.15289525	9.996399502	10.07640318	9.895872685	10.18518441	10.01673499	9.911982044	9.970286992	10.26034156	10.07320037	9.995190564	10.22277791	10.022528	10.02633197	10.13316727	10.18376199	10.36192985	10.18903819	10.06332191	10.33572519
ACAT1	10.66871833	10.12090288	10.17816522	10.67725889	10.42755117	10.2312771	10.460099	10.44309146	10.45380932	9.946583615	10.01327857	10.21209777	10.43434625	9.907852812	10.02339897	10.22001256	10.54522016	10.27426687	10.41537256	10.38575717	9.936513753	10.34569702	10.25518643	10.37397591	10.56899175	10.74593853	10.45716344	10.0338336	10.25685697	10.39363358	10.28612424	10.04768698	10.41466118	10.34845497	10.28147123	10.45946549	10.3012857	10.07382036	10.299502	10.15550881	10.19207213	10.65350166	10.31382763	10.30991456	9.873237447	10.20404417	10.20682108	10.37582064	10.13191918
ACAT2	8.875703315	8.959859453	8.841331214	9.139757864	9.480329709	9.404546001	8.85048966	8.613470833	8.45572704	8.860910235	9.144491744	9.240387506	8.957730643	9.119047938	8.697772335	8.91779864	8.720152476	9.429157733	9.068268812	8.953903045	9.079878547	8.900620338	9.102367951	8.512532317	8.837392639	9.081016689	8.989068195	9.125108256	8.480800567	8.503271663	9.291022386	8.794636385	8.925333712	9.104924991	9.057164348	9.082575568	8.723966943	9.005364961	8.828044407	8.862183474	8.901673624	9.266263281	8.998554232	9.010415358	8.865801105	9.025170321	8.884727848	9.439400147	8.781080213
ACBD3	9.977741687	9.897045544	9.59589277	10.3136189	9.241312449	10.09139868	9.900770745	10.00316573	9.27248552	9.666378436	9.75177117	9.768406769	9.404390512	9.536574295	10.00770025	9.555784425	10.05222732	9.689892404	9.849023562	9.752162816	9.274753138	9.557317403	9.65186119	10.03182873	9.929746463	10.37234992	9.533771623	9.720449453	9.713603448	9.906499165	9.743710876	9.782050894	9.649436528	9.818427186	9.800773791	9.751918825	9.894163921	9.75606057	9.816822664	9.260164661	9.884265793	9.692517151	9.893191775	9.95273703	9.953470796	9.801365492	9.894058763	9.797626547	10.11850684
ACBD4	8.297108564	8.201743831	8.051253259	8.203157104	7.896152862	7.861546668	7.992772903	8.207017691	8.3319549	8.117069507	7.864396412	8.299769133	8.257595265	8.397800997	8.35653484	8.300808094	8.084697085	8.295372409	7.839103542	8.111624678	7.841207953	8.276999792	8.098013951	8.347742409	8.066385292	7.992447453	7.794913522	7.934510594	7.394611072	7.73998368	7.391969252	7.746913756	7.790994484	7.853196998	7.93934897	7.988435549	8.102661668	7.920121822	7.686600001	7.931917028	7.635590256	7.717856207	7.71964317	8.046976827	7.984658432	7.711530668	7.755313849	7.850039709	7.881379119
ACBD5	8.573904928	8.709370741	8.8587822	8.671541995	8.824396627	8.607548304	9.026462106	8.955332617	9.045555497	8.72990565	8.553364774	8.959506209	8.856714173	8.541332125	8.627812736	8.948470517	8.895939621	8.524369773	9.254659262	8.792881307	8.794292483	8.957315105	8.640465477	8.270367238	9.061952067	8.422069598	8.66031002	8.529778028	8.827603517	8.672313071	8.820110272	8.806360256	8.748547577	8.741871155	8.486261267	8.889135959	8.819325393	8.980888443	9.125363431	8.815874871	8.919126176	8.794804749	8.898124255	8.889149611	8.682566253	8.799189745	8.773508386	8.710048892	9.235647775
ACBD6	9.734041205	9.470767395	9.512184381	9.413231419	9.658429085	9.70246023	9.339378479	9.435885974	9.528188121	9.426101712	9.463615962	9.725015773	9.331974858	9.500774245	9.35357168	9.308742822	9.526018417	9.787377849	9.261914246	9.484613558	9.778818498	9.561219825	9.390240213	9.544761917	9.457199615	9.970294263	9.729304598	9.232941092	9.434804789	9.694639575	9.847024717	9.454965642	9.480604667	9.635890607	9.591636878	9.409505457	9.469603227	9.397663848	9.564525801	9.55284179	9.418985422	9.372581125	9.465906927	9.605969703	9.686272791	9.845388322	9.327527472	9.181412842	9.682735799
ACCS	9.233086692	9.356082686	9.915764068	9.083729859	9.126336103	9.247161433	9.536889207	10.17170072	9.746507694	9.468023222	9.512703346	9.310067912	9.030292529	9.66205359	9.487556214	9.435664517	9.009221072	9.687369837	9.001484533	9.023223213	9.736740224	9.038266117	9.144956554	9.509087942	9.036634424	9.054037753	9.314274029	9.005289307	9.005282606	8.932346585	9.183924384	9.369219752	9.243678885	8.926443064	9.054369256	9.1385103	9.208918277	9.149344317	8.692160324	8.994994391	9.210824087	9.101834795	8.901669065	9.159282068	8.884220296	9.079653355	9.156546864	8.809073867	8.968302909
ACD	8.606273626	8.775610954	8.532673465	8.423380145	8.746696193	8.676118417	9.253308919	9.111298273	9.10076777	8.622818713	8.940635058	8.973957271	8.715612229	8.806213023	8.766879137	8.497370023	8.39026336	8.750201212	8.695497197	8.502821702	8.633207645	8.725658375	8.884995161	8.845099839	8.767263853	8.651071987	8.390336799	8.74402207	8.452775229	9.073546939	9.023664359	9.008868763	8.520816672	8.778092636	8.519669815	8.465852623	8.662301232	8.305711875	8.817801547	8.806608002	8.960146015	8.692606693	8.922862096	8.60081394	8.867797011	8.844842184	8.495812655	8.503872585	8.745020829
ACE	7.448184785	8.206278491	7.839432288	7.6685094	7.633263641	7.226648885	7.387498051	7.622102023	6.891930668	7.715646182	7.749158658	7.524614701	7.149772643	7.089292095	7.904190729	7.551823236	6.905245226	8.136471451	7.711858596	7.225203549	7.866537973	8.012250704	7.323968424	7.180907482	8.019186996	7.713835861	6.999709938	7.550614842	7.746757899	7.788538815	7.900881073	7.815632368	7.633364628	7.685544501	7.533754792	8.082870217	7.791668938	7.330778254	7.761715005	7.665527719	7.364417145	7.695149556	7.471061999	7.468276903	7.671213735	7.501523931	7.425161636	8.022306079	7.929990896
ACE2	2.36886115	2.335030278	2.337713128	2.351466222	2.35063863	2.346667516	2.443017142	2.347484139	2.343326575	2.340793734	2.345226986	2.348593457	2.350679881	2.337392432	2.346965406	2.340850399	2.340879311	2.35661058	2.359332949	2.349712737	2.486599182	2.352005444	2.348661574	2.360774408	2.341589466	2.354766591	2.345768788	2.345433826	2.352205551	2.352684278	2.355561864	2.345683708	2.34654984	2.348878588	2.353712588	2.345701014	2.339961816	2.352035233	2.355808159	2.348970575	2.453251421	2.348669288	2.352017249	2.347540455	2.352424268	2.346992546	2.341884761	2.347954704	2.351851496
ACER3	8.469476292	8.391739108	8.512346072	8.72197431	8.470743411	8.864253305	9.25583382	8.900927909	8.448440352	8.740182042	8.94807759	8.822383528	8.752195046	8.68332928	8.548649934	8.885505349	9.143909186	7.783412743	8.916686582	8.628291212	8.652613007	8.569116788	8.427302771	8.490381245	8.691086459	8.654406383	9.114541723	8.664209796	8.956755423	7.928883406	8.764790733	8.852881073	8.526462625	8.812588321	8.52849534	8.79521729	8.850342059	8.786683964	8.885534595	8.782409669	8.8668572	8.619722301	8.611568983	8.630403301	8.869991844	8.514459438	8.526617899	8.72212787	8.855317589
ACHE	4.048953088	4.061163761	4.146763566	4.013448411	4.011969204	4.064409891	4.010947637	4.245606164	3.999671194	4.157805929	4.002725499	4.00847124	4.144694735	3.989341217	4.005739213	4.046083513	4.057324818	4.248745583	4.026885652	4.010405136	4.07989336	4.014307909	4.008535146	4.220983191	4.032970813	4.019099038	4.003624501	4.003123247	4.299151052	4.159749541	4.020431055	4.003552885	4.004943612	4.008910643	4.017171999	4.003496693	4.087795575	4.014408529	4.020792884	4.009095637	4.006454293	4.066238464	4.014281415	4.152669226	4.015021371	4.005768168	4.092144282	4.239725029	4.014065708
ACIN1	9.771597844	9.570218554	9.640361	9.940682533	9.465796333	9.648337128	9.41313445	9.592825939	9.633925868	9.580935982	9.556111619	9.295169011	9.281090602	9.574386977	9.838279038	9.593857534	9.431113558	9.18499563	9.364891959	9.509451869	9.803592052	9.712868804	9.522821674	9.495751258	9.389818462	9.404601379	9.038834738	9.080050457	9.190461697	9.56330383	9.493292954	9.298093961	9.70818847	9.484851864	9.47056374	9.224597177	9.702980593	9.365914793	9.307708101	9.273678828	9.444330113	9.212960973	9.358587773	9.421624789	9.502642104	9.473186682	9.634648885	9.381316431	9.682454981
ACKR1	10.21962972	10.81731931	11.0624177	11.2815845	11.14778345	10.1590188	10.62919083	9.649926055	9.746870921	11.65936358	10.72186442	11.05232862	10.56143796	10.18740804	11.18347769	10.28101585	10.56741073	10.89648613	11.02406917	10.41968969	11.30098188	10.94314786	10.88929204	11.31848028	11.32746493	11.42005549	10.54054403	10.76663932	11.16736743	10.90053712	11.52436337	10.89889769	10.33378931	11.05672915	10.68513737	10.76904333	11.27935153	10.66277632	11.29586115	11.02803547	10.92454481	10.7121002	11.35146962	10.63160966	11.29471097	10.70415591	10.76209828	10.91592264	11.28420775
ACKR2	7.18542043	6.632710179	7.058737109	6.901574202	7.103704452	6.821942586	6.835609433	7.422761385	6.959885441	6.387866263	7.544555179	6.909838983	7.014838315	6.767546127	7.034512984	6.968996806	6.912595298	7.090417204	6.855873127	7.067255404	6.867469514	6.99831037	6.949031248	7.184559563	6.598695549	7.177385243	7.116501045	7.174110901	6.906630908	6.634281627	6.708659797	6.270231624	6.896493273	6.918705318	7.211548649	6.986078021	6.342474412	7.10104986	6.863909	7.100492569	6.893276764	7.285467365	7.095389994	7.373210637	6.583668956	6.925124628	6.911815255	6.684219231	7.226393462
ACKR3	10.46574551	10.34679238	10.84470074	10.97991399	10.29039597	11.05461483	10.90248625	9.728901174	10.47660676	10.39215611	10.94745016	10.65607455	10.06394791	10.19143897	11.16940732	10.94411128	10.54190169	10.72020086	10.94334351	10.45828612	10.49964981	11.07532735	10.74435956	10.34991305	10.62758768	10.74723952	10.31510032	10.90131498	10.77772137	11.19603206	10.8551276	10.84318616	10.88756737	11.03870625	11.11085051	11.08566285	10.88675676	10.85515902	11.15115374	11.18254063	10.84326882	11.25163587	11.34896545	10.82754247	10.85053809	11.04163643	11.36821823	10.99586131	11.27905522
ACLY	9.944736177	9.85717585	9.93407659	9.708059988	9.48739057	9.997773654	9.786664487	9.743773452	9.553009447	9.730156319	10.00543893	10.04016722	9.787715829	9.643425274	9.855956201	9.499061633	10.08298998	9.922289717	10.19881073	9.50909536	9.701738605	10.05184986	10.0195548	10.11665518	9.976443987	9.940624493	9.67445318	10.15193753	9.893372529	9.88225836	10.72102944	9.947458628	9.944738801	10.04287417	10.17191126	10.24374394	9.900664656	9.547811395	10.13678252	9.993007145	9.969093182	10.2286722	9.790351758	10.20371301	9.951445439	10.02338075	10.07826758	10.36877088	9.682950352
ACMSD	2.802729282	2.794656746	2.797882875	2.81434511	2.813329808	2.862823341	2.812602065	2.809584386	2.804646133	2.80159199	2.806850225	2.810879337	2.813399138	2.797468859	3.06488483	2.91888228	2.801665184	2.820561817	2.823764256	2.812227692	2.794524995	2.814967849	2.895842615	2.825496163	2.802522133	2.97116467	2.807489109	2.80711441	2.815223762	2.89330299	2.819244089	2.80741465	2.808418711	2.856552293	2.816992581	2.807403481	2.800556633	2.815022014	2.819517093	2.811323527	2.950445565	2.812387763	2.814964634	2.809610356	2.815468604	2.808974202	2.822158535	2.810123749	2.814791242
ACO1	10.227567	9.984242337	10.09090358	9.740275282	9.936985774	9.834843435	9.706334772	9.855951004	10.32069354	10.12027794	9.424073724	9.815011456	10.53348921	9.79125952	10.05767903	10.17209181	10.03783455	9.696533693	10.85292901	10.19115213	10.00010503	10.29844447	10.14163883	10.45334214	10.0967482	9.578940279	10.53484255	9.953850323	10.42851326	10.34275762	10.38101338	9.784672371	10.08292761	9.95338917	9.965215982	10.39958915	10.49321519	10.26037037	9.920491939	10.31512181	10.25079779	10.40165863	10.5071367	9.939529166	10.37479864	9.912010733	10.14108131	10.46238474	10.28675348
ACO2	9.582086043	9.644393136	9.784083581	9.964778553	9.792424247	9.668936862	9.665709923	9.559569571	9.919190232	9.809614496	9.754885084	9.939407811	9.542481269	9.734179022	9.348446761	9.327039266	9.721190136	9.516829964	9.873498617	9.682749786	9.41647402	9.552314361	9.931195231	9.845123823	9.819383223	9.512592875	9.389054222	9.608170377	10.02865876	9.69950344	9.325042122	9.840537701	9.76091311	9.728501565	9.930531605	9.857453101	9.843640807	9.571465007	9.978638485	9.430999866	9.612837653	9.57835729	9.905738688	9.406891148	9.71052712	9.382427115	9.578987479	9.671972599	9.530003014
ACOT11	6.853863786	6.844266188	6.711171144	6.729918257	6.40294362	6.395684115	6.828658871	7.113906027	6.650257296	6.465934956	6.747893716	6.469201954	6.542492087	6.600575112	6.556109056	6.939949211	6.720794461	6.846988289	6.334698897	6.480345259	6.838526859	6.407823171	6.437372991	6.676651617	6.405902312	6.502391811	6.224274707	6.475665922	6.242187177	6.380293512	6.283580452	6.38869674	6.619738019	6.310557079	6.717745823	6.706524045	6.580532647	6.607968648	6.415761046	6.573736001	6.448257274	6.459749626	6.242432836	6.26174858	6.523385482	6.500299197	6.596395384	6.230572418	6.582555062
ACOT12	1.718732004	1.713766688	1.715732488	1.725825977	1.725223877	1.722307436	1.724766969	1.722902267	1.719842824	1.717988734	1.721252647	1.723723429	1.725249887	1.715503568	1.722524832	1.718035458	1.806731899	1.729588854	1.731598824	1.724543039	1.713698846	1.726226567	1.723777583	1.732655331	1.718577499	1.728246839	1.72165234	1.721400901	1.726369926	1.726722945	1.728832532	1.721584049	1.722226693	1.723936452	1.727483444	1.721603562	1.717386637	1.726244474	1.729017948	1.814561813	1.722873343	1.723781113	1.726238936	1.722952453	1.726534066	1.722546132	1.71880272	1.723252725	1.726111946
ACOT13	9.907694339	10.01001049	9.947156537	10.00566012	10.22178901	9.947868917	10.08220602	9.844507231	10.58854077	9.847119677	9.878343266	9.957145171	10.2140293	10.27497769	9.948888122	9.720523117	10.11098339	10.25247578	9.908764651	9.725316848	9.825657989	9.76024108	10.15103429	9.532906573	10.19358569	9.849391688	9.435830231	9.212707636	9.873765833	9.673859641	10.2710444	9.851885668	9.794742239	9.55870225	10.03504714	9.969654826	9.811708642	9.833527049	9.753508409	9.936465623	10.0611832	9.824409632	9.642182624	9.952832189	9.839267256	10.1944306	10.04862656	9.768576961	9.963350657
ACOT4	5.572914596	5.556853986	5.563260984	5.595993227	5.593987139	5.584549826	5.592533509	5.586524412	5.576685931	5.570624783	5.581104624	5.589116056	5.594114757	5.562453246	5.585267269	5.570724171	5.570785315	5.608323787	5.673331399	5.591792615	5.624795724	5.727741362	5.756159011	5.618160355	5.572485663	5.603857071	5.653010938	5.581621396	5.597743511	5.598871276	5.605735745	5.582217789	5.584230945	5.589768678	5.60127848	5.582211929	5.690973231	5.597341283	5.608026984	5.590002948	5.586332392	5.589282507	5.667269635	5.586597298	5.626068179	5.585322326	5.573129741	5.587609096	5.698035744
ACOT6	2.306662189	2.300001469	2.516584718	2.316188861	2.315376557	2.311463991	2.314765552	2.312265913	2.30816635	2.305674142	2.310046411	2.31336238	2.315414877	2.302329925	2.311756742	2.305732742	2.305761822	2.32124912	2.323937119	2.314463855	2.299907742	2.316722614	2.31343173	2.325356177	2.306460511	2.319438958	2.310581191	2.31024822	2.316917818	2.317390265	2.320223392	2.310494219	2.311351129	2.313645268	2.318406284	2.310514957	2.304859302	2.316749811	2.320468514	2.31373467	2.312219351	2.313438173	2.345349536	2.312326183	2.317135214	2.311784223	2.30675598	2.31273218	2.316570091
ACOT7	7.35434854	7.388900212	7.538994854	7.335880294	7.81982572	7.610714153	7.410363997	7.549825086	7.433904548	7.752849341	7.783818767	7.866343136	7.920552485	7.591047907	7.466089453	7.658067956	7.201233152	7.835948507	7.806446419	7.333839212	7.320581444	7.713430004	7.663390995	7.393529121	7.551055037	7.859567166	7.434272797	7.722355196	7.954807215	7.685339325	7.410464648	7.550738703	7.776341914	7.551337994	7.624718207	7.738689075	7.569871868	7.703676758	8.043594102	7.486377814	7.372712286	7.614920288	7.427073985	7.483077352	7.699346811	7.635669824	7.665564103	7.768781217	7.799024016
ACOT8	6.74012127	6.84569427	7.047714499	6.971904352	7.317445196	6.753951726	6.747913039	7.345229038	7.106870449	6.921481921	6.584879562	6.766835703	6.98426889	6.606757915	7.093396319	7.131045711	7.078277376	6.86644428	7.039180185	6.898325894	6.8182068	6.802716308	6.762779618	6.784025653	6.857699891	7.074858718	6.939935169	7.012990037	7.095296465	7.023562547	6.983427776	6.760867446	6.856080874	6.754165138	6.767750427	6.654701459	6.846360535	6.489783704	6.526195616	6.55519227	6.614093862	7.040647947	6.646382933	6.894988694	6.794917786	6.77685824	6.799119652	6.662003039	6.87394127
ACOT9	10.15119132	10.34677552	10.38584952	10.44753302	10.08483499	10.30918068	10.33038355	10.65556798	10.23928101	10.34177559	9.824969776	10.63172049	10.70470263	10.49006119	10.26196781	9.929485863	9.753319351	10.45528682	10.40388612	10.49600997	9.893137504	10.11237129	10.50439341	10.82903425	10.3382824	10.28397384	10.24801506	10.26175881	10.76004641	10.27926865	10.35668138	10.55350718	10.48791376	10.54444418	10.23417944	10.23208694	10.39238556	10.38201211	10.69310025	10.5551648	10.2366853	10.65524634	10.54688584	10.2692762	10.12130229	10.31629899	10.59119021	10.26756017	10.48889166
ACOX1	9.600628542	9.299407459	9.419109895	9.686448251	9.487567645	9.686818795	9.731735896	9.087577491	9.370208245	9.718637347	9.636531741	9.533238908	9.893068206	9.890697595	9.3391176	9.249869838	9.662343692	9.610088291	9.265977158	9.627962044	8.914262134	9.570953535	9.575644775	9.357533808	9.383898365	9.685552613	9.327823703	9.681072665	10.04052472	9.470876364	9.771492062	9.595827225	9.311525045	9.550719964	9.31752323	9.497479262	9.540720902	9.23859442	9.760008964	9.646498961	9.276869771	9.618339607	10.04032271	9.425270823	9.723436648	9.459449755	9.345117128	10.00596342	9.583233586
ACOX2	8.892592288	8.812768805	8.872282793	9.124132256	9.013634131	8.605828511	8.983135828	8.804726779	8.759080506	8.943077111	8.72422835	8.802854109	8.878897449	8.648579605	9.017422253	8.887072818	8.758771328	9.094786562	8.717269582	8.914307359	8.734818785	8.661842405	8.889439314	9.369636952	9.243733747	8.79489838	8.940055349	8.784774204	8.863086424	8.927754758	8.847346151	8.679700091	8.986795839	8.754570978	8.83382821	8.68013562	8.816386262	8.802134072	9.10504925	8.40641514	9.010838381	9.076546074	8.758467409	8.96028606	8.854279766	8.6894695	8.677598489	8.968666393	8.631917532
ACOX3	8.792001985	8.413485452	8.693980614	8.996287539	8.638228275	8.680989282	8.818766007	9.09228074	8.85577876	8.64570666	8.595838979	8.824361016	8.747804909	8.677696323	8.787060047	8.755179019	8.824920204	8.79430098	8.416875154	9.001590496	8.751816348	8.365048574	8.677891859	9.007500995	8.782453264	8.467254942	8.388990327	8.236023503	8.896470712	8.827186285	8.639537947	8.58800484	8.731268241	8.516278732	8.339430418	8.208158637	8.446380128	8.742119751	8.681677025	8.481819485	8.516260982	8.616523829	8.614588711	8.688268481	8.594452389	8.807869034	8.459397671	8.569043172	8.586154935
ACOXL	3.39434508	3.445677546	3.353727649	3.373463752	3.37220255	3.419772536	3.371353151	3.67095616	3.36191439	3.431697497	3.364430921	3.590561532	3.652115855	3.353177579	3.366976556	3.469467197	3.35824868	3.644740648	3.384761085	3.370892238	3.466381412	3.37416989	3.420431815	3.386849006	3.450483552	3.620701719	3.499685229	3.364777225	3.374505897	3.375169455	3.37933087	3.436017174	3.366284691	3.491508648	3.4585357	3.365068993	3.377269194	3.374267805	3.379619314	3.513292311	3.367556035	3.369340901	3.461275189	3.392292646	3.374769215	3.36699624	3.359593485	3.394592075	3.426098716
ACP1	8.591621102	8.23050761	8.444759589	8.300579477	8.228444684	8.509296027	8.806163552	8.295240285	8.768605295	8.607268041	8.781423108	9.029168031	8.386348629	8.537009122	8.599497683	8.210277219	8.403149489	8.513275887	8.18485754	8.817683976	8.487962994	8.288125469	8.45493127	8.869816038	8.543024193	7.915634493	8.846254149	8.62630407	7.998266842	8.334871203	8.650053202	8.238093186	8.567849442	8.498803833	8.488434059	8.6716313	8.367687608	8.44943812	8.679038919	8.669092585	8.3350848	9.004066669	8.49959213	8.418199117	8.624523603	8.644379466	8.325709375	8.53934006	8.633644942
ACP2	8.688630189	8.698341369	8.741125884	8.640309547	8.683226628	8.802163608	8.670673634	8.562429181	8.807423468	8.919272773	8.755359338	8.927983068	8.635524286	8.64042966	8.737303512	8.647843781	8.834658262	8.700723272	9.012818403	8.573664584	8.597168299	8.926962099	8.763445844	9.010076694	8.686574801	8.424028376	8.872983847	8.365923684	8.914995266	8.635929408	8.213327334	8.841199633	8.912303733	8.829499158	8.695856719	8.796493373	8.573077957	8.950741262	8.866323295	8.509021179	8.841375068	8.72699892	8.819309056	8.654981803	8.586954466	8.751767785	8.752414983	8.706347189	8.766027106
ACP5	5.984454592	5.824075488	6.00810281	6.029946134	6.196451396	5.996057838	5.946288319	5.855397839	6.161038731	5.838883924	6.058388361	5.885359352	5.863252182	5.902410586	5.853925593	5.910596877	5.932241081	6.193122202	5.884936777	5.860678127	5.850584089	6.127106349	5.974946038	5.88860999	6.197968275	5.873577889	5.850628277	5.85009721	5.905433476	5.961026267	6.008611923	6.155251784	6.216440481	5.96906115	5.91846706	6.190753859	5.886701937	5.978705355	6.261239788	5.858642046	5.971619216	6.287446391	6.05606777	5.928042078	6.097720726	5.975764904	5.96778666	5.958919325	5.866056768
ACP6	8.404443086	8.690545672	8.337241639	8.256648883	8.411689193	8.305069069	8.211318118	8.735840435	8.037748321	8.297575442	8.480964952	8.28748925	8.133244238	8.111008944	8.56688944	8.096656297	8.454341176	8.589695846	8.361712886	8.752565728	8.214733602	8.147979878	8.164070307	8.558800981	8.125229392	8.327948363	7.972911113	8.849967355	8.121385137	8.147403809	8.456477814	8.565998959	8.289454835	8.314458503	8.344218762	8.290320871	8.219740472	8.153107896	8.293042689	8.289390633	8.125935532	8.129087341	8.178165076	8.344132587	8.324890585	8.131437104	8.201814562	7.970728221	8.112744351
ACPP	3.824141852	3.81319063	3.817645618	3.840114579	3.838642547	3.832200578	3.837694521	3.833636911	3.827030431	3.822783816	3.829791946	3.83528945	3.838806908	3.816975173	3.832715144	3.887870517	3.822781597	3.848805525	3.852980352	3.837159836	3.812956095	3.932166466	3.958699804	3.85536691	4.024796535	3.845536129	4.166530231	3.83021055	4.123496534	3.842035699	3.846789076	3.963830623	4.131989427	3.835669661	4.091204094	3.830497606	3.821232477	3.945348664	3.847085491	3.835870489	4.044760996	3.835367126	3.840820182	3.83352753	3.882857042	4.084847962	3.925155151	3.834289584	3.948341009
ACPT	4.933312243	4.993714363	4.869113959	4.931930874	5.184397078	4.887722574	4.894716915	5.080976192	4.880940269	5.054280218	4.988732523	4.891699275	4.896112978	4.972483851	4.888360367	4.959043233	4.875687295	4.908659145	4.914162208	4.89405681	4.86323149	4.96622197	4.936058129	4.917184647	4.972950292	4.904659148	4.887310132	4.885168202	4.899286621	4.933627495	4.90628733	4.885692176	4.891554915	4.915581024	4.902320978	5.015546812	4.87374495	5.057690847	4.906735043	5.146258013	4.889241466	4.976892131	4.898793173	4.889479931	4.899691417	5.035503885	4.913126638	4.890395541	4.898522878
ACRBP	5.778705166	5.805691504	5.956930163	5.724649806	5.722535105	5.786211506	5.907590304	5.714976449	5.70500676	5.698749043	5.709349672	5.817010206	5.722715953	5.693382559	5.713651696	5.875698844	5.698839636	5.737414207	5.743816994	5.720305341	5.760594734	5.819509563	6.010036312	5.747353227	5.839572486	5.732710943	5.841821042	5.995974298	5.898327036	5.727558735	5.734609061	5.710533281	5.712510647	5.797706702	5.820571413	5.835667082	5.74215928	5.726018489	5.824946756	5.789052385	5.714665852	5.717691544	5.725830221	5.790471516	5.803860293	5.795242561	5.832281445	5.954286431	5.826566389
ACRC	5.974561196	5.863673708	5.949682612	5.770205599	5.767977565	5.972177487	5.766561426	5.968059264	5.750572996	5.744177284	5.754676793	5.861913896	6.37233343	6.153433322	6.388241074	5.804023977	5.834870586	5.783303344	5.955187971	5.765753559	6.053113869	5.836252777	5.953770381	5.793130816	5.745953274	5.778356344	5.997686063	6.12175841	6.069118516	5.773083191	5.947778127	5.755939101	5.840227384	5.871059942	5.775391093	5.90451058	5.863570079	5.771569173	5.780664138	5.936625778	5.913871348	5.76304791	5.803980181	5.840018133	6.011327796	5.922777298	5.746361644	5.902554552	5.771031886
ACRV1	1.996352392	1.990589337	1.992876272	2.004600622	2.003895381	2.00050995	2.00336772	2.00120588	1.997661185	1.995502214	1.99928204	2.002151921	2.003930327	1.992603213	2.000763834	1.995550785	1.995575489	2.008985476	2.011306883	2.003106	1.990506821	2.005060552	2.002210203	2.160038668	1.996180812	2.007414081	1.999744024	1.999458186	2.005230962	2.005639156	2.008092147	2.20027969	2.000409921	2.002395184	2.006516076	1.999686297	1.994793449	2.005085743	2.008302349	2.002473489	2.001161537	2.002216671	2.005070805	2.001254344	2.005417601	2.000787042	2.070483193	2.001607295	2.004929229
ACSBG1	5.581717094	5.565664011	5.926252339	5.604896533	5.602842153	5.593405971	5.601409606	5.595422145	5.585636553	5.579524475	5.589934279	5.772213107	5.603006273	5.571244851	5.594135068	5.579580325	5.702978342	5.617355201	5.704396158	5.600655117	5.652292162	5.606107223	5.721294566	5.627118162	5.659081706	5.761401394	5.703824215	5.590482118	5.892394991	5.733875609	5.838749688	5.768348605	5.593038707	5.598580081	5.684492356	5.591017728	5.671888326	5.801320368	5.634579434	5.644776606	5.595147426	5.59810783	5.73184419	5.707119328	5.735600999	5.594178467	5.644973179	5.596465219	5.605765479
ACSBG2	4.047869297	4.199980019	4.040928261	4.16514267	4.125619157	4.184814083	4.062169283	4.05784101	4.499779329	4.046324035	4.053834733	4.059653839	4.063332934	4.248257253	4.12753283	4.172729294	4.046378476	4.240669891	4.200447517	4.210571817	4.15748738	4.06556738	4.155001598	4.0808315	4.124483164	4.070433589	4.054740658	4.218441129	4.329725917	4.066768383	4.071778133	4.054681162	4.056074138	4.060090481	4.068459257	4.054609067	4.121837362	4.0656781	4.072134217	4.060282799	4.070233294	4.059754535	4.065532285	4.2044134	4.066289712	4.056921441	4.245048957	4.058578183	4.149058772
ACSF2	8.539147312	8.554118427	8.543561274	8.545886434	8.281299159	8.741321228	8.656167814	8.688694173	8.667267523	8.580200852	8.447190777	9.001904183	8.440176025	8.597257942	8.611121681	8.635207685	8.805322801	8.702426143	9.09219419	8.757590805	8.368492134	8.571039111	8.573949658	8.55244268	8.523131435	8.947355443	8.6571292	8.696913323	8.586973267	8.610523403	8.754159497	8.473362322	8.036775285	8.624149309	8.791433893	9.011377104	8.812181165	8.647410604	8.718730418	8.409438892	8.433517778	8.177769748	8.18870923	8.569187381	8.899739567	8.696589823	8.335930826	8.367031738	8.372037138
ACSF3	6.680279619	6.774395945	6.591400761	6.712113241	6.471469339	6.46882924	6.146859786	6.865163648	7.154037363	6.945465219	6.686968549	6.63863067	6.589802295	6.646967871	6.688813315	6.66970665	6.582695796	6.618904728	6.936031406	6.537472645	6.785570847	6.539683344	6.132151713	6.121586801	6.382377864	6.068864585	6.713676271	6.466361233	6.236919635	6.596171175	6.688048931	6.886154108	6.429521806	6.504755658	6.581475008	6.668126806	6.780675297	6.584755643	6.329702493	6.41144116	6.337594711	6.490350448	6.48080594	6.712583696	6.480800803	6.916180774	6.492224628	6.584788439	6.500394153
ACSL1	10.26522679	10.5390676	10.44258565	10.56820551	10.06368002	10.44939991	10.55432595	10.29612719	10.19857541	11.13865624	10.46168045	11.18122171	11.53371292	10.38781043	10.88919326	11.06744302	10.94584044	9.886310926	11.61330503	10.5211032	10.48934564	11.18969663	11.04142114	10.7009746	10.94101524	10.68139354	10.92241124	11.05999881	10.79264289	10.29601274	11.68352947	11.06723576	10.21084488	10.86868315	10.36680173	11.55638249	11.78112524	10.50342507	10.83874123	11.26614168	10.62283526	11.92612517	11.67267619	11.13685183	11.51450702	10.31745396	10.77235345	11.32121621	10.77512619
ACSL3	9.939899589	9.956339255	9.462687948	9.709728373	9.825308938	9.77109566	10.16404064	10.1663718	9.792233389	10.01826085	10.09378073	9.901117941	9.671404155	9.521635597	9.796519927	10.06958348	9.888768735	10.15125013	10.28811974	9.817423489	9.508985274	9.972563463	10.05777694	10.30876511	10.05381385	9.830615259	10.08218599	10.14375848	10.1021809	9.972855839	10.10323171	9.823472439	10.12438055	10.18197997	10.26402736	10.09492874	9.80608956	10.00592976	9.589469808	10.03469212	9.995036137	9.961875664	10.05680708	9.821116848	9.908991139	9.619390945	9.51028882	10.09731531	10.04272335
ACSL5	8.1583282	8.403563314	8.581106305	8.538014828	8.583995371	8.564995529	8.362321566	9.026835342	8.325730547	9.177740639	8.625276854	8.578215026	8.721411735	8.468618519	8.472966724	8.614589853	8.878018268	9.272503617	9.240176234	8.52958092	8.521395657	8.594026609	8.720242044	8.441991093	8.987195361	9.135785405	8.337950233	8.427770196	8.897524117	8.386831472	8.052508217	8.492049253	8.688178145	8.512423544	8.247237174	8.563440434	8.81525532	7.932029892	8.165552726	8.636374962	8.484349914	8.446637039	8.624767432	8.657493674	9.057371966	8.549212614	8.859298728	8.53839025	8.671742435
ACSL6	3.512801128	3.601845429	3.50677467	3.527410618	3.526102475	3.520169318	3.525208808	3.521451171	3.60547223	3.51145527	3.517977334	3.638194699	3.52621802	3.506212421	3.52063172	3.511475655	3.661638195	3.535288092	3.716587582	3.524729783	3.502521756	3.528158664	3.523077073	3.541402174	3.512589187	3.532379072	3.518764352	3.518332325	3.882827211	3.643335747	3.716249489	3.518710313	3.636625467	3.561159079	3.530669901	3.518650553	3.629282787	3.528253124	3.533857637	3.687763664	3.52125046	3.536048976	3.528129736	3.52142425	3.635655163	3.667202616	3.512925263	3.522092987	3.527948283
ACSM1	3.598924738	3.588540226	3.592667067	3.613803701	3.61252569	3.606424963	3.611577888	3.762556785	3.60130508	3.728869227	3.604208252	3.609381935	3.612594028	3.60438965	3.606884199	3.59748804	3.597531187	3.621724487	3.625894483	3.611104244	3.588387281	3.614626789	3.609481797	3.62811142	3.598624308	3.618877429	3.605038538	3.604530248	3.614938386	3.615672176	3.620097294	3.604914565	3.606237596	3.60981578	3.617245806	3.604933263	3.635762431	3.614677155	3.620470413	3.609959727	3.607593154	3.609496122	3.724449355	3.616408186	3.615270323	3.606924309	3.639761799	3.608402486	3.715600262
ACSM3	3.456259687	3.678256813	3.475327983	3.470570757	3.469328035	3.463474609	3.526382243	3.464698006	3.458594115	3.454836374	3.461338601	3.466307201	3.469406032	3.449771496	3.463919226	3.4548994	3.45493762	3.478214583	3.482184724	3.467966668	3.512639964	3.624781399	3.466391042	3.484317945	3.455991753	3.475447446	3.645866566	3.461658138	3.471656621	3.551222943	3.476613121	3.462027947	3.590374684	3.466712963	3.516077946	3.46202615	3.453574512	3.471407044	3.476957963	3.466857654	3.464581529	3.46641098	3.471349754	3.490797772	3.471964913	3.69132669	3.456393493	3.465372089	3.471126545
ACSM5	7.607040401	7.14396144	7.381060861	7.074881458	7.266663162	7.341507598	7.347725385	7.277516673	7.259380998	7.240871486	7.195808763	7.406900988	7.276155362	7.733685184	7.365928382	7.360148766	7.284478533	7.091491378	7.434689721	7.217252146	7.164165082	7.483541083	7.149214864	7.103087953	7.163273864	7.084935647	7.243022693	7.285548983	7.48336391	7.293809614	7.087149395	7.243546739	7.478716866	7.293951634	7.082392054	7.320282239	7.315694919	7.508126479	7.342431313	7.08527372	7.229675969	7.430114126	7.378105776	7.167643981	7.077324245	7.061106056	7.151352791	7.356827548	7.351230236
ACSS1	9.600996591	9.458494024	9.474769505	9.419406108	9.688553991	9.72119667	9.344497784	9.544030208	10.06801241	9.62303598	9.17276716	9.48897122	9.394955448	9.62617827	9.4571723	9.566534983	9.644291673	9.007803841	9.808524217	9.701773365	9.622304592	9.319379902	9.239776053	9.665434575	9.224319767	9.391991413	9.63238166	9.602972596	9.366996048	8.972949758	9.371452794	9.815213618	9.247983259	9.245432052	9.1483295	8.968843054	9.155923365	9.188466412	9.301643248	9.195480812	9.616637152	8.823203251	9.227879712	9.469798792	9.44340879	9.443722841	9.395055547	9.132665233	9.25017161
ACSS2	9.575691358	9.815143205	9.959088211	10.0041398	9.340308679	9.771487177	9.827534788	10.07333924	9.723695459	10.08529599	9.903259836	9.971477513	10.35191426	9.370356638	10.1980721	10.06050776	10.16643554	9.240958317	10.67885546	9.501587099	9.711925286	10.35591596	10.05570985	9.987318802	9.983618906	9.384287985	9.749370806	9.810132988	9.333825379	9.045632985	11.14894712	10.12103894	9.807155929	9.950553642	9.648027919	10.49830073	10.56834047	9.765552062	9.926071352	10.43071321	9.641552071	10.87792768	10.29446959	10.11925887	9.739351575	9.726974721	9.730860151	10.37234921	9.906697434
ACSS3	8.979020852	8.974984907	8.920015711	8.749916436	9.022280422	8.778442278	8.832667288	8.17656596	8.45738221	8.726776577	8.862606459	8.984031306	9.05775898	9.168956663	8.667499368	9.070937598	9.246466134	8.963493732	8.767821797	8.759115353	8.392245237	8.616485845	8.624911586	8.714762789	8.592851157	8.826029913	8.320419729	8.620128778	8.00272111	8.400263583	8.603542304	8.837313752	8.963893676	8.687851279	8.720854291	8.754171037	8.305603764	8.648891169	8.515807809	8.846218797	8.699897946	8.895124271	9.06559722	8.888709505	8.916573704	8.033611946	8.600297838	8.447837745	8.957242149
ACTA1	4.500638378	4.486091576	4.491257915	4.858396769	4.516072515	4.510535077	4.514893842	4.510035786	4.502077991	4.497193902	4.505673445	4.512141143	4.516167552	4.492269774	4.509027039	4.497283769	4.497335211	4.531684799	4.532798887	4.514298445	4.485892835	4.518700184	4.513529821	4.535573543	4.49870511	4.526709652	4.506706792	4.506083984	4.519097617	4.520011191	4.525548466	4.506564988	4.508203252	4.578468187	4.523398563	4.506573013	4.495564237	4.518772056	4.526004431	4.575584148	4.5098989	4.579718206	4.550180485	4.511665539	4.51950443	4.509074074	4.578935946	4.510921002	4.518410464
ACTA2	12.48005285	13.35703454	13.57550214	13.81631053	13.85002954	13.3485083	13.42448069	13.44017807	11.97598237	13.78443859	13.00746245	12.35569343	13.72573329	13.39403218	13.63744217	13.67795627	13.32341435	14.88505488	13.93196736	13.6782211	13.81305559	13.3636913	13.39031022	12.75576765	13.7204234	13.28751305	13.21886175	13.74866155	13.12831575	15.34003207	13.50341856	13.27536679	12.83466004	14.21813304	13.18750636	13.63560011	13.50752453	13.10183008	13.46720351	14.23788647	12.71459558	13.88465192	14.09983937	13.57041102	13.01175272	13.7151446	14.38302691	13.69395303	13.83102086
ACTB	13.17197691	13.25857331	13.41493464	13.37332075	13.42806523	13.43210553	13.27261011	13.03909652	12.69662202	13.38687294	13.39846957	13.36105524	13.34523003	13.14590745	13.41173083	13.36425337	13.28872933	13.76696284	13.47273006	13.3381088	13.26962032	13.56214718	13.4948317	13.54142197	13.39245465	13.67279973	13.50648666	13.57597992	13.84960149	14.1989896	13.52007553	13.63252546	13.43985319	13.78021143	13.55423315	13.78934133	13.35673881	13.45781895	13.88208302	13.69543706	13.34604129	13.44467788	13.71375876	13.63429301	13.70070423	13.33877695	13.70691808	13.72223579	13.69100773
ACTC1	7.966767698	7.886839968	7.79605656	8.386498753	7.782262105	7.883854067	7.830201896	8.045042445	8.118563839	7.966036169	7.728026257	8.10932649	7.82737324	7.702021702	7.994054461	8.389881248	7.71443579	8.310587009	8.089640959	8.193633712	7.877216069	7.7505599	7.998098121	8.284535849	8.133948736	7.760824524	8.127752056	8.110058959	8.098313389	9.699028241	7.763069676	7.906755206	7.731794126	8.324806394	7.755446734	7.800326757	7.840866043	8.198434809	8.181984173	8.475814178	7.734786557	7.889648733	8.478817781	7.943671423	7.860582613	8.096387564	8.377329603	8.413352789	8.115483533
ACTG1	13.86981251	13.83402297	14.02484329	14.06000973	13.8901955	14.20295125	14.00890841	13.81798829	13.6324215	13.76725484	13.8728448	13.92751383	14.04944774	13.66161826	14.1612675	14.08630057	13.71453541	14.21870158	14.08733718	14.13195763	13.7700093	14.2996242	14.02904838	14.45946677	14.2505147	14.33084121	14.20066163	14.13986697	14.25900694	14.24874028	14.23634559	14.16272985	14.23234135	14.06735934	14.18005392	14.14086091	13.72014006	14.30039919	14.64313639	14.29244981	13.93107513	14.20696057	14.22468735	14.17223853	14.16007137	14.07932115	14.03241004	14.30018216	14.23541407
ACTG2	9.627430452	9.828436278	10.75071929	10.3427645	10.48318494	9.488465579	9.649122083	10.1324105	8.660644769	10.49663071	9.265053899	8.784210025	10.14507538	10.08840366	10.96772401	11.28158467	10.48444936	11.17664969	10.27601343	10.07245173	11.01067099	9.845339166	10.01161101	8.577428213	10.96537495	9.230339852	9.614840558	10.81368989	9.647110411	12.68582387	10.69418387	9.251948141	9.651734763	11.02258489	9.42930042	9.681578784	9.799008619	8.813941572	10.60468377	11.14795358	9.518654125	10.18373825	11.32162815	10.20540687	9.233153015	10.05388469	12.45038624	11.25581649	9.828687592
ACTL10	5.500797273	5.468823074	5.577321184	5.7094849	5.476895991	5.619033524	5.624979687	5.525982809	6.084436241	5.454185441	5.464273222	5.607870785	5.477093317	5.63041339	5.475140922	5.74266034	5.487609089	5.491238896	5.497299287	5.474769262	5.580467653	5.480091712	5.570414106	5.500691873	5.455926861	5.486673143	5.698887125	5.615737712	5.480641203	5.87583053	5.488478359	5.465427651	5.59464806	5.511610667	5.574813474	5.465306276	5.614619608	5.480254991	5.488941827	5.472959308	5.500843732	5.698263758	5.480031237	5.522450497	5.481064976	5.694639026	5.45641328	5.470673795	5.479771779
ACTL6A	8.813548979	9.073562523	8.816540685	8.77060908	8.992343105	8.933489445	8.571270454	8.850973936	8.826546535	8.8466794	9.113000679	8.788617402	8.451800718	8.391741214	9.214351065	8.903781939	8.896303486	8.666994559	8.284970376	9.070437366	8.599717261	8.858357318	8.931890098	9.418274182	8.924259591	8.629862478	9.018227106	8.864541162	9.282084861	8.945508457	8.983346457	8.663448084	8.877761094	9.000995886	8.713326716	8.936682893	8.817707145	9.035730487	9.078040112	8.506635326	8.82744675	9.033360652	9.14760938	9.011057368	9.142398407	8.796940304	8.545948227	9.05004946	9.050468122
ACTL6B	2.039079135	2.033184861	2.03551412	2.047488487	2.046778958	2.043317231	2.046234406	2.044018841	2.040381882	2.038186617	2.04206808	2.044999379	2.046805959	2.035248367	2.043574029	2.038246696	2.038274189	2.051941151	2.054336537	2.045970059	2.033107401	2.047968111	2.045067386	2.055588663	2.038889413	2.050359287	2.042544117	2.042240753	2.048135017	2.04855534	2.051055965	2.042457811	2.043226524	2.045255499	2.049462814	2.042487119	2.037479969	2.047985779	2.051280146	2.045330946	2.04399328	2.045069649	2.047986137	2.044086386	2.048333021	2.043600546	2.039164293	2.044439223	2.04783065
ACTL7A	2.327469982	2.361568815	2.323410352	2.351971032	2.336261851	2.332313065	2.335643986	2.333120003	2.456148012	2.32646721	2.33088391	2.334229792	2.336298423	2.323098312	2.332607849	2.326528857	2.326558743	2.342178529	2.344896615	2.335340283	2.320654351	2.33761982	2.33430181	2.346327769	2.327263	2.340357604	2.33142452	2.331085797	2.337815063	2.338292589	2.341150101	2.331333891	2.332201947	2.334517075	2.339320611	2.33135816	2.387486497	2.337645321	2.341399716	2.334606191	2.333077773	2.334307265	2.3376354	2.365715645	2.338036195	2.332636256	2.366138476	2.333592974	2.33746512
ACTL7B	2.922466992	2.914028852	2.917375372	2.934538502	2.933508273	2.928551557	2.932734702	2.929568475	2.924376079	2.921217554	2.926755029	3.100408076	2.933557681	2.916978286	2.928922711	2.921290765	2.921327385	2.940952257	2.94435547	2.932352168	2.913909429	2.935213778	2.931043281	2.946153659	2.922212904	2.938656556	2.927432167	2.927011432	2.935461802	2.936060043	2.939650005	2.927323155	2.92840743	2.931313909	2.93734614	2.927348056	2.920183471	2.935249034	2.939959629	2.931427628	2.929507533	2.931051876	2.935230308	2.929643054	2.935736507	2.928957251	2.922585542	2.930158197	2.935020865
ACTL8	1.987288402	1.981543837	1.983813934	1.995484164	1.994792656	1.991418853	1.994261935	1.992102644	1.98855806	1.986418553	1.99020143	1.993058277	1.994818972	1.983554932	1.991669129	1.986477105	1.986503901	1.999823734	2.00215828	1.994004303	1.981468344	1.995951605	1.993124556	2.003378603	1.987103499	1.998282048	1.990665376	1.990369717	1.996114273	1.996523919	1.998961031	1.990581262	1.99133045	1.993307891	1.997408345	1.990609826	1.985729853	1.995968825	1.999179519	1.993381422	1.992077732	1.993126762	1.995969174	1.992168474	1.996307248	1.991694973	1.987371397	1.992512349	1.995817636
ACTL9	1.933476285	1.927894967	1.930110065	1.941465175	1.940781837	1.937503143	1.940270956	1.938177416	2.298303752	1.932653572	1.93631376	1.939093254	1.940815932	1.929845228	1.937749102	1.932700318	1.93272418	1.945712643	1.947960269	1.940017393	1.927814853	1.941910338	1.939149453	1.949150406	1.933310525	1.944190104	1.936761073	1.936484567	1.942075585	1.942470827	1.944846698	1.936690883	1.937405931	1.939328632	1.943319786	1.936705106	1.93196664	1.941934967	1.945050008	1.939404603	1.938133903	1.939155844	1.941920049	1.938223836	1.942256135	1.937771499	1.933554254	1.938565892	1.941783247
ACTN1	10.71126704	11.12137041	11.31296055	11.35800868	11.03863637	10.92686386	11.13762337	10.59322047	10.56730734	11.59714477	11.17883233	10.34911614	11.38950161	10.79631522	11.17972961	11.05829028	10.77979744	11.34623985	11.46009136	10.97373708	11.37687276	11.35654466	11.16752315	11.14661729	11.35485678	11.14507154	10.76531088	11.2058186	11.20148502	12.2039848	11.20309413	11.2076476	10.81479519	11.36817417	11.0271939	11.26074607	11.12959049	10.45041093	10.85360035	11.41871774	10.78120815	11.26476531	11.74126315	11.11499498	11.07864799	10.88939628	11.8821203	11.40043144	11.4292275
ACTN2	3.894695994	3.950416647	3.890423448	4.01182428	4.377743581	3.971106628	3.908466441	3.904310411	4.039368263	3.893236601	4.118400691	3.906038474	3.909589571	4.053425624	4.114103583	3.971133117	3.895484796	3.919683843	3.924012335	3.907931297	3.925238831	3.913603893	3.906082197	3.926433677	3.894480669	3.916427191	3.901306477	4.127815923	3.912122143	3.912890507	4.172726734	3.90126276	4.184421503	3.949228202	4.092305153	3.901177634	3.891711249	3.911846363	4.036121357	3.906640095	3.991181356	4.003178106	3.911688343	3.980815579	3.912425432	4.014209702	3.897571328	3.905007916	4.024683999
ACTN3	4.19320513	4.017653103	3.986857333	4.010314574	4.210805213	4.002113818	4.007835237	4.003528824	3.996478059	3.992134463	3.999644883	4.005386198	4.008968401	3.986278566	4.002627949	4.121167603	3.992249593	4.019150976	4.111257967	4.007304302	3.982083928	4.117590593	4.005481841	4.026200401	3.993468112	4.015950102	4.000558808	4.000015172	4.011568916	4.012377142	4.017296464	4.000442568	4.001885375	4.036102608	4.014102323	4.06476581	4.039096347	4.153560077	4.01769355	4.006021803	4.00339135	4.005505512	4.06128112	4.003581181	4.011924076	4.23292836	4.019663662	4.004306223	4.010955844
ACTN4	12.29143272	12.46469753	12.56292358	12.72349286	12.81501494	12.70613292	12.45769134	12.4849742	12.03941846	12.81413593	12.36328876	12.36088946	12.46478256	12.07844342	12.64382217	12.56756906	12.44422066	12.77288562	12.31546151	12.75793815	12.49137048	12.27031217	12.65599515	12.61576104	12.50101532	12.6465006	12.45419622	12.49017233	12.2007651	13.32454094	12.35055212	12.61182249	12.34017413	12.77504395	12.68648615	12.50002646	12.50721799	12.56686148	12.46657893	12.75325614	12.17406523	12.62208722	12.7574494	12.65653304	12.40424553	12.60197171	12.61092231	12.45053695	12.81001516
ACTR10	10.15374135	9.725804249	9.947715497	9.943646311	9.839660434	10.28932433	10.38266411	9.920225837	9.906715555	9.908280708	9.795114045	10.15560054	9.826714104	9.685806732	9.421454927	10.17926856	9.662817227	10.4220224	10.27929837	10.15255866	9.655943461	10.37092588	9.985476	9.587968707	9.884419344	9.82653447	10.41595937	9.596220613	10.06158769	9.785543834	10.30719887	9.801632289	10.09423869	10.1484947	10.0023221	9.889695247	9.926670422	9.92051988	10.38676207	10.11603552	10.07754261	10.22637996	10.12607641	9.795633573	10.14421889	9.791016454	9.787361313	10.14509421	10.17779203
ACTR1A	10.96037502	10.78434642	10.84698433	10.65004696	10.75475174	11.07474269	10.7637778	10.8095266	10.40468936	10.79063734	10.63097751	11.02592957	10.70512931	10.90658637	10.88931704	10.80153977	10.95467981	11.09210945	11.1335293	10.80420244	10.90562048	10.90059485	11.0473861	11.34692926	10.70824611	11.1196274	10.91401923	11.2168039	11.18577904	11.09401596	10.9590103	10.90835768	10.73959054	10.78464888	10.98882619	10.97518975	11.01582921	11.09401434	10.91814136	10.92975316	10.75734222	11.0777371	11.03346246	11.08260557	10.89650418	10.76355662	10.83310442	11.15405058	10.73355433
ACTR1B	9.446828805	9.941616467	9.635636309	9.774023403	9.703609897	9.830994165	10.10572296	10.07329675	10.21066604	10.12484781	9.946413044	9.653789814	10.19341903	9.556608224	9.823072858	9.623288345	9.637065582	9.873983875	10.0078529	9.94475803	9.456577841	9.649701242	9.653742856	10.02807464	9.859579123	9.974405145	9.424927337	9.189187799	9.7757292	9.982559071	10.11483137	9.999309047	9.908935232	9.899149657	9.856126536	9.730888966	9.487701576	9.608938471	9.870651728	9.89627723	9.683669357	9.473645828	9.880876339	9.851736732	9.565830206	9.466092096	9.632391972	9.608956699	9.615985725
ACTR2	10.6920164	10.25714784	10.23858835	10.54800963	10.65366817	10.47341959	10.90046962	10.17766341	9.896204299	10.35462144	11.02411192	10.2463665	10.72431282	10.30123293	10.39702044	10.43070163	10.72534944	10.1891111	10.89642561	10.62397196	10.3890915	10.70305597	10.82355252	10.59883433	10.75287571	10.39446145	10.5178287	10.68534717	10.97583941	10.61848984	10.96172447	10.73752285	10.67165093	10.65964334	10.7580434	10.92909986	10.41249769	10.61704441	10.62965952	10.48923332	10.8888823	10.80150859	10.99985875	10.76185491	10.87961496	10.82211142	10.73953531	10.84367598	10.70091402
ACTR3	11.0929024	10.63421599	10.75764919	10.83730799	10.99191563	10.88516452	10.94571206	10.66631054	10.96374742	10.48089307	11.17635616	10.88061256	11.28074059	10.43894109	10.52128975	10.91246143	10.89359989	10.78046691	11.32200543	10.74388062	11.2123108	11.14166311	11.12508063	11.17559351	11.14259508	10.98767527	10.91988613	11.15395108	11.04047834	11.16721758	10.7265477	10.99996619	10.90239565	11.15145086	11.25022562	11.07586935	11.20568032	10.78395629	10.97014267	10.96702039	11.02192987	11.28755959	11.07488409	10.86732059	10.98254611	10.93230263	11.14822095	11.20067453	11.05064955
ACTR3B	7.167427388	7.418039	7.130086853	7.178526244	7.272681263	7.276903734	7.195211369	7.052313873	7.040392102	7.032440783	7.435349968	7.406508792	7.455578789	7.661009895	7.050523812	7.300494495	7.048311469	7.360748103	7.204585954	7.05864717	7.257940253	7.317291851	7.230269442	7.497336887	7.080675987	7.336851215	7.324628732	7.219797045	7.314486582	7.234540456	7.332852981	7.275690014	7.232116263	7.257104494	7.255842419	7.127210817	7.259264863	7.181989732	7.076869995	7.256384993	7.100511154	7.158086792	7.295961072	7.498980529	7.427085421	7.450691539	7.179609713	7.354942288	7.250830417
ACTR3C	4.075582599	4.06383567	4.068519983	4.172516554	4.092729938	4.089927943	4.089928372	4.085532391	4.314613184	4.073903453	4.212574767	4.087430404	4.09331101	4.067931751	4.084614282	4.073978115	4.24509604	4.101470214	4.106152549	4.257318203	4.063651246	4.093373446	4.125846921	4.108667925	4.075266179	4.243736773	4.082504888	4.238469928	4.093738074	4.094563472	4.099582674	4.0823841	4.176956428	4.087909124	4.096326135	4.082382437	4.072416045	4.095689726	4.099989619	4.088079594	4.08539569	4.087552913	4.15750289	4.085589103	4.09410185	4.084655078	4.110369314	4.086327601	4.093113139
ACTR5	8.150683455	8.005555547	7.989584414	7.776376796	8.191237884	7.895610135	7.966714003	8.108417357	8.321471088	7.821652284	7.910373054	8.197414968	8.184568551	8.370916879	8.025252016	7.783180837	7.919429431	7.924268597	7.925789308	7.663056797	7.838011903	7.553093294	7.950226936	8.073941418	7.927995601	7.530623942	7.885099245	7.923214129	7.524651162	7.920503099	7.770834141	8.150432558	7.682838492	7.651832523	7.881484951	7.603373047	7.826937327	7.849447732	8.098946889	8.138752113	8.025119205	7.909323144	7.770505726	8.002439145	7.639825555	7.828658678	8.113366932	8.137108478	7.800685127
ACTR6	7.814180176	7.907711289	8.074512743	7.877272659	8.37902163	8.106326469	7.922793579	8.512940182	8.11956372	7.940664561	8.185566208	8.017229673	7.686188185	8.141900447	7.938020415	7.654073699	7.873523289	7.707237247	8.010407151	8.238321308	7.737181785	8.059155919	7.866332793	7.989787378	8.31051745	7.983438484	7.99017263	7.692688955	8.021673693	8.101328868	8.384626289	7.669727212	7.716106643	8.06069944	8.113575803	7.795229375	7.966418238	7.882156295	7.886466028	7.917854189	8.009359836	8.181294481	7.96344976	7.874366571	7.803301357	7.887311501	8.165353765	8.125912801	8.267712283
ACTR8	8.008071707	7.818166774	8.039295295	8.06383376	7.944782574	7.848104361	8.260854446	7.981672628	8.250724884	7.605876818	7.612019323	7.849049692	7.404553346	7.935670064	7.88892552	7.914350229	7.906085009	7.885934712	8.266540403	8.401252455	8.003104192	7.815604025	7.906063055	8.053725405	7.826423849	8.111155737	7.39662529	7.867905939	7.988214222	7.800262856	7.636171986	8.029953282	8.032690412	7.61766942	8.237296517	7.97713056	7.911186758	8.367137348	7.856895366	7.617279744	7.906045037	7.964571906	8.005224313	8.083968248	8.05265919	7.498164158	7.994481893	8.094772479	7.918418254
ACTRT2	0.311660672	0.310771809	0.311135966	0.312967215	0.312844963	0.312321246	0.312769393	0.31243931	0.311898015	0.311554208	0.312123112	0.312571151	0.312860498	0.311077462	0.312363718	0.311552692	0.311554218	0.313761663	0.314015797	0.312725076	0.310749736	0.313028119	0.312566094	0.31421019	0.311651832	0.313409076	0.312188924	0.312159542	0.313062951	0.313123008	0.313511113	0.312193349	0.312288967	0.312596604	0.313243223	0.312176529	0.311426905	0.313041206	0.31353309	0.312616731	0.312407993	0.312574999	0.313018427	0.312425319	0.313083575	0.312364159	0.311668427	0.312491171	0.313011682
ACTRT3	6.158486502	6.039277784	6.022416321	6.245735936	6.055533513	6.149275288	6.054041298	6.200748503	6.395804856	6.301577933	6.155777517	6.146213873	6.055797943	6.155631858	6.241894285	6.094117037	6.032751919	6.071587595	6.09101087	6.429733539	6.015010549	6.324625066	6.267475857	6.08192567	6.192906088	6.066416367	6.099767915	6.215771833	6.201083744	6.069327115	6.068390488	6.042888467	6.095587417	6.119613906	6.06332358	6.332378741	6.104587752	6.251156447	6.392757939	6.20613773	6.105237699	6.326769689	6.133231144	6.083515439	6.118113584	6.194279759	6.058780952	6.347670298	6.281745024
ACVR1	9.556818126	8.856053858	9.185233003	9.097490881	9.327902359	9.283868639	9.562034398	9.240780287	8.9116878	9.017811493	9.180039235	9.343596043	9.057455206	9.348535004	9.324383211	9.275863585	9.00837458	9.4285546	9.583947189	9.252460442	8.976755861	9.325752194	9.38487705	9.118939907	9.748321127	8.970895221	8.952833937	9.453667891	9.094800678	9.843763556	9.490935501	9.452882524	9.27940618	9.363830405	9.592923451	9.328401861	9.049049378	9.268867303	9.695604847	9.282312769	9.507682627	9.55942646	9.041109576	9.45866388	9.29827229	9.412141068	9.57830584	9.147650155	9.589214095
ACVR1B	6.318832461	6.487224573	6.452713573	7.06484331	6.226026097	6.214370771	6.844451245	6.543352146	5.899476747	6.37060706	6.585593242	6.602237824	6.345838923	6.297200837	6.09709556	6.264366795	6.551489741	6.196185146	6.719108898	6.354842177	6.436937982	6.512075298	6.459195943	6.644672789	6.46759505	6.103613387	6.392331561	6.62375923	6.706213105	6.444016138	6.450230869	6.316439402	6.273460864	6.71558257	6.50979298	6.396379113	6.445835896	6.276330703	6.329172125	6.429951591	6.302150647	6.332136655	6.507657934	6.30057454	6.329864977	6.375296469	6.555997233	6.658355388	6.524390097
ACVR1C	7.558483347	7.509756276	7.489924856	7.421333284	7.065710515	7.638925102	7.359215979	7.020745302	7.012263732	7.4749709	7.010535068	7.591112102	8.067081207	7.475454923	7.417211649	8.198109495	7.370410411	7.053733301	8.008306452	7.137818629	7.344270615	7.778705256	7.361235493	7.734883892	7.424905897	7.645439614	7.636251298	7.938938555	7.507441923	7.268273455	7.785565651	7.395583677	7.344892267	7.269136044	7.305072467	8.035244926	8.128119899	7.037622628	7.470075008	7.496530607	7.436355956	7.868494848	8.123328156	7.500795786	7.817498682	7.856086548	7.349959705	7.85851975	7.613672117
ACVR2A	9.547502662	9.375939812	9.687530421	9.643998889	9.138348832	8.986408007	9.545224691	9.51137605	9.75909917	9.558482368	9.139649448	9.390554498	9.874261081	9.575429129	9.765723029	9.84790388	9.353310633	9.171807098	9.656110793	9.66213603	9.635543444	9.186586366	9.446937582	9.495568718	9.590510696	8.932146401	10.08377598	9.577804928	9.65156162	9.156153791	9.730657449	9.125477207	9.450200779	9.498974017	9.602732093	9.612002202	9.717439008	9.460801703	9.954828366	9.390653776	9.809229354	9.358084746	9.366652328	9.548581612	9.446605897	9.762525784	9.615894966	9.63282918	9.904552025
ACVR2B	7.489994777	7.065760003	7.345330339	7.621524374	7.55674753	7.536601964	7.343500786	8.0622503	7.697712881	7.582226204	7.536089763	7.647568557	7.482302484	7.588474822	7.884057425	7.865477579	7.867738797	7.269942089	7.690089419	7.8446947	7.608885492	7.686521095	7.226364086	7.509266504	7.215381553	6.683918386	7.278726457	7.054061888	7.25300457	7.588019233	7.601553673	7.46640162	7.277509632	7.482516448	7.854248349	7.536764274	7.292252269	7.442128603	7.436112863	7.360252179	7.369351465	7.595613377	7.221102034	7.448210828	7.329308413	7.714433722	7.045798376	7.15583319	7.104757646
ACVRL1	9.994424195	10.60555593	10.58206927	10.66754381	10.38297424	10.29746087	10.0033798	10.50461129	9.865438423	10.3121116	10.31106982	9.538556305	10.24029104	10.25963685	10.72650757	10.31583077	10.23546003	10.38438105	10.64417268	10.44509214	10.50813284	10.39859905	10.69783228	10.82011321	10.46214741	10.49810893	9.740625987	10.70046727	10.41686489	10.60707178	10.64612105	9.962721852	10.38333283	10.34371902	10.5879031	10.14640103	10.36357845	9.836314483	10.574903	10.17895862	9.901057255	10.33841052	10.67947501	9.841030739	10.40434334	10.33861272	10.21205347	10.5324541	10.44576594
ACY1	5.327923699	5.312539548	5.318640017	5.349929894	5.348052579	5.339015716	5.346641828	5.340868898	5.331401363	5.373524564	5.335740898	5.343400119	5.34814194	5.317917175	5.339692157	5.336017119	5.325845148	5.361620657	5.367826979	5.345944677	5.312322394	5.35116179	5.343559478	5.371105004	5.376263755	5.357437246	5.455267406	5.336207748	5.351613374	5.365493307	5.359248728	5.336776005	5.338753908	5.344052788	5.430967742	5.395110978	5.338973026	5.351225403	5.359813979	5.34425973	5.34075942	5.439647737	5.351192553	5.341006345	5.352114791	5.339755358	5.32814006	5.414458802	5.391514826
ACY3	1.968854235	1.963167609	1.965420563	1.976983077	1.976291599	1.972951361	1.975769109	1.973634253	1.970132242	1.968006721	1.971742253	1.974572603	1.976322807	1.965156194	1.973200804	1.968058544	1.968083755	1.981297786	1.983596312	1.975512108	1.963088788	1.977440363	1.974633261	1.984807047	1.968679595	1.979756706	1.972199436	1.971913259	1.977605746	2.018917603	1.980426968	1.972123143	1.972857007	2.088951873	1.978878848	1.972143241	1.967314195	1.977462187	2.023944444	1.97489091	1.973597916	1.97463801	1.977453307	1.973688811	2.063322017	1.973224746	1.968934782	1.974034026	1.977309603
ACYP1	7.768038141	7.750059626	7.7770712	7.716224272	7.889275395	7.848655567	7.871811212	7.703182747	7.847746352	7.748705489	7.695616332	7.771335039	7.713620291	7.828170314	8.021700849	7.681370293	7.797082888	8.049124159	8.007132891	7.710378655	7.691349649	7.727131458	7.722699665	7.746820294	7.829909263	7.727086249	7.697347471	7.696376293	7.718620014	7.943321964	8.042533039	7.697201979	7.699885059	7.707512848	7.723394931	7.757661762	7.821710916	7.993875048	7.924065132	7.7955061	7.818799976	7.816165755	7.804758646	7.712172275	7.719255042	7.701463041	7.798026909	7.704610502	7.978417474
ACYP2	7.129003309	7.079315616	7.243606161	7.175320668	7.126608313	7.114601791	7.124780277	7.117156604	7.104692448	7.096928523	7.188626727	7.205004933	7.299273449	7.196763009	7.115526527	7.266841686	7.144809044	7.145029662	7.153074988	7.305845554	7.08359407	7.230843556	7.321255827	7.157470249	7.099258038	7.139240608	7.111798113	7.211017552	7.13142836	7.261236011	7.27843594	7.186596237	7.226790529	7.206405237	7.13586715	7.11157578	7.192801762	7.183645972	7.142281927	7.207162888	7.200102964	7.120592031	7.255338885	7.3450634	7.251706229	7.115584686	7.12870141	7.137376464	7.210129316
ADA	7.360656879	7.31636606	7.352683314	7.367399385	7.256973399	7.14104695	7.408755823	7.143843808	7.456425679	7.381311019	7.284940532	7.34531362	7.25684062	7.552258073	7.30021755	7.436163905	7.123534429	7.172419125	7.193305614	7.292375752	7.378514795	7.412405387	7.415662716	7.204343226	7.290974327	7.400656831	7.138000311	7.282983695	7.774970588	7.372514482	7.647928912	7.138145199	7.317164894	7.366929677	7.331550182	7.137727463	7.225875138	7.394633545	7.168734623	7.487363516	7.207820903	7.389440855	7.417961905	7.271806404	7.353541102	7.294595836	7.184749454	7.496424096	7.156836497
ADAD1	1.171671433	1.168284535	1.169622946	1.176503515	1.176095814	1.174106677	1.17578291	1.174509828	1.172420002	1.171158585	1.173388905	1.175073253	1.176111329	1.169470242	1.174254235	1.171193106	1.171208904	1.179062052	1.18043846	1.175631014	1.168240026	1.17677911	1.17511233	1.181157942	1.171562417	1.1781531	1.173662439	1.173488124	1.176875016	1.177116537	1.178553417	1.173612847	1.174054556	1.175220421	1.177637979	1.173629688	1.170752539	1.176789263	1.178682233	1.175263774	1.174495141	1.17511363	1.176789469	1.17454864	1.176988791	1.174269472	1.171720365	1.174751383	1.176700124
ADAD2	2.397793546	2.416933355	2.392266973	2.406340382	2.405501751	2.401435005	2.40486422	2.40226363	2.397996463	2.395412095	2.415023602	2.403409757	2.405537305	2.391948866	2.401737917	2.395478102	2.395509421	2.411584872	2.414389395	2.404552237	2.389432543	2.406899736	2.403485959	2.415862256	2.396233811	2.409715585	2.400522352	2.400170831	2.407099037	2.407591535	2.410532561	2.400426155	2.401323365	2.403707403	2.408652877	2.400454501	2.417942075	2.406924044	2.410791867	2.403798065	2.40222492	2.403490525	2.406917605	2.402335085	2.407328505	2.401767846	2.396549261	2.402753129	2.406739647
ADAL	6.082553891	6.035902133	6.205541409	5.965233031	6.137358611	6.258003144	5.936112663	6.338111	6.165234133	6.262222374	6.500381536	6.358680396	6.291507702	6.015922389	5.975633489	5.963234879	6.346175507	6.250037773	6.332847501	6.451345254	6.210485719	6.571365244	6.300267857	6.096279623	6.276318002	6.612551078	6.149391954	6.295323801	5.844425761	6.361791982	6.543448245	5.828105227	6.400551633	6.063321062	6.125412262	6.192927909	6.164309774	6.422538288	6.37097134	6.317893476	5.96632173	6.484001873	6.197059344	6.040998127	6.496237747	6.485270944	5.950850091	5.962794892	6.214202715
ADAM10	9.493750139	8.894865855	9.071868205	9.10594754	9.372510659	9.401655764	9.431861284	8.799400154	9.241007923	9.263476539	9.061392569	9.414932468	9.447266411	9.532085225	9.522012807	8.965895606	9.326673	8.426513143	9.022350205	9.30956236	9.101815234	9.375419215	8.889243492	9.258338725	8.772328699	8.502287663	9.466544809	9.194413918	8.898434038	9.103813725	8.997627774	9.175991517	9.105000049	9.102609005	9.208610563	9.204349502	9.019600066	9.381701405	9.434266212	9.033065237	9.436786216	9.369312279	9.036111319	9.305386831	9.184515871	9.313201298	8.96488984	9.224488378	8.988723465
ADAM11	4.682767827	4.716035801	4.800569348	4.661688096	4.872744329	4.652132153	4.658788674	4.653807773	5.002023669	4.724029251	4.701038372	4.655919173	4.660116224	4.778589625	4.828175786	4.825309653	4.640675797	4.672046637	4.677293966	4.723456997	4.628824462	4.662696404	4.702442238	4.682798062	4.751030925	4.668248505	4.650293814	4.64970003	4.771814499	4.664065283	4.669799825	4.650198547	4.651828278	4.686936602	4.667379554	4.7857361	4.744827947	4.662805104	4.765702507	4.72134106	4.712682936	4.656044038	4.664047363	4.758642262	4.66352533	4.652774692	4.69481407	4.654676743	4.66241171
ADAM12	5.937774773	6.260222823	6.111749774	6.325407888	6.059900326	6.360228611	6.008105783	5.849174766	6.020935326	6.510159054	6.038877359	6.267499971	6.481157046	5.955396782	6.503702309	6.081443764	6.000719912	5.87522222	6.067906738	6.28901782	5.990428805	6.424564211	6.014298184	5.882614894	6.278787497	6.127436453	6.585137878	6.233772849	5.860239912	5.864217841	6.480316962	6.857122411	5.843937653	6.160502586	6.092297725	6.513117004	6.399828563	5.859943803	6.082395145	6.377428043	6.278927897	6.46591388	6.247722979	6.217331705	6.059958875	6.231977278	6.438669181	6.606470461	6.197005379
ADAM15	9.301566102	9.730051341	9.886585399	9.06680015	9.494845272	9.226201149	9.56212591	9.640371501	9.493427754	9.931950711	9.502932961	9.347977243	9.643536579	9.372322311	9.210124352	9.450900612	9.215550491	10.10447054	9.785304275	9.564137603	9.762458115	9.404487881	9.719717951	9.882892278	9.700653849	9.689800393	9.445341341	8.912846571	9.469576697	9.486586905	9.725744553	9.476810009	9.49956028	9.181552613	9.704994003	9.53614231	9.634873772	9.569868536	9.659254667	9.563897886	9.230065232	9.672604547	9.675653156	9.34777763	9.71729722	9.507809929	9.353640262	9.680508252	9.559530513
ADAM17	7.994450935	8.182755999	8.05865708	8.051811358	8.301796093	7.959953577	7.934730288	8.187124788	7.936958053	7.920442306	8.060904114	7.993476157	7.277643676	8.064833473	7.944292244	8.029382848	7.875253955	7.505087127	7.363358328	7.848918907	7.825455014	7.974490647	7.889402295	8.0739139	7.588755744	7.251651184	8.132539847	8.221380074	8.028733863	7.320633336	8.100371933	7.799606481	7.88090509	7.684326827	7.536786164	7.754966967	7.476719613	7.877947203	7.58706159	7.76264678	7.716258953	7.911032083	7.548250341	7.95194578	7.843830066	7.90737915	7.597801158	8.04165857	8.197916422
ADAM18	1.508008584	1.503649452	1.505372064	1.514227752	1.513703017	1.511142884	1.513300292	1.511661762	1.508972036	1.507348519	1.51021907	1.512386922	1.513722986	1.505175525	1.5113328	1.507392951	1.507413283	1.517520736	1.519292253	1.513104793	1.503592166	1.514582459	1.512437217	1.520218267	1.507868275	1.516350863	1.510571125	1.51034677	1.514705896	1.515016747	1.516866094	1.510507296	1.511075801	1.512576337	1.515687873	1.510528971	1.506825915	1.514595526	1.517031888	1.512632134	1.511642859	1.512438891	1.514595791	1.511711716	1.51485233	1.511352411	1.508071563	1.511972657	1.514480799
ADAM19	8.023714591	8.182236703	8.100952601	8.061355743	8.13788228	8.266404708	8.302452534	8.738394418	9.100343845	8.000992861	8.004201608	8.36421499	8.171905604	8.208978353	8.650880066	8.463694128	8.542293503	8.311160955	8.23071648	8.320275492	8.331096504	7.673623868	8.076158688	7.607870488	7.689440058	7.781200607	7.998765289	8.285374784	7.911698267	8.437783945	7.745027877	8.322342605	8.643091841	8.341191068	8.123411933	8.280542276	8.132565686	8.502784794	8.232036032	7.955067565	8.203431142	7.736621012	8.054919415	8.529108375	8.107492589	8.180490869	8.293256383	7.607060234	8.519167057
ADAM2	1.118071413	1.114839455	1.116116638	1.122682444	1.122293394	1.120395253	1.121994804	1.120779962	1.118785738	1.117582026	1.119710317	1.121317612	1.122308199	1.11597092	1.120536061	1.117614969	1.117630044	1.125123936	1.126437379	1.121849857	1.114796982	1.122945432	1.121354901	1.127123946	1.117967385	1.124256566	1.119971338	1.119804997	1.12303695	1.123267422	1.12463857	1.119924015	1.120345517	1.121458048	1.12376501	1.119940085	1.117194556	1.12295512	1.124761493	1.121499417	1.120765946	1.121356142	1.122955316	1.120816998	1.12314552	1.120550601	1.118118107	1.121010466	1.122870059
ADAM20	4.354573547	4.167263367	4.331275257	4.196635678	4.195101581	4.206256796	4.194026838	4.189540917	4.182207749	4.177635136	4.185437323	4.191445337	4.195221158	4.35821893	4.18857977	4.296980995	4.691738504	4.205954128	4.210684265	4.414354857	4.240260672	4.197545924	4.235228989	4.213272247	4.179004109	4.202540884	4.379757788	4.18584476	4.197940851	4.198777282	4.203938499	4.243651489	4.187764191	4.350371475	4.200550134	4.186250881	4.294696913	4.197641714	4.204327927	4.204547389	4.189342726	4.191558804	4.291687707	4.189546021	4.198292213	4.188613335	4.344183347	4.190325861	4.197288779
ADAM21	3.936767351	3.933148278	3.883551236	3.906403772	3.904962774	4.05988719	3.903969102	4.123499399	4.29858381	3.888727854	3.895965478	4.040206311	3.905084542	4.056027326	3.898899684	4.001613394	3.983629801	3.915108993	4.410363566	3.903440726	3.878850939	3.907239211	3.901619177	3.921895324	3.889990517	3.911904013	3.896840016	3.896353454	4.205646327	3.908389929	3.913200035	3.896771692	3.898123677	3.901984756	3.910025975	3.896715385	3.887240017	3.907338077	3.913551122	3.902165349	3.899594177	4.036882132	3.907212544	3.954626363	3.907933619	3.898927542	4.050208215	3.97648988	3.907003857
ADAM22	6.561955785	6.211638936	6.448342801	6.622406133	6.111179156	6.479676607	6.471001809	5.924450439	5.930761328	6.997414539	6.66401741	6.403257822	7.012111367	6.570522234	6.527882279	6.218836086	6.716086207	6.430485018	6.885948329	6.668376786	6.568564344	6.644627649	6.674605914	6.186003248	6.627660408	6.554922692	6.369203559	6.488086628	6.86644595	6.661895526	6.895584979	5.759461397	6.321561194	6.699250721	6.360454402	6.786532463	6.662530127	6.609516483	6.909678276	6.581872466	6.814894257	6.982973348	6.638337692	6.472428123	6.684139295	6.463315198	7.011511422	6.630323363	6.547332652
ADAM23	8.932817637	8.679677984	8.694047939	8.624096458	9.154475146	9.068047892	9.050840908	8.748587736	9.786910804	8.932256987	8.417898019	9.04063007	8.781628254	9.109504059	7.773576913	7.687679908	8.52625099	8.907985745	8.995460916	9.132459987	8.469264944	8.471265745	8.711485148	8.48679617	8.406714268	8.950954184	8.781693741	8.618822987	9.097135561	8.358054135	8.798813698	9.316877423	8.960932831	8.430173115	8.757748951	8.643415993	8.845381985	9.09168071	8.768157857	8.626671795	9.126007489	8.224061441	8.294130007	8.902594431	8.82731238	8.999472347	8.783987509	8.183759615	8.230109568
ADAM28	6.74100813	6.47813041	6.440909229	6.777495985	6.233054667	6.584417308	6.624810033	6.225398295	6.576749327	6.312292319	6.663479688	6.596200065	6.236302381	6.801505185	6.54419259	6.394502893	6.527299151	7.155702776	6.256788375	6.233000433	6.699561402	6.443946931	6.352082812	6.288464496	6.583127945	6.244741885	6.884937885	6.636429225	6.614120829	6.637671958	6.326905295	6.319326936	6.570790453	6.562316266	6.593590523	6.596623374	6.883944749	6.722314845	6.626595424	6.567874309	6.602879793	6.384001283	6.344569252	6.281674978	6.720957907	6.925169041	6.650191958	6.413305459	6.581578677
ADAM29	0.854692259	0.852222953	0.929205803	0.858265344	0.857920454	0.856470091	0.857693137	0.856866398	0.855673621	0.854566293	0.855945661	0.857174333	0.857933225	0.853086795	0.856578151	0.854348828	0.854356766	0.860639074	0.861177381	0.857581838	0.852189346	0.858419055	0.857201425	0.861770289	0.854638607	0.859537832	0.8561445	0.856019247	0.858490208	0.858665822	0.859728881	0.856110313	0.856430158	0.857280411	0.859044228	0.856120281	0.854023103	0.858427931	0.859807171	0.857312792	0.856751707	0.857203098	0.85842535	0.856791014	0.858571972	0.856588796	0.854727479	0.856940188	0.858361992
ADAM30	1.161336253	1.157979231	1.159305836	1.166125712	1.165721607	1.163750016	1.165411463	1.164149611	1.162078219	1.160827929	1.163038576	1.164708066	1.165736986	1.159154479	1.163896273	1.160862146	1.160877805	1.168661681	1.170025948	1.165260907	1.157935115	1.166398877	1.164746799	1.170739083	1.161228199	1.167760746	1.163309698	1.16313692	1.166493937	1.166733327	1.168157532	1.163260543	1.163698355	1.164853937	1.167250169	1.163277235	1.160425465	1.16640894	1.168285212	1.164896907	1.164135054	1.164748088	1.166409144	1.164188081	1.166606708	1.163911376	1.161384754	1.164389036	1.166320587
ADAM32	5.354234841	5.529301533	5.491980605	5.60892644	5.336123287	5.327193881	5.508159137	5.329251843	5.482256185	5.314208108	5.465934241	5.452868136	5.336409634	5.705985468	5.32792595	5.371660471	5.516602923	5.595338745	5.542784349	5.334079638	5.60661916	5.361862383	5.684408142	5.359474793	5.420418205	5.345797096	5.324949635	5.461630655	5.637969751	5.532454572	5.347511536	5.370746578	5.539877391	5.685243368	5.51145919	5.326161889	5.467134719	5.483074202	5.437367305	5.68793806	5.487573284	5.500913522	5.60025124	5.40001364	5.340193038	5.596104688	5.587060229	5.349965332	5.415245289
ADAM33	10.69337	10.95009118	11.02133097	10.28337213	10.58854351	10.4346928	10.84096261	11.20910561	10.85710194	10.6878653	10.72793395	10.20773164	9.825894756	10.42927632	10.96055801	10.70468098	10.91057834	10.93421266	10.2245837	10.8197709	10.50561327	10.19868495	10.7327949	10.48170881	10.48080423	10.80938896	9.772554267	10.52161482	9.963957168	10.29749526	10.35838242	10.43558574	10.15729151	10.13114417	10.52602293	10.47152954	10.34060507	10.49471847	10.19037487	10.56953245	10.34805938	10.13925273	9.998001661	9.870778832	9.712208368	10.58830386	10.69960233	10.08951585	10.03008806
ADAM3A	-0.025762578	-0.025683685	-0.025710121	-0.025861029	-0.025857135	-0.025811419	-0.025847441	-0.025816306	-0.025764996	-0.0257403	-0.025798286	-0.025835317	-0.025853286	-0.025713334	-0.02581348	-0.025744988	-0.025746319	-0.025909052	-0.025946852	-0.025845539	-0.025686465	-0.025871645	-0.025841853	-0.025961565	-0.025752777	-0.02589617	-0.025806852	-0.02579678	-0.02587033	-0.025877179	-0.025906605	-0.025799291	-0.025817038	-0.025843583	-0.025895434	-0.025807484	-0.02573846	-0.025868053	-0.025913951	-0.025841379	-0.025826052	-0.025838737	-0.025876445	-0.025826092	-0.025876372	-0.025815142	-0.025765587	-0.02582617	-0.025868228
ADAM5	1.283385422	1.279675598	1.281141621	1.288678223	1.288231649	1.286052857	1.287888911	1.286494447	1.284205364	1.282823676	1.285266648	1.287111592	1.288248644	1.280974357	1.286214484	1.282861489	1.282878794	1.291480706	1.292988349	1.287722533	1.279626845	1.288980096	1.287154395	1.29377643	1.283266013	1.290485089	1.285566263	1.285375327	1.289085146	1.289349694	1.290923575	1.285511943	1.285995766	1.287272792	1.289920854	1.285530389	1.282378916	1.288991216	1.291064673	1.287320278	1.286478359	1.287155819	1.288991442	1.286536959	1.289209769	1.286231174	1.28343902	1.286759033	1.288893578
ADAM6	2.418898811	2.411906609	2.414669739	2.428874574	2.428032881	2.423926337	2.427386896	2.424758637	2.420444221	2.417840043	2.422444507	2.425921819	2.428064912	2.414354485	2.424230969	2.417911313	2.417943927	2.434156637	2.436998212	2.427073309	2.411814721	2.429443537	2.426002494	2.438483572	2.41867375	2.432280119	2.423009216	2.422649344	2.429641534	2.43014015	2.433106567	2.422906833	2.423818734	2.426225647	2.431216659	2.422941601	2.417001767	2.429464497	2.433372507	2.426315147	2.424728315	2.426005178	2.429464922	2.424838764	2.42987642	2.424262426	2.418999831	2.425257324	2.429280472
ADAM7	0.776718154	0.77447415	0.775414862	0.779996302	0.779651854	0.778333821	0.779445292	0.778727305	0.777657493	0.776643143	0.777857218	0.778973799	0.779684736	0.775259161	0.778432031	0.776435132	0.776413306	0.782175259	0.782644552	0.779344138	0.774443587	0.780104969	0.850597101	0.7831863	0.776699355	0.781155704	0.778037904	0.777924115	0.780175948	0.780329237	0.78132501	0.778006875	0.778297493	0.779070173	0.780673082	0.778015887	0.776110068	0.780142101	0.781366445	0.779099615	0.77858971	0.778999924	0.780110665	0.778625437	0.780243936	0.778441695	0.776750151	0.778761026	0.780053124
ADAM8	6.1360828	6.01657998	6.069282035	6.425835233	6.032514718	6.060133329	6.006914304	6.003620157	6.539977618	5.983848799	6.12573395	6.224824902	6.177413866	5.976135294	6.34441134	5.983606329	6.079471127	6.024914926	6.04245303	6.171026957	6.306556363	6.721711386	6.148129035	6.620932493	6.527197405	6.684040959	6.335804964	6.114831541	6.252368544	6.12552751	6.021226903	6.11279432	6.203719601	6.161020635	6.103908807	6.281409776	6.405401117	6.338839193	6.123480342	6.133063311	6.181335609	6.029715867	6.01156755	6.089106775	6.201377253	6.12102216	6.345155974	6.124427397	6.333990212
ADAM9	9.537825353	9.022136546	9.124778165	9.093245805	9.477446126	9.014350513	9.335191421	9.657489912	8.353155649	8.963296989	9.161589313	9.366206981	9.197396047	8.962020711	9.339091617	9.413505314	9.375219124	8.608600916	9.51984122	9.08037367	9.182907045	9.599100516	9.68044033	9.436452572	9.309260297	9.659655701	9.333048235	9.338654403	8.932778243	9.662303713	9.096459061	9.511947866	9.360427046	9.291375741	9.487148959	9.691389409	9.27316311	9.565983133	9.761889458	9.458072164	9.266811334	9.563898411	9.51471432	9.337418604	9.655051798	9.567382982	9.495076684	9.694574705	9.577481638
ADAMDEC1	1.701112112	1.696197589	1.698143143	1.708133145	1.707537368	1.704650771	1.707085066	1.705239376	1.702211068	1.750366865	1.703606867	1.706052319	1.70756299	1.697916755	1.704865904	1.700422515	1.700444647	1.711857081	1.713846785	1.706863475	1.696130538	1.708529765	1.706106037	1.714892421	1.759133438	1.710529148	1.70400252	1.703753499	1.708671554	1.709021002	1.711108895	1.703934763	1.704571018	1.706263265	1.709773871	1.70395427	1.699780442	1.708547376	1.711292542	1.706327821	1.705211025	1.70610947	1.708542115	1.751579412	1.708834115	1.704887025	1.701182144	1.705586386	1.708416272
ADAMTS1	9.435353478	9.664840114	9.625125966	9.373761385	9.079630789	9.191243616	9.724045686	9.307103429	9.174184699	9.639731972	10.02565487	9.595052051	9.394732194	9.428377743	9.141248171	9.564657458	9.762668857	9.288024462	9.644104249	9.118241691	8.688357593	9.440350906	9.100720366	9.655643006	9.846679679	9.088967652	8.676637291	9.288418187	8.689154092	9.823604739	9.260444171	9.507175673	8.763572278	9.686272625	9.60915952	10.11434461	9.255213679	9.386709412	9.68221669	9.492654532	9.583773402	8.825114774	9.278177046	9.468888308	9.397419386	9.477786083	9.628952374	9.600355002	9.265440608
ADAMTS10	7.689343308	8.110797819	7.960129109	7.815534767	7.346718868	7.584921003	7.921623553	8.431301068	8.23848269	8.162238419	7.29644892	7.322767598	7.197837085	7.667095971	8.005260978	7.542615985	7.356711164	7.498734442	7.572510324	8.038923638	8.3311094	7.490813899	7.586665941	7.055499448	7.739211096	7.870280028	7.383912808	7.474594772	7.495469796	7.63791711	7.118235834	7.39637036	7.195882689	7.503502365	6.957598228	7.555855974	7.774521961	7.209472098	7.465644027	7.581799796	7.358550151	7.47010075	7.495605949	7.272336986	7.287160075	7.667318914	7.718674277	7.496282313	7.329455881
ADAMTS12	6.093458713	6.176877689	6.199978759	6.330876623	5.782358663	6.268480584	6.092463898	5.782469758	6.36575334	5.992376359	5.864317514	5.836988969	6.055707096	5.767318103	6.139289613	6.373460588	5.928101179	5.570524766	6.541261216	6.158343016	6.28630138	5.990387685	6.131762764	6.241940614	5.913599018	5.799515117	6.062577142	6.043204386	6.107570689	5.760888256	6.020361226	6.199375827	6.060638014	6.309967201	5.624704193	6.033311927	6.028515981	5.756220999	6.160796336	6.109992717	5.695112834	6.05239745	5.985219812	6.220577174	6.100402453	6.137314586	5.824274579	6.349030129	5.952169706
ADAMTS13	6.198474871	6.434572642	6.349339165	6.520780896	6.066380669	6.087014715	6.064930811	6.299400726	6.310065691	6.135587879	6.089043092	6.531865345	6.156713636	6.14577718	6.18862324	6.043762091	6.079007063	6.106924765	6.196761032	6.167805918	6.140990747	6.200290888	6.197435085	6.167703271	6.109052043	6.07739292	6.125454311	6.149114145	6.309048282	6.225011389	6.079337618	6.530817346	6.128990529	6.161027042	6.142863781	6.25607446	6.038886396	6.206553312	6.205445265	6.26082165	6.162614289	6.15926774	6.30799767	6.299301872	6.128023575	6.124551557	6.092672449	6.059524656	6.071745695
ADAMTS14	9.533373655	9.519192075	9.517328624	9.832596466	9.159154296	8.971966822	9.786233942	10.44823858	9.658058169	9.367166332	9.690755855	9.017092821	9.09304092	9.129946513	9.56514786	9.758257725	8.809544489	9.379739917	9.699099351	9.900224904	9.063366099	8.569440516	8.799288318	9.534966361	8.754284526	9.218571189	8.691846322	9.645746755	9.074314988	8.671989755	9.528830816	9.368711769	9.255410607	9.255067902	8.786052869	9.209704892	9.490640543	9.233266014	8.753684501	9.317240881	9.071446535	8.787091442	8.799842363	8.958209334	8.673663959	9.422894389	8.939291788	8.614296138	9.12954133
ADAMTS15	6.462339478	6.622919089	6.260107796	6.28036174	6.104070551	6.895940326	6.53255487	7.202361642	6.796197753	6.628808614	6.309946602	7.181859202	6.45397955	6.338754163	6.722972671	6.729727547	6.418238436	6.692377646	6.630260248	6.560001349	5.987090558	6.839942045	6.69013142	7.166464963	6.49872065	6.314977207	6.139689743	6.565816502	6.972405263	6.039454892	6.562429723	6.650777291	6.56480691	6.502665032	6.44779648	7.034842433	6.704262015	6.343116378	6.577018033	6.694565283	6.588904747	6.262384631	6.73386136	6.749244855	7.070639754	6.740625529	6.05192486	6.561444902	6.698981949
ADAMTS16	6.583810823	6.734515743	6.516809757	6.451116085	6.526695566	6.786813988	6.623458624	6.733500318	6.633058044	6.647180917	6.640690296	6.284765946	6.583381866	7.028501243	6.240595208	6.297495812	6.669234697	6.267980562	6.512176539	6.615892383	6.526622686	6.662920359	6.388307595	6.277831285	6.288595652	6.938182934	6.447561576	6.450156324	6.581847041	6.549812899	6.596000736	6.237198656	6.532383535	6.297047745	6.575156044	6.425669715	6.652192414	6.351016664	6.874307223	6.597243484	6.734945152	6.541843355	6.453232454	6.486842997	6.354913501	6.521277537	6.700374636	6.627862266	6.617673207
ADAMTS17	6.148901406	5.990472887	5.991155179	5.916733798	5.882222374	5.99969835	5.88081263	5.945710706	6.394901902	5.933454258	5.969314444	6.313467542	6.263248628	5.984213527	6.228481118	6.002505462	6.032062496	5.898078117	5.904289356	6.140173092	6.247084762	5.941478708	6.044330664	5.910781841	5.862283757	5.892890807	5.869903395	6.042280309	6.116875604	5.887458101	5.894779324	6.076740966	6.033171637	6.070640419	6.01581955	6.18883096	5.978916515	6.261915215	6.156633699	6.067532457	5.875495547	5.904516747	5.885508618	6.101252407	5.886708871	6.016944194	6.12045908	5.875572621	5.885363528
ADAMTS18	4.390108658	4.454859267	4.484903097	4.569736282	4.406738883	4.496680321	4.405630434	4.400945524	4.736001757	4.388462904	4.39658272	4.402893826	4.406896336	4.381876477	4.767112791	4.434823473	4.567912474	4.730501903	4.423153585	4.405027308	4.37726364	4.44294748	4.402943351	4.425882837	4.496449264	4.414603562	4.397560029	4.397037246	4.409751073	4.410617275	4.416056667	4.53248355	4.399003426	4.471415879	4.412436372	4.397414853	4.39069831	4.411833488	4.416431012	4.433240027	4.400665058	4.402997863	4.551977391	4.487152062	4.517684207	4.43422035	4.390259519	4.584504579	4.458070338
ADAMTS19	4.128968992	4.0883786	4.105115143	4.117270831	4.128349116	4.108762233	4.292502286	4.110333319	4.352804865	4.098718958	4.18115513	4.280997509	4.115861664	4.266932454	4.210108159	4.09865766	4.215777212	4.54899284	4.364080053	4.114075244	4.088104106	4.314260041	4.242726239	4.133639537	4.263498549	4.47518756	4.10704748	4.247417007	4.59447017	4.119310013	4.124422821	4.29228711	4.236714496	4.180837313	4.453742939	4.339102943	4.351176756	4.229977039	4.403760481	4.300554346	4.232290468	4.112126321	4.155820832	4.259386168	4.118793731	4.259949338	4.216287329	4.110998058	4.117845343
ADAMTS2	9.063362461	9.070514661	9.24518708	8.88776883	8.450759069	8.839174446	8.733702552	9.035735911	8.716204085	9.143385079	8.945195315	8.807549133	8.80160658	8.66002834	9.179354711	8.547416559	9.03303756	8.475965903	8.656651744	8.906557325	9.060830557	9.404551567	9.30642141	9.044375776	8.679358881	9.322014707	9.177841931	8.69493861	9.391010378	9.116852149	9.266057911	8.7488427	9.355260145	8.909354009	9.291555355	8.993248474	9.212152833	8.963676327	8.874533847	9.03385353	8.881611702	9.023705941	8.869397906	8.992225485	9.163371331	8.850030291	9.542829427	9.10397069	9.196450559
ADAMTS20	1.289538019	1.285810409	1.28728346	1.294856193	1.294407479	1.292218241	1.294063098	1.292661948	1.290361891	1.28897358	1.291428263	1.293282052	1.294424555	1.287115395	1.292380643	1.289011574	1.289028961	1.297672111	1.299186982	1.293895921	1.285761423	1.295159513	1.29332506	1.299978842	1.289418036	1.296671722	1.291729315	1.291537464	1.295265067	1.295530884	1.297112309	1.291674734	1.292160877	1.293444025	1.296104781	1.291693268	1.288526687	1.295170687	1.297254084	1.293491738	1.292645783	1.293326491	1.295170913	1.292704664	1.295390287	1.292397413	1.289591874	1.292927803	1.295072581
ADAMTS3	8.120098869	7.78289524	8.038465843	7.527998113	7.524347762	8.100009772	8.049539058	7.843500231	8.243460542	7.889431758	8.26930575	7.593499441	7.986210046	7.768422463	7.904055216	7.926104539	8.11695087	7.842669625	7.559445323	7.981967973	7.764330677	7.871181748	8.125014735	7.759910937	7.794231659	7.860897616	8.086539413	8.1720365	7.93936106	8.02478236	7.543842547	8.031365042	7.883543763	7.818745711	8.147930625	8.021630777	8.036566067	8.234491216	7.85723269	8.191957219	8.248288273	8.164062106	8.122219959	8.430060113	8.05093662	8.1817268	7.763220128	8.314780021	8.497107043
ADAMTS5	9.567135588	9.572631002	9.615703375	9.298550802	9.292816945	9.634363634	8.803884555	9.18641947	9.509857287	9.552733394	9.542002764	9.724040213	9.910051663	9.058909726	9.342121246	9.499937647	9.856825757	9.380565137	9.905099801	9.440337726	9.241075643	10.11359069	9.669131164	8.242118924	9.700273834	9.570983468	9.370686811	8.711808287	9.150926416	9.493464397	9.20207322	9.315128906	9.366349483	9.511944616	9.551262346	10.0696715	9.902297076	9.058023664	8.976750382	9.987294281	9.234906828	9.959731374	9.889992372	8.99528969	9.686274908	8.962458612	9.417106126	10.38855918	9.782721789
ADAMTS6	6.975150888	7.390712658	7.190229148	6.953137259	6.923687928	7.165046472	7.09780151	7.610727201	7.165223275	6.956175833	7.384063561	7.225296659	7.110153335	7.178075343	7.032500307	6.937745036	6.818327343	6.887666301	6.779910823	7.667611655	7.349915323	6.742543435	6.842485563	7.473409096	6.803282047	7.101442656	6.817913003	7.018864355	6.890897769	6.871529773	7.146858288	6.882372983	6.87831974	6.755112012	6.956664965	7.037570603	6.953345964	6.809164767	7.033871894	7.157575427	6.903993149	6.875026507	6.820310113	7.013210833	7.164948677	7.014270716	7.222690643	6.961004798	6.992737201
ADAMTS8	6.545586481	6.612060036	7.00105507	7.14497012	6.820833669	7.128201675	6.805030271	6.649670188	6.550795919	6.914385435	6.621368353	7.121233311	6.568304316	6.342903529	6.369525184	6.715910911	6.773177127	6.903656745	6.912176302	6.657035799	6.52139772	6.823881056	6.504021808	7.072218752	6.617909543	7.076386602	6.531898918	6.365347896	7.236207665	6.719953381	6.787346449	7.104942365	6.664746119	6.898909464	7.059025252	6.682020788	6.563136561	6.507359757	6.918019644	6.748830093	6.610900196	6.492681012	6.509460162	6.924974701	6.781135602	6.526006932	6.414756459	6.715264869	6.60034461
ADAMTS9	10.16502694	10.23915425	10.15838314	10.06087445	9.902720277	9.966468572	10.48780819	9.684319237	11.05204954	10.13316527	9.748706932	10.17392795	10.25057337	10.81552661	10.0096532	10.0703514	10.33405938	10.38454109	9.708249547	10.19773287	9.933551889	9.561531501	9.892037629	9.677833672	9.655511878	9.83407062	10.24801313	9.721181483	9.742317084	9.919451525	10.03621844	9.905929392	10.22218985	9.730485352	9.904638198	9.734873881	10.1684679	10.21759846	9.667027307	9.570000118	9.724047266	9.539682916	9.599192906	9.751053201	9.829378031	10.01613912	9.62686343	10.06118341	9.845086635
ADAMTSL1	8.234463672	8.280212843	8.612025713	8.44600291	8.439464119	8.593237836	8.556559932	8.63965765	8.179029494	7.955363833	8.111920852	8.695076441	7.87090024	8.373180399	8.34411426	8.570450876	8.637004413	9.391679938	8.013950105	8.649294581	8.250111962	8.34196384	8.27279459	8.968581243	8.379462442	9.116705587	8.266997176	8.349263819	8.188814108	7.685134654	8.495729969	9.227509051	8.911160606	8.415622929	8.472228196	8.567004067	8.563892726	7.972102777	8.260348927	8.266867593	8.71321992	8.262183445	8.477585856	8.605055375	8.625355978	8.627953525	8.08959139	8.359817263	8.243282687
ADAMTSL2	9.46845904	9.266532639	9.473916455	9.243996771	9.616220635	9.878926188	9.23784846	9.819245796	9.233268236	9.616382618	9.796177207	9.264630578	8.943125712	8.72095289	9.715561327	9.517477476	9.342054742	9.550507042	9.875652904	9.761547774	9.695861147	9.85325932	9.940378839	9.701370817	9.340760657	9.107012431	9.256174688	9.850663853	9.727012368	9.589134002	9.572222006	9.337174165	9.672637935	9.310492727	9.813910556	9.026001225	9.811628495	9.426638079	9.409594726	9.795325269	9.188414674	9.458836332	9.405874608	9.672390143	9.439552332	9.27761908	9.571851593	9.254683698	9.645298297
ADAMTSL3	9.415092154	8.687097297	9.27973409	9.01700832	9.560822727	9.402922329	9.279864876	9.116023532	8.74212368	8.750048402	9.495661324	9.191944709	8.710380747	8.44086438	9.473656015	9.365710252	9.287668648	8.7997679	9.050603975	9.127910605	8.813521471	9.266248474	9.863811839	9.216046419	8.627490808	8.078584696	8.954344741	9.465725708	9.288178485	9.011751958	8.899949929	8.996698842	9.597566659	9.302037961	9.838439995	8.974847906	8.970067194	9.326300171	8.940262308	8.859734593	9.328449747	9.50835046	9.458103588	9.434846825	9.094504379	9.376116091	8.897217022	9.216532951	9.487450537
ADAMTSL4	10.94012719	10.90932974	11.29007617	11.04998933	11.22438937	11.32861889	11.12894788	11.62760621	11.17209748	10.55098035	11.31497675	10.99734426	10.81022911	10.54596052	11.09062995	11.02316389	10.57448446	11.30416001	11.06241275	10.91883286	11.00675571	10.5081774	11.23282399	10.95867779	10.52384318	10.5643317	10.56705811	10.8626402	10.2749601	10.4679583	11.14404906	10.99247467	10.7250966	10.59971649	11.22460402	11.14139708	10.69338046	10.99798918	10.70223766	11.0574615	10.84848354	10.95409576	10.75250936	10.91127342	10.69801135	10.75669575	10.68567895	10.85470762	10.53402563
ADAMTSL5	6.712178648	6.928879506	6.836919374	6.953684843	7.405060862	7.01020254	6.951462079	6.622715218	6.810472417	6.785123478	6.403062011	6.725788772	6.622235797	6.174417433	7.426131872	7.084374477	6.791367211	6.479168641	6.893809807	6.939420206	6.770138844	6.668000673	6.771384082	7.115415922	6.740839257	7.082636731	6.947843362	6.840361461	6.812238931	6.634093762	6.287685929	6.71689634	6.718270748	6.768421448	6.911229994	6.998899736	6.755811541	6.637394943	7.255059591	6.861571544	6.556613911	6.786942404	6.688316382	6.860270422	6.763731541	6.852464582	6.640715355	6.639323999	7.140854228
ADAP1	7.70662192	7.984725863	7.574770278	7.809045959	7.997328173	7.848944895	8.212218837	7.939026241	8.343512594	7.792070005	7.854930034	8.193903132	8.233195411	7.984239359	7.617586347	7.563488942	7.820975214	7.403423706	7.997603288	8.180189497	7.969871907	7.706549297	7.758870619	7.627316288	7.860738458	8.194698121	8.299728697	7.465555731	7.936854287	8.152123543	7.61146491	7.713231797	7.851687255	7.833857398	8.054221195	7.74844913	7.70298822	7.865928619	8.055484353	7.993406632	7.926753663	7.695202346	7.738197606	7.600001954	7.654252172	7.756099184	7.653294223	8.193484718	7.930039761
ADAP2	8.276812426	7.565756591	7.923454001	7.723101395	7.195397774	8.084776045	7.390440201	7.881643501	7.808101524	7.609855063	7.494558194	7.678384223	7.348490829	8.1765091	8.142036883	7.856019987	7.584758795	7.914267409	8.066279205	7.190425727	8.202520492	8.553784135	7.978521532	8.164486621	8.03154125	8.440451945	8.05063639	7.732469322	8.681269404	7.773446523	7.917747773	8.16273996	7.883000013	7.966174145	7.791849191	8.303904507	7.93073536	8.22760845	8.243256717	7.763436902	8.138343165	8.059075049	8.073835775	7.903843074	8.302465594	7.61543612	8.069214581	8.135987304	7.824926256
ADAR	12.33865104	12.41294485	12.4575148	12.70906182	12.50129756	12.46049106	12.50881808	12.49126809	12.37287228	12.71544146	12.40157684	12.45441682	12.13181907	12.55585748	12.36670674	12.32259291	12.90735429	12.32439496	12.49722546	12.14397249	12.26645562	12.4140917	12.50786547	12.66181954	12.47355396	12.55560455	12.58575341	12.59062866	12.73239851	12.58609888	12.4562669	12.66288168	12.66155685	12.43403829	12.61526665	12.50413741	12.61725695	12.3763019	12.32911281	12.45685173	12.54432768	12.35729125	12.60453577	12.40042582	12.62632975	12.51306879	12.60650547	12.52798879	12.58259872
ADARB1	8.55903435	8.871280286	8.520649506	8.878237806	8.443294581	8.762338907	8.4809241	8.126556072	8.607124467	8.717247601	8.079734569	8.229540126	9.005465113	8.775859948	8.773739915	8.644126047	8.347133394	9.282159705	8.961887824	8.588323315	8.782066089	8.306067313	8.597081738	7.828719238	8.690961528	8.084890786	8.311803768	8.672891379	8.852932143	9.047851225	8.572862092	8.900123816	8.231158313	8.845806177	8.70542631	8.59903627	8.574847416	8.180649687	8.828683171	8.961830451	8.095434547	8.643578315	8.501952827	8.416549022	8.414009208	8.65292775	8.284473448	8.359721418	8.562549335
ADARB2	4.379266542	4.407755772	4.385024599	4.334766679	4.804811289	4.325832783	4.384291972	4.327454769	4.557498298	4.315204125	4.354106843	4.329319194	4.534195606	4.506601103	4.518305032	4.48008403	4.4326155	4.34457897	4.349289833	4.372058584	4.382040801	4.467068937	4.546137026	4.490227524	4.316548463	4.544010812	4.462886983	4.418016727	4.33609533	4.422732937	4.342300844	4.324053655	4.517549022	4.481661713	4.38794355	4.323909691	4.313451755	4.789372792	4.342634789	4.643163878	4.327107927	4.459725254	4.593259296	4.422267194	4.374835289	4.326428211	4.415270527	4.403828465	4.456584973
ADARB2-AS1	1.711410515	1.706465486	1.708422184	1.718472576	1.717874229	1.714969789	1.717418653	1.715561073	1.712630135	1.710667758	1.713920048	1.716380304	1.717899172	1.708195685	1.715185983	1.710715434	1.710737916	1.722507574	1.72422064	1.717196004	1.82176446	1.718872541	1.716435159	1.725272325	1.711255079	1.720882809	1.714318495	1.714066874	1.719014504	1.719366393	1.721466459	1.714249186	1.71489065	1.71659326	1.720124948	1.714270141	1.710070127	1.718889487	1.721652127	1.716657772	1.715534442	1.716438197	1.718885689	1.715613028	1.719178755	1.715207501	1.711481244	1.715911179	1.718758043
ADAT1	8.24061165	8.194946633	8.204071208	8.142583148	8.219790266	7.891813431	7.948523233	8.071338604	8.444864306	8.344336738	8.072699452	8.356702118	8.248999611	8.222253745	8.675797107	8.0691669	8.549909045	7.776950583	7.935441117	8.007907385	8.156493927	7.736283812	8.699273942	8.093857363	8.403894744	8.3016674	8.340417368	8.185052697	8.440549326	8.336039568	8.148875606	8.401285421	8.256378602	7.947126186	8.241268317	8.123246047	8.283603094	8.30665298	8.121840727	8.403456781	8.043151766	8.298929856	8.184434348	8.169632819	8.172667522	8.177255514	8.188570836	8.37041558	8.502950434
ADAT2	7.386041366	7.4859307	7.23118123	7.234121385	7.418413507	7.272854049	7.501810789	7.252672388	7.551211212	7.31222851	7.355146321	7.48754494	7.054947991	7.252779527	7.301144247	7.045294468	7.338447446	7.073796688	7.286734398	7.061125043	7.328401332	7.257781905	7.21746834	7.254745382	7.232007714	7.491482298	7.252298663	7.329552683	7.155126344	7.393628805	7.546081211	7.276009602	7.294697913	7.238449412	7.186188181	7.13928053	7.293631679	7.415239219	7.070017252	7.284006262	7.342984309	7.431956203	7.287140331	7.250178928	7.305273648	7.537715023	7.398380903	7.392453153	7.058299439
ADAT3	4.682840264	4.669337201	4.674714552	4.702218112	4.700542798	4.692609072	4.759566512	4.694259444	4.685976573	4.680892989	4.689718958	4.696450844	4.700641689	4.674048446	4.693209511	4.744539258	4.681040099	4.712554323	4.717952362	4.698696253	4.669130368	4.703277797	4.69657106	4.72084035	4.757505043	4.708823229	4.690794532	4.690146239	4.703691442	4.704642343	4.710405787	4.690646889	4.786475468	4.69700658	4.773639095	4.728755115	4.733926276	4.703352579	4.963762571	4.69719908	4.777665549	4.744574596	4.777587806	4.694338013	4.704114896	4.693258476	4.683023776	4.743801616	4.702976231
ADCK1	7.6710213	7.695023542	7.683905252	8.020371001	7.629942144	7.829321841	7.620404667	7.783065141	7.698375034	7.993263817	7.93405978	7.655658978	7.483265966	7.641664856	7.760557932	7.588541333	7.757906835	7.503303815	7.566132809	7.698907864	7.658695588	7.559393733	7.670376431	7.590415731	7.608122636	7.715811108	7.467052817	7.955562465	7.644266541	7.727059696	7.900745408	7.467273883	7.609637426	7.651978255	8.031135916	7.588738212	7.613543866	7.659117406	7.662953063	7.596966474	7.853912897	7.730671936	7.739590562	7.546668781	7.619175663	7.610557189	7.733816474	7.802168443	7.636276157
ADCK2	8.100084199	8.019912785	8.134103368	8.071618596	8.399100027	8.186974222	8.313156186	8.377206294	8.061393545	7.916045032	8.088335733	7.922493351	7.722984212	7.62189102	7.934913797	7.967952092	8.147917454	7.782227926	7.573705345	8.143432743	8.416583472	8.09571599	8.362350687	7.968601202	7.814589189	8.443384085	8.048312731	8.313851077	7.830559773	8.096311883	8.25761998	7.65936969	8.293706689	8.077776706	8.339236258	8.535173532	7.859898826	8.213249872	7.860003325	7.862478662	7.973475639	8.016482371	8.29517111	7.970346575	8.385922617	8.343281357	8.033784074	8.227117055	8.206030344
ADCK5	5.635263405	5.654486566	5.581963354	5.806088511	5.636844942	5.515959482	5.774233286	5.518038694	5.508550563	5.648258471	5.650533764	5.720592803	5.541433352	5.684752168	5.570980441	5.573121881	5.508942666	5.742779543	5.545880384	5.523096125	5.62492317	5.52845619	5.547042782	5.549319272	5.68589046	5.545485842	5.767486886	5.786882399	5.529050532	5.744944093	5.668550561	5.767735969	5.663174714	5.589397062	5.617436928	5.513493989	5.610659411	5.690944162	5.681503087	5.521231408	5.618638932	5.520505581	5.528352915	5.663578646	5.730104001	5.780545559	5.616449233	5.608926877	5.709131685
ADCY1	7.18376095	7.481769881	7.565110925	7.730126884	7.61615849	7.35901153	7.33407614	7.668595475	7.685756036	7.787183073	7.144943664	7.644841492	7.321349474	7.526153688	7.744164601	7.593237552	7.666174999	7.864604263	7.144891734	7.382562717	7.918895406	7.564265885	7.530649238	7.576897403	6.964327012	7.111030743	7.441426108	7.466925635	7.657170269	7.877717987	7.835858263	7.246404148	7.336709053	7.812272048	7.470117988	7.231648576	7.55867056	7.528324446	7.797560479	7.841850313	6.956874694	7.647051667	7.6505928	7.587067992	7.549672265	7.774230869	7.973692302	7.346092219	7.673973758
ADCY10	3.157655222	3.042858619	3.046366953	3.30235066	3.06319226	3.058024484	3.062396229	3.05910567	3.053718122	3.050399196	3.056137977	3.06052493	3.063262075	3.045924748	3.246900823	3.226179607	3.0504872	3.071042531	3.074545253	3.061990548	3.042719617	3.06497516	3.060598031	3.076429069	3.051418265	3.068596797	3.05683632	3.056420898	3.065249135	3.065866712	3.267667233	3.056747472	3.057849959	3.143252293	3.067184955	3.05674437	3.049283167	3.065028874	3.069929002	3.14201941	3.059000675	3.060616108	3.064976587	3.059145721	3.065520533	3.058447498	3.051771086	3.153995169	3.064780695
ADCY10P1	5.724244017	5.638600326	5.574473657	5.621142509	5.3484059	5.769897576	5.664448136	5.968552777	5.975288738	5.614076767	5.530951472	5.40977921	5.603643766	5.534569324	5.530211263	5.584479042	5.729936385	5.366304691	5.536794426	5.340835936	5.520158533	5.544455827	5.485568678	5.365085861	5.631495016	6.126117742	5.327318372	5.564087948	5.684692755	5.345651582	5.549647056	5.432444596	5.406678502	5.41066624	5.610495738	5.433587653	5.592435189	5.347147728	5.350305437	5.430357476	5.387736325	5.404162812	5.743356211	5.394895854	5.344670058	5.330402878	5.465863902	5.336849714	5.600377217
ADCY2	6.02444652	6.076421236	6.024799517	6.180905104	6.227457293	6.075919079	6.181138032	6.005035518	5.987238436	5.946981072	6.332023041	6.080155522	5.860916414	5.815833848	6.22974902	6.085561465	5.844836289	5.792308985	5.694382091	6.011855853	6.076648522	6.298520889	6.098343984	5.897512843	6.1628935	5.675898645	6.041909192	5.905429813	5.925993698	5.779484229	5.394141976	6.129727119	6.009722063	5.797303191	6.210407492	5.795293708	5.637961173	6.241635102	6.609432885	6.030938398	6.278833238	6.191009576	6.363999944	5.815769363	5.767049551	6.138321155	6.075576258	5.447790829	6.363627913
ADCY3	11.42874963	11.39539141	11.57470231	11.59011463	11.45367181	11.82283973	11.16396904	10.93183174	11.63625919	11.47557263	11.31139384	11.43601873	10.83085322	11.39562429	11.82913062	11.608505	11.26294432	11.03565359	11.44499452	11.24700899	11.39562967	11.42515163	11.5392183	11.83142469	11.32173069	11.68338774	11.48771205	11.46947567	11.57050711	11.45205663	11.44022728	11.62589324	11.82450484	11.46989769	11.69284163	11.47140588	11.54277515	11.47835982	11.46409669	11.42128633	11.46760362	11.47596386	11.44327931	11.63627865	11.41144214	11.68144736	11.19264856	11.30251111	11.71739625
ADCY4	9.948246491	10.80604224	10.88260836	10.17002573	9.903590577	10.07206894	10.32305816	10.92257656	10.50850401	10.59599005	10.28373098	10.51295749	9.746304491	10.48980189	10.38477588	10.57232532	9.571694345	10.05649247	10.33028819	9.671103053	10.80523094	9.688524964	10.31030976	10.36481015	10.35315001	10.38024475	10.21852112	9.641197044	9.937071822	10.06124519	10.56092254	9.767316164	10.26299294	9.688235115	9.550992906	9.777293236	10.29379148	10.06523277	9.747498382	10.1113208	9.955435474	9.745555701	9.867731245	9.666288338	9.991936632	10.317392	10.21068771	10.08530187	10.07647617
ADCY6	9.850580384	10.08528082	9.907346794	9.764681355	9.56634827	10.36423617	9.936134378	9.875875699	10.29687523	10.18275183	9.989536509	10.19895328	10.01282455	10.16613288	10.02706588	10.09326258	9.8267539	9.9395599	10.05439954	10.01705172	10.02202604	10.06217978	10.32812564	10.11665092	9.799718258	9.804667611	10.06025908	9.781059967	9.962595619	10.0690819	10.12518224	10.01946323	9.950831558	9.679631154	10.03048432	10.02597113	10.37489967	9.993676638	9.744474229	10.14162253	9.850844314	9.949403389	10.12326762	10.02119355	9.889648843	10.01610885	9.612896247	9.763563731	9.930342502
ADCY7	8.815267145	8.874535829	8.951948333	8.806407975	8.768703077	9.093128155	8.455291514	8.935605137	8.675747622	8.424402971	9.562331793	8.894767667	8.844959918	8.423326678	8.842173916	8.841384996	8.926025709	8.883934648	8.864131857	8.609427669	8.971536792	8.833554881	9.172785808	9.132767418	8.824011587	8.922481271	8.651216651	8.931620911	9.038180936	9.031164812	8.96396041	8.873692373	8.66565868	9.093454087	9.087856473	8.863000235	9.038336361	9.302047955	8.92118607	8.91117711	8.981051358	8.650151467	9.064028213	8.404222793	8.904777735	8.946027708	9.445007858	9.097935188	9.174247169
ADCY8	4.239749549	4.229454193	4.232426381	4.257329669	4.255787768	4.279220981	4.25469002	4.250129273	4.242668217	4.35327297	4.245985292	4.253749049	4.255897498	4.447384981	4.249163132	4.346424712	4.238146242	4.266748337	4.271579188	4.254122037	4.227339333	4.258266201	4.25216936	4.458731814	4.239444269	4.490938126	4.246949417	4.246388974	4.355308501	4.259510367	4.264739776	4.246843439	4.354010495	4.31771829	4.261324573	4.24681879	4.308992258	4.258352639	4.419191348	4.349254365	4.249954497	4.252200838	4.258257119	4.384161924	4.437042	4.373632113	4.239909093	4.250939388	4.258000902
ADCY9	10.28876049	10.34482281	10.38234754	10.19587637	10.11574816	10.3844684	10.26229767	10.17264603	10.35034609	10.33812333	10.10977709	10.15776478	10.1129769	10.20818078	10.27247005	9.675475828	10.19038984	10.06687279	10.30457192	9.636033608	10.0859604	10.24078642	10.29292813	10.01139523	10.13840747	9.974248636	10.07507334	10.18487955	10.71609439	10.34247374	10.2594814	10.30635892	10.05622394	10.25296734	10.44863881	9.99731858	10.36316943	10.09222354	10.13915916	10.31461959	10.21672443	10.19628812	10.196903	10.23279523	10.08007463	10.40382628	10.25241819	9.949847697	10.06106233
ADCYAP1	3.872365118	3.861225568	3.865694504	3.888440991	3.887019304	3.880471609	3.886023622	3.881867309	3.875073017	3.928948785	3.878064746	3.883631541	3.887130304	3.865099467	4.023916318	3.870878222	3.870914906	3.897075634	3.901457908	3.885501168	3.861031586	4.092592528	3.883702421	3.903855896	3.872104239	3.893912591	3.878940156	3.932379075	3.889650253	3.890425179	3.895207476	3.878858152	3.881686467	3.884065349	3.892067548	3.878818405	3.950353072	3.889373105	3.895568082	3.88423979	3.881683207	3.883736572	3.889266484	3.881871614	3.889975639	3.881007631	3.872507305	4.246218741	3.889045979
ADCYAP1R1	4.262554473	4.478311872	4.576412887	4.25313184	4.253306897	4.402249527	4.379726421	5.498263323	4.247085111	4.748587927	4.241414964	4.389597997	4.458256251	4.229006856	4.24483179	4.569849622	4.770247625	4.263372869	4.267421415	4.455702096	4.530765884	4.341948664	4.43630722	4.47056583	4.640206703	4.715245437	4.540284104	4.422709324	4.285008623	4.255114863	4.402976646	4.544937322	4.499790806	4.426070879	4.567990652	4.389613845	4.445400282	4.259413025	4.393236013	4.24807275	4.38732034	4.247491103	4.525647258	4.269270397	4.435678488	4.457321045	4.484651359	4.333083581	4.253593254
ADD1	12.5575386	12.39501819	12.54935607	12.58273878	12.6954834	12.59897143	12.61440332	12.66131645	12.48815487	12.50697611	12.3974046	12.54234972	12.66623997	12.46369802	12.65357336	12.50687997	12.61084898	12.71219307	12.88241411	12.75242293	12.39377864	12.67655554	12.64171851	12.71727542	12.53068636	12.68840059	12.48080273	12.69090108	12.59051846	12.82009215	12.66757213	12.6146165	12.59446806	12.76155204	12.68082486	12.69454773	12.64846807	12.66667191	12.77100833	12.67170978	12.69421417	12.65495307	12.76035241	12.8183071	12.742381	12.64033175	12.5335581	12.71796741	12.61533182
ADD2	5.621427415	5.533562189	5.904306584	5.737506253	5.503488591	5.586762852	5.480358679	5.565332262	5.717350059	5.671584578	5.547147756	5.461552719	5.370859939	5.426326405	5.362296249	5.689793861	5.440136339	5.692741287	5.513489687	5.405008342	5.527689017	5.487229497	5.704099143	5.626617558	5.797278719	5.596773603	5.359172887	5.583765381	5.840687114	5.646239195	5.436834404	5.482272581	5.661123404	5.38072658	5.846309874	5.682012064	5.532319742	5.494939195	5.419542626	5.608276156	5.867209347	5.539277298	5.455019725	5.543467013	5.612498766	5.362264802	5.694772396	5.650248233	5.533477674
ADD3	11.92172406	11.6024384	11.50473027	11.76440015	11.88710037	11.74587139	12.30477384	11.79096917	12.0742614	11.44252731	11.66179667	11.96327408	12.00843797	11.3821697	11.41173124	11.54633155	11.89975467	11.63171925	11.87991285	11.96242671	11.38500888	11.81067496	11.92088361	12.19934817	11.69185047	12.09132453	11.94961183	11.7975832	11.52011465	11.64806491	11.5802928	11.4148054	11.73217024	12.02364984	11.69776841	11.86834832	11.43467183	11.71809544	11.87112879	11.68392926	12.25822207	11.78406839	11.75223199	11.75835448	11.81594529	11.89069617	11.73966655	11.88345169	11.86152979
ADGB	2.793021465	2.639662334	2.642700067	2.65824805	2.657304527	2.652818177	2.656609128	2.653748121	2.649060207	2.64618966	3.029721779	2.65499166	2.657357567	2.642327836	2.653156785	2.646246018	2.646277037	2.798972516	2.667142345	2.656259776	2.639547651	2.682038701	2.6550624	2.66877401	2.647082087	2.661981098	2.781896422	2.651425164	2.659081844	2.659620525	2.662877104	2.651708022	2.652676688	2.655308337	2.660774288	2.651717339	2.645236487	2.658889977	2.663148542	2.655415676	2.653674113	2.655074331	2.658858128	2.653798482	2.659323659	2.653185394	2.647403135	2.654272434	2.658678782
ADH1A	2.976761958	2.968173082	2.971586852	2.989069546	2.988011895	2.982966032	3.159304117	2.986277565	3.044300694	2.980699065	2.982662312	2.98847294	2.996215179	2.971172313	2.985268152	2.975574356	2.975609923	2.995622445	3.001319499	2.990293151	2.968046215	2.993037161	2.985493702	3.003305583	2.999294007	2.99326631	2.981818797	2.983303892	2.992023408	2.992455013	2.994275071	2.981716888	2.984008878	2.985769991	2.993146743	2.981731618	3.036560676	2.991854475	2.994583182	2.985889293	2.983931715	2.98550578	2.989760871	3.045516423	2.991916403	2.983379039	2.978085412	2.98460163	2.98955587
ADH1B	12.47257252	12.48471421	12.60923045	12.27478424	12.22735307	12.00466968	12.7031012	12.82729052	12.26793983	12.16194835	12.95888137	12.80121973	13.34061409	11.47979051	12.69629781	13.240383	12.7584878	12.4018288	13.16052168	12.69138348	11.45254569	13.03031186	12.75856044	12.25449117	12.86490845	12.39300579	12.87620298	12.72995441	12.06345594	12.39950906	12.60675381	12.79099252	13.00057164	13.09411461	12.67236924	12.59521776	12.37237199	11.78775448	13.29643997	12.64300997	12.81396301	13.24973875	13.19006924	13.10671185	13.03250388	12.7780427	12.1491149	12.61029534	12.88625609
ADH1C	9.886362526	9.257616044	9.504030293	9.461326132	9.991727282	9.713387065	9.616229807	9.610242068	8.926281546	9.350218293	9.858027385	10.23698141	9.358506965	9.542823661	10.02997829	9.573998688	9.845061853	9.497476235	9.781382314	9.32219739	9.128850414	10.10959119	9.808154247	10.22017789	9.754442339	9.96207915	9.785725511	9.463502503	9.509300453	9.994753554	10.06541818	9.304809471	10.141381	9.765722994	9.348621299	9.776214294	9.27857094	9.904751738	10.04663065	10.00382646	10.00675036	10.05154922	9.862636484	9.670422887	9.944406536	9.962887585	9.986761683	10.23665004	9.490183777
ADH4	3.671137861	3.770231645	3.664829193	3.686394624	3.831563767	3.678832008	3.684097369	3.680164922	3.811446796	3.669713733	3.676544899	3.681822421	3.685149813	3.66425119	3.75010956	3.741204381	3.669775057	3.694608185	3.834576619	4.002994127	3.834648416	3.687183571	3.817185335	3.701013436	3.790547115	3.736061171	3.677370426	3.676910608	3.687538192	3.688269265	3.692808192	3.677305262	3.824556455	3.682225622	3.689813854	3.677252931	3.668310655	3.68727641	3.792412216	3.682395774	3.777890971	3.681917633	3.687158848	3.680149945	3.687838884	3.679339867	3.671269664	3.770784081	3.686961281
ADH5	10.96231583	10.94961974	10.88943215	10.86973645	10.76220391	10.88823527	10.65634766	11.11918458	10.38452061	11.11411121	10.98142816	10.79256188	11.1784395	10.84416505	10.79713896	11.05884961	11.00720854	11.37431516	11.07916536	10.7457522	10.63063237	11.11464982	11.19339446	11.44867617	11.35191251	11.14647359	11.25119747	11.1952073	10.80378441	11.50887447	11.08549182	11.07025727	11.20775893	11.19453002	10.90680002	11.17918624	11.0855712	11.104102	11.20397019	11.19595914	10.91963117	11.43595363	11.48572523	10.94936774	11.16389465	10.75259258	10.9281187	11.22480287	10.99907596
ADH6	3.684242883	3.578311772	3.792662198	3.603543619	3.602210919	3.596148391	3.70101595	3.597454771	4.108359183	3.58724089	3.667726033	3.609840822	3.602326	3.63983146	3.70606692	3.587265296	3.72110916	4.007011394	3.615609189	3.600807707	3.57812242	3.604311165	3.653822544	3.617835585	3.588402593	3.608618335	3.594716221	3.594270997	3.604660479	3.605373858	3.609812577	3.737302853	3.595899644	3.599460985	3.834443604	3.615768033	3.585862928	3.604404921	3.61013344	3.599629012	3.597256436	3.737818185	3.604284172	3.597433407	3.604951667	3.596644725	3.680849795	3.604221844	3.604095113
ADH7	1.068133076	1.065047667	1.066269653	1.072542453	1.072167766	1.070355477	1.071884074	1.070725571	1.068875101	1.06767228	1.069699727	1.071235234	1.072184334	1.066126777	1.070490698	1.067700832	1.067714604	1.075115074	1.07613016	1.071744771	1.06500519	1.072790948	1.071268495	1.076786878	1.068037728	1.074047069	1.069947929	1.069792198	1.072880372	1.073099605	1.074410867	1.069906042	1.070304766	1.071367265	1.073571682	1.069917524	1.067297295	1.072802452	1.198855697	1.071408051	1.070706681	1.071270891	1.072798286	1.070755923	1.072982039	1.070503804	1.068176892	1.070942887	1.072719869
ADHFE1	8.649460058	8.696868888	8.527392993	8.749670476	8.536699087	8.35978484	8.635384518	8.55098816	8.550338051	8.582673784	8.604272706	8.873891926	8.410985553	8.359338537	8.777725536	8.642811816	8.693527755	8.382425495	8.900785338	8.809670431	8.337381895	8.560322966	8.58946686	8.661289305	8.57037224	8.268161323	8.625882149	8.600261483	8.258862167	8.260355484	8.446395941	8.420532326	8.545982227	8.537962798	8.263313805	8.566289527	8.429348036	8.808721328	8.619275837	8.66566769	8.590233746	8.518026457	8.551685301	8.39223423	8.283484532	8.501134971	8.30496625	8.288043109	8.335525119
ADI1	11.11707595	10.65042577	10.41196296	10.64677898	10.66017954	10.92643761	11.3318353	11.07709842	10.63279552	10.45667396	10.18859501	11.21783257	11.38667769	10.84964404	11.14456665	10.46991239	10.70632118	10.47800807	11.37492641	10.93950762	10.76456778	10.90914108	10.98502144	11.23941843	11.03856459	10.84752655	11.06452406	11.19054545	11.26179748	10.63213008	10.48031992	10.77205685	10.97916107	10.54677181	10.92416654	10.91640248	10.66909034	11.05052181	11.16719762	10.77957729	11.32080918	10.97404294	10.99937589	11.07469506	11.05990974	10.85488532	10.88283642	11.11447468	10.84510359
ADIG	2.196048694	2.189700675	2.192209241	2.205105403	2.204341254	2.20061304	2.203754782	2.201368661	2.197451727	2.195087469	2.19926773	2.202424681	2.204370334	2.191923031	2.200889607	2.195152173	2.195181783	2.209900836	2.21248062	2.203470085	2.189617252	2.205621948	2.202497924	2.213829135	2.195844367	2.208197199	2.199780412	2.199453695	2.205801703	2.206254382	2.208947508	2.199687462	2.200515351	2.202700517	2.207231714	2.199719026	2.194326422	2.205640976	2.209188946	2.202781773	2.201341133	2.202500361	2.205641363	2.201441406	2.20601495	2.200918166	2.196140407	2.201821405	2.205473905
ADIPOQ	9.516784942	10.36099244	10.07036574	10.2228026	9.253551628	10.47417703	9.533346371	8.517700782	8.58958968	10.29250533	9.26640751	10.74662727	11.91928531	9.186059231	10.12078747	11.41654698	9.812412163	8.571465932	11.9045191	9.228482852	9.585859964	11.3915171	10.75569568	9.969366356	10.09618619	10.01201098	10.77809276	10.5244735	10.576624	9.218135062	10.7964681	10.31996021	9.545873946	10.48259715	8.687152476	11.09622626	11.3895867	9.408451975	10.09659156	10.69775912	10.30941402	11.16379309	11.6408975	10.35613616	11.19703694	9.831189986	9.693744653	10.97822101	11.10416688
ADIPOR1	9.936708721	10.0318487	10.51612171	10.37132413	9.654808066	10.13358242	10.03634487	10.41996723	10.07085178	10.53338189	9.921728928	9.938453316	10.07890006	9.97771165	9.812444749	10.2290251	9.828113894	10.49283506	10.4523783	10.16430315	10.17676859	10.28898262	11.03731463	11.00250084	10.59019168	11.19121831	10.44520831	10.74103832	11.20316856	10.43723439	10.33059115	10.7410434	10.03240571	10.25878749	10.42932988	10.61812881	10.4010996	10.52739057	10.28821596	10.21076977	10.45805373	10.20638538	10.31623886	10.29175957	10.43397908	10.24622031	10.52949776	10.61470314	10.77475992
ADIPOR2	10.66617407	10.48411618	10.66206705	10.68867747	10.62831021	10.69617528	10.53649491	10.74046199	10.81129131	11.08321825	10.49100756	10.98000229	11.45821452	10.85828927	10.52248631	10.7272268	11.03233925	11.30900286	11.09617158	11.01321278	10.32328055	11.14542707	10.70612876	11.08962428	11.01555596	10.54139314	10.91579163	10.91699217	11.05972233	10.61511411	11.30339481	10.79771599	10.99884756	10.86834848	10.51139385	11.24338662	10.81291513	10.71194366	10.85232155	11.06979516	10.58948821	11.23491035	10.81924341	11.1920598	11.24957153	10.9167117	10.79628495	11.05116166	10.80211287
ADIRF	12.01343102	12.24216287	12.32017538	12.0358889	12.48072215	11.99999775	12.26654304	12.11039411	11.81120341	12.26220126	11.82877293	12.00833254	12.06842529	11.67187293	12.43862841	12.44079434	12.16179023	12.917021	12.45391546	11.94944651	12.01023708	11.92199517	11.6283264	11.23798186	12.12136295	12.12524554	12.57023792	12.46632026	11.40783507	12.02699101	12.38476076	12.02006609	12.17627799	12.09162231	12.0181567	11.94485574	12.03608005	11.99488371	11.58249996	12.28418399	11.97679991	12.29535699	12.07296433	11.6784534	11.99590348	12.32663269	12.13943271	12.07032234	12.33362343
ADK	9.379456569	9.608369658	9.486333027	9.931341021	9.349622666	9.539482071	9.310291253	9.725800512	9.439541881	9.332367369	9.872802186	9.634691641	9.733846063	9.632666117	9.711218939	9.544388742	9.465153602	10.05981923	9.707766276	9.476160965	9.69422616	9.362155303	9.689126658	9.784401346	9.730278803	9.34370533	9.746294317	9.418094328	9.271396416	9.178405045	9.203983607	9.320207066	9.295691846	9.936296132	9.457762768	9.20466688	9.199524099	9.478347508	9.610003501	9.529733383	9.70041319	9.637111465	9.299159116	9.407215667	9.64402977	9.250701302	9.737554791	9.625441451	9.480667984
ADM	10.5339358	10.43387913	10.78588847	9.805433028	11.13862856	10.78207956	10.99869321	10.93586007	9.632750993	10.43997018	10.48727091	10.99575168	10.34970131	10.38733809	11.04932159	10.42470283	10.7539304	10.14209644	10.82247243	10.42870124	10.8347105	11.09335777	11.11715881	11.16549569	11.0756015	11.28852929	11.06134552	11.05534024	11.29138909	10.82846389	10.3054165	10.63305966	10.91352787	10.98018246	10.91149216	11.03777351	10.63580127	10.59948769	11.08931874	10.70344943	10.7637752	10.9561205	11.18265747	10.98485851	11.03995175	11.06533681	10.27574867	11.2503159	10.78776278
ADM2	3.611738398	3.601306251	3.605438821	3.626649476	3.625381542	3.619253895	3.624422787	3.620506157	3.614081125	3.610182484	3.617036115	3.623754196	3.625438357	3.604954507	3.619711357	3.610278072	3.610324432	3.634563237	3.638780951	3.623951484	3.601161997	3.739286948	3.622339906	3.641001819	3.611417312	3.63173738	3.617874995	3.617349452	3.754032732	3.660832512	3.632967137	3.617734445	3.619081379	3.635028685	3.630128038	3.658888668	3.608912949	3.62752846	3.633354418	3.62281228	3.620440482	3.622348403	3.62751295	3.620607141	3.639452911	3.619755417	3.611886297	3.705733313	3.62724879
ADM5	6.45285081	6.506379156	6.488774971	6.488688726	6.477297373	6.733727373	6.561720659	6.761544811	6.614057626	6.646914325	6.731549742	6.471645038	6.477533449	6.597951016	6.514162611	6.581465501	6.490154238	6.613540032	6.501431423	6.648237988	6.472644503	6.559832582	6.562594109	6.505444625	6.649757097	6.673258835	6.639587082	6.494312139	6.4817292	6.483000583	6.490998341	6.567970538	6.740279089	6.581257235	6.559535396	6.524711873	6.682921739	6.481272731	6.491543511	6.716444224	6.564357198	6.662116035	6.481003282	6.51485492	6.806863256	6.548654464	6.453071056	6.631874835	6.480699774
ADNP	11.49861129	11.34961924	11.32760821	11.29823991	11.68058669	11.39845391	11.69905202	11.78341354	11.33099443	11.5642337	11.49099799	11.63174568	11.45432345	11.35422679	11.46701651	11.3348142	11.71689551	11.42671275	11.31010131	11.41016617	11.16823264	10.90636872	11.53832435	11.9943543	11.13887708	11.51799646	11.39469351	11.15934735	11.24333291	11.18638638	11.28031992	11.38318154	11.17921856	11.39451055	11.67392804	11.36322451	11.55249277	11.40578051	11.44847296	11.4036529	11.41499275	11.45825957	11.56558001	11.35959635	11.51089373	11.30764453	11.27687982	11.58621197	11.47769163
ADNP2	9.523090253	9.327410443	9.710052066	10.11364821	9.782120442	9.148537532	9.573827244	9.606782015	9.74656563	9.71453571	9.578415851	9.238431176	9.188075792	9.684443355	9.310651356	9.555013123	9.439123325	9.557445249	9.385277042	9.158909253	9.006722086	9.644846431	9.628378099	9.581771554	9.488023749	9.391959289	9.212068811	9.419823369	9.313976046	9.757683077	9.828291916	9.581496242	9.577072649	9.550633255	9.526611893	9.600682942	9.102518393	9.562850215	9.453354716	9.770081317	9.764655217	9.518230802	9.314252811	9.225825231	9.252122643	9.463436907	9.406999301	9.590726322	9.851471354
ADO	9.937600404	9.949809474	10.18212667	10.31926075	9.854606543	10.20461109	10.26655282	10.27053205	10.05007695	9.920386593	10.03714579	9.958689471	9.896349355	10.24694634	9.84516295	9.79507068	10.09096044	10.1136788	10.17333395	9.853672012	9.631333077	9.490310107	9.887554123	9.991164377	9.998654695	10.28109167	10.28343769	10.15774567	9.722693356	9.603069817	10.44018559	9.669908422	10.07780034	10.27862308	9.915594434	10.15580582	10.17244092	9.916775186	10.19181814	9.95866372	9.908189081	10.10410632	10.08854091	10.14242309	9.817420395	9.83657376	9.991889389	10.23899171	10.00733544
ADORA1	5.763656292	5.765560728	5.772349879	5.715782052	5.713497566	5.793618189	5.712134983	5.706160077	5.696468395	5.779857903	5.880220521	5.708496448	5.768726494	5.789720957	5.704730239	5.689935816	5.826581887	5.728942158	5.992921461	5.711313407	5.675234936	6.021322521	5.797169246	5.738524044	5.857899581	5.723876349	5.889029905	5.700999653	5.717510857	5.718588771	6.126606819	5.701619907	5.772905834	5.83091504	5.821320972	5.731449868	5.689763099	5.717119924	5.728095045	5.836742092	5.705533725	5.802593409	5.850204515	5.743782039	5.867413054	5.704725149	5.891662803	5.730806404	5.716553764
ADORA2A	5.387083979	5.37152061	5.377681753	5.409318096	5.407431458	5.398290157	5.405999073	5.40015409	5.390563936	5.384753098	5.39498435	5.402728613	5.407512542	5.376964908	5.552453792	5.384900077	5.384970178	5.421110894	5.42741205	5.405297353	5.371308318	5.496921122	5.402898778	5.430723351	5.411316985	5.416905744	5.396237333	5.395448661	5.411023148	5.412129803	5.418741712	5.396022683	5.457596151	5.403396684	5.444567206	5.396084545	5.409585728	5.410629896	5.419323349	5.403601091	5.400064434	5.402909624	5.410613332	5.400312305	5.411537993	5.399038326	5.387305774	5.401253068	5.410214747
ADORA2B	4.309213841	4.225449166	4.292991513	4.484271813	4.253675058	4.246510804	4.25258702	4.62047807	4.240610223	4.235970724	4.243875501	4.249967401	4.253798962	4.229686662	4.247064133	4.23601396	4.366355262	4.264690422	4.269479143	4.252014451	4.225234985	4.256153822	4.433209787	4.272104156	4.237355848	4.261222411	4.244832329	4.320704262	4.256556446	4.267571982	4.262638285	4.359865708	4.246232899	4.250440007	4.259197527	4.244698549	4.331933676	4.256253412	4.263030252	4.250632159	4.247833762	4.358920674	4.256132377	4.301038694	4.256910462	4.247097307	4.417554945	4.359538074	4.255894102
ADORA3	4.725203169	4.711606816	4.717057079	4.744812786	4.743082723	4.735091298	4.741865301	4.736790355	4.728492594	4.723326735	4.884947734	4.854288525	4.743214361	4.716336758	4.842819571	4.76414912	4.866822636	4.755337816	4.760695751	4.741229086	4.836557332	4.745845967	4.896739525	5.162575363	4.724878488	4.751488181	4.739150808	4.82181879	4.746289552	4.74723663	4.753070037	4.73312131	4.858129071	4.919140957	4.779256776	4.733078909	4.721551881	4.835925601	4.753514215	4.828717272	4.736574358	4.843234482	4.74582772	4.736803517	4.901419131	4.965949695	4.793029086	4.737682081	4.745553868
ADPGK	8.526713472	8.5315237	8.066538798	8.71931833	8.204255559	8.667888221	8.567318846	8.441689715	9.088721037	8.292353669	8.602169665	8.744870814	8.628595385	8.719738894	8.776763031	8.421878424	8.689432546	8.463397914	8.612280031	8.473738321	8.579179905	8.811745343	8.434743433	8.729354704	8.507226298	8.522617614	8.404930997	8.122206803	8.52427297	8.639350745	9.034556952	8.573080301	8.535310936	8.432095806	8.62781256	8.660556399	8.598117995	8.622692223	8.783542041	8.84484831	8.637973993	8.40488755	8.752248366	8.740791189	8.537671099	8.403474953	8.55945834	8.590507188	8.448060302
ADPRH	6.158621943	6.214514037	6.270256328	6.212844967	6.201756222	6.504118438	6.079534438	6.050374428	6.446115661	6.619253548	6.183515967	6.307905706	6.281332968	6.052290038	6.273365532	6.071704515	6.464198823	5.752564197	6.138244225	6.453455158	6.005175809	6.299298807	6.28878674	6.759789049	6.532278656	6.338310825	6.003374523	6.234272187	6.557598591	6.208367082	6.339125933	6.418044987	6.492048081	6.466032166	6.269953904	6.078432257	6.424817889	6.18654367	6.841546767	6.377012445	6.251159242	6.312302871	6.478506185	6.17305356	6.626245432	6.331240536	6.236591522	6.401243413	6.138677281
ADPRHL1	5.251882443	5.156089423	5.243656885	5.192458225	5.248423167	5.181791522	5.189211633	5.183688121	5.174673937	5.273788385	5.178559565	5.185993166	5.19070047	5.161239138	5.19935984	5.265308746	5.221074756	5.204081368	5.290258794	5.188503368	5.155806071	5.248130701	5.33211013	5.66238642	5.266722288	5.304638456	5.179713694	5.317565371	5.194063373	5.332702354	5.201489429	5.179646681	5.181415441	5.292184475	5.242316836	5.179544112	5.200300554	5.518958854	5.203716051	5.307338749	5.345683337	5.353132171	5.248519946	5.321207515	5.194471592	5.18250625	5.185691464	5.243746723	5.23826982
ADPRHL2	9.918014399	10.08411624	9.889351472	9.599151099	9.896163546	10.09651087	9.689005589	10.24460935	9.635064814	9.693862589	9.564538256	9.89363763	9.579292486	9.664390346	9.553597194	9.997273661	10.08218123	10.13308529	9.752327337	9.826286477	9.823328775	10.07517123	9.972145479	10.15904414	10.0487669	9.935238982	10.0217692	9.762066867	10.50534205	9.987393717	10.23038717	9.598054883	10.28348385	9.888107054	9.959395297	9.696314552	9.942640231	9.479809855	9.983383126	9.752836553	9.812615296	10.02965437	9.760940173	10.04514672	10.05410936	9.939477933	9.732907101	10.07880987	9.832368641
ADPRM	7.380444701	7.717212686	7.655925829	8.019028452	7.527636661	7.774359486	7.838853427	7.891627495	8.368100529	7.563753028	7.391463957	7.689771795	7.84084715	7.517883877	7.927239582	7.592709154	7.613679354	7.429436686	7.852021638	7.596952939	7.400929379	7.631419183	7.687299631	7.973094446	7.634339361	7.63703422	7.627457381	7.7045259	7.413971567	7.705910685	7.57064373	7.989163246	7.636756596	7.98473659	7.886091799	7.862110333	7.732964304	7.73450931	7.713972904	7.650065939	7.720702384	7.402084586	7.844234523	7.657218582	7.599286083	7.964286652	7.673115294	7.712754277	7.460116849
ADRA1A	5.310404008	5.213182769	5.130212226	5.188215338	5.158019603	5.149521236	5.156975247	5.793438885	5.143620371	5.573208328	5.146078181	5.15346518	5.645966199	5.12877241	5.276460609	5.258698945	5.242486883	5.173179227	5.429407047	5.156134906	5.125407825	5.69945024	5.300594277	5.18112497	5.371277442	5.502380297	5.412829351	5.360721246	5.161911424	5.726929867	5.213835129	5.477937119	5.420454407	5.323754738	5.214814496	5.278081355	5.159225439	5.161588729	5.227903229	5.268992808	5.150608377	5.413030749	5.404360183	5.150941937	5.288956179	5.384448737	5.138394477	5.249359074	5.234152562
ADRA1B	5.142800235	5.149187253	5.341932906	5.193415504	5.217373954	5.141631294	5.264301532	5.925557223	5.114115974	5.142758389	5.344591274	5.267224858	5.457588201	5.271533641	5.263257941	5.108594965	5.294637587	5.28997011	5.45029108	5.044575783	5.014327658	5.121849619	5.18650747	5.068791262	5.280599503	5.055828405	5.448586949	5.158998232	5.050127256	5.185778068	5.29352153	5.157156278	5.279412206	5.296673891	5.222236631	5.431125147	5.023629269	5.410194617	5.308830593	5.044396937	5.264392979	5.299998647	5.246547691	5.412774068	5.13123984	5.104881797	5.081122924	5.283395179	5.234265703
ADRA1D	7.591380615	7.681555931	7.705373186	7.5017926	7.97165825	7.696576531	7.790461049	8.268284235	7.798258479	7.571123238	7.596576854	7.277612085	7.646187858	7.465893128	8.173290614	7.599746646	7.517829769	7.594432493	7.758235473	7.772191293	7.624665349	7.495153062	7.711456847	8.180685351	7.340162012	7.957822794	7.711711842	7.787428136	7.686869058	7.839656201	7.42424811	7.257123395	7.844559491	7.384470903	7.784452506	7.662266217	7.766992975	7.789703585	7.242146644	7.469179297	7.75810808	7.524603233	7.391926578	7.905521725	7.437699881	7.318197113	7.232694692	7.352344947	7.556068779
ADRA2A	10.14446783	10.99176639	10.32199195	10.42904403	10.2189983	10.519832	9.550599686	9.914692424	9.626431749	11.20617861	9.746456153	10.02508946	10.31176143	10.06504364	10.50521642	10.20572091	10.31206534	10.65932857	10.7548528	10.34678132	10.08824121	10.29407554	10.29592296	10.47473237	10.34358278	10.45385684	10.62613322	10.92131522	10.63783872	10.67944852	10.67527006	10.47636867	10.28658939	10.73191464	10.39579227	10.68830428	10.92656525	9.633185014	10.02437997	10.96720012	10.12266663	10.72146802	11.03198603	10.29149854	10.90331387	10.07460936	9.877349446	10.707075	10.75444452
ADRA2B	6.036715948	6.255708623	6.317335896	6.243146929	6.213702831	6.34070111	6.208570521	6.099471182	6.101939799	6.447632482	6.006139206	6.168148932	5.978160781	6.285977335	6.344306649	6.414442384	6.006493392	5.994377177	6.0003204	6.345622929	6.213692955	6.226517751	6.414765067	6.423238287	6.134102463	5.988754146	6.358430083	5.964713554	6.240105979	6.292774345	6.094211894	6.212358861	6.245425819	6.362428367	6.220694739	6.113908657	6.231361743	6.432638042	6.016593843	6.062955614	6.063618427	6.212525188	6.20754936	6.29120111	6.047510151	5.978153892	6.427226309	6.204279676	6.316378405
ADRA2C	7.617772834	7.674350505	7.782655781	7.504343829	7.463831361	7.623669971	7.794893691	7.637812797	7.442215554	7.750552109	7.446583349	7.733594989	7.761961767	7.756350097	8.071246675	7.630098277	7.438120825	7.835726181	7.613197108	7.859024893	7.427869014	7.802033446	7.738669746	7.496855683	7.652225382	8.151485743	7.44974263	7.586413634	8.081279146	7.900518497	7.889407349	7.730350105	7.558067985	7.916011075	7.718640353	7.770110973	7.959714857	7.780790482	7.744608309	7.861447843	7.662649964	7.782730361	7.663567852	7.483616399	7.677206414	7.502570996	7.542461561	7.853709685	7.711008179
ADRB1	4.447055206	4.484915161	4.404734067	4.430654176	4.429010591	4.421558336	4.52670832	4.423168826	4.415463124	4.410613607	4.42055392	4.547754047	4.429156106	4.404027264	4.439531695	4.497268738	4.410675614	4.44054985	4.445489902	4.427286519	4.399391539	4.431593339	4.425210052	4.461845884	4.476455214	4.591356194	4.419793196	4.419251053	4.852529701	4.432901684	4.438361449	4.419725854	4.421247203	4.425625395	4.709513959	4.606639657	4.430077687	4.43171234	4.438751575	4.425834081	4.619088062	4.502556694	4.591276478	4.423134217	4.571888873	4.446173893	4.412458831	4.423974537	4.431329234
ADRB2	7.728659721	7.663862106	7.655168961	7.850727843	7.507885199	7.753136929	7.52836738	7.732169845	7.624379607	7.583910497	7.651084706	7.596380626	7.697928825	7.699737527	7.848451867	7.626861393	7.626598501	7.526249277	7.846703732	8.056574517	7.54047966	7.699141347	7.781639561	7.538859133	7.844905608	7.519617845	7.868882155	7.734153292	7.570906724	7.512680668	7.638949881	7.490386226	7.648609806	7.70517989	7.658661713	7.690702733	7.903006129	7.670837472	7.860567395	7.712946897	7.663197001	7.632368464	7.568805385	7.602011563	7.749094618	7.70118992	7.526188905	7.497513138	7.640191732
ADRB3	2.165138633	2.158883946	2.163445703	2.174075656	2.1733168	2.169643003	2.172741413	2.170392648	2.166539141	2.164203145	2.16831408	2.171426599	2.173349865	2.161071721	2.169916951	2.164261644	2.164289694	2.178816764	2.181347946	2.172459219	2.158798248	2.17457995	2.171494526	2.182678961	2.164944497	2.177125388	2.170123187	2.16850109	2.174760791	2.175205383	2.177863062	2.17064995	2.169540895	2.172823317	2.176163002	2.238679748	2.163444069	2.174602788	2.17809631	2.17177709	2.170355532	2.24716767	2.174595274	2.170455246	2.17496731	2.169943685	2.165227618	2.17255403	2.174435675
ADRM1	9.596983309	9.541215536	9.685702287	9.776628843	9.639534959	9.726269513	9.658956072	9.118220348	9.505023063	10.04722026	9.508961161	9.511897464	9.707915814	9.45741403	9.903407511	9.692603744	9.577408315	9.738879762	9.625615837	9.643084005	9.820507047	10.10812508	9.67108299	10.3289702	9.642184708	10.10132228	9.982435219	9.55887372	10.27240913	9.878770727	10.07711229	9.756009734	9.641575617	9.875893157	9.805627055	10.03128228	9.820600879	9.876558583	9.480844374	9.79575208	9.691240348	9.534878813	9.766610061	9.854499957	9.740387234	9.634670719	9.564077351	10.05556666	9.670761827
ADSL	9.694628207	9.710935718	9.890638574	10.07141875	9.625502232	9.628772957	9.605034857	9.422720722	10.08793769	9.649341917	9.345479251	9.741352199	9.863902336	9.873172787	9.367057722	9.783892866	9.636232367	9.397173621	9.6903755	9.731920558	9.604289384	9.793711223	9.74877208	10.02417964	9.764083743	9.624465041	9.695243341	9.64403398	9.714551055	9.183095342	10.01274437	9.550848844	9.467352716	9.777207961	9.772531415	9.568602095	9.781436849	9.953074416	9.10711652	9.878646728	9.61196949	9.890293094	9.915549359	9.637197509	10.08200334	9.090153938	9.639938388	9.89046041	9.320463052
ADSS	9.275596891	9.36170492	9.534013529	9.740602556	10.14143771	9.332364466	9.158273594	9.482212475	8.593265394	9.420082967	9.548863787	9.783061224	9.580289202	9.554937655	9.478246705	9.554499361	9.479175405	9.447079164	9.367201869	9.427511286	9.72615335	9.800334676	9.449046923	9.343856734	9.635699334	9.28038605	9.905949451	9.813651381	9.844173785	9.063674081	9.351556323	9.563946206	9.312216797	9.322473291	9.511471529	9.725904051	9.478890613	9.487793781	9.550522193	9.387082777	9.777269959	9.584537371	9.56030875	9.525410857	9.692574966	9.590375207	9.577350148	9.788190382	9.735205714
ADSSL1	7.462314039	7.859784351	7.92719435	7.571918529	7.650169308	7.469861154	7.396803631	7.563407208	7.452502265	7.493674357	7.541092146	7.731282582	7.553552552	7.43209474	7.525598841	7.824319604	7.576835135	7.751230839	7.458317296	7.572822196	7.354500871	7.39843598	7.563769659	7.426508226	7.522762206	7.812194568	7.507314707	7.508278236	7.80803367	7.641719976	7.648658694	7.378739712	7.574305783	7.762987735	7.759865832	7.536137988	7.622849569	7.678096737	7.561542763	7.660514577	7.486063245	7.523327167	7.513894495	7.513405963	7.633124856	7.468301016	7.674385699	7.59756062	7.398063974
ADTRP	4.134223711	4.15783174	4.158457368	4.151333048	4.149852819	4.142848988	4.148770325	4.144307023	4.136996326	4.132507222	4.140296909	4.146240124	4.149941079	4.126462044	4.33441287	4.132588673	4.1326357	4.160461178	4.16522415	4.151991537	4.196269223	4.152267505	4.146345323	4.167774117	4.133894838	4.406715543	4.141246016	4.14067493	4.152633475	4.153472601	4.286228337	4.141116982	4.142620884	4.146729911	4.262555916	4.141122876	4.131007851	4.152334412	4.15897934	4.146900357	4.144179129	4.146366655	4.249573183	4.144374403	4.206319139	4.143422277	4.134385412	4.145119341	4.152001635
AEBP1	12.46169243	12.47402954	12.7398878	12.46419331	11.94445551	13.03189318	12.39534878	11.76792545	11.70331915	13.21722443	12.66574763	12.37278235	12.18060645	12.32857667	12.44919341	12.2563138	12.74641659	12.88082115	12.36706926	12.79485945	12.48173747	13.00633483	13.04018646	12.48253045	12.83379477	12.68691563	12.51526539	12.86909398	12.60123948	14.17361217	12.94095882	12.76267563	12.82358017	12.9792018	12.93172607	12.69019952	12.74312478	12.51229253	12.8731771	13.07931616	12.66265793	13.00151578	13.23867114	12.55460818	12.97761493	12.88009751	13.49622996	13.03078529	13.02707078
AEBP2	10.25434422	9.91392093	9.683323047	9.545286586	9.702077466	10.11353509	9.880157436	10.14320847	10.19633948	9.819648821	9.696803882	9.865339226	9.803182562	9.965037412	9.614632258	9.989761118	9.576735802	10.43518705	9.683099034	9.976163123	9.922550647	10.04082478	9.77980313	9.706590591	9.870127644	9.611168403	9.802041052	9.815615231	9.718314114	10.12689261	10.16202019	9.842562971	9.899033195	10.03212203	9.609431194	9.707291376	9.855007288	10.03756949	10.03212215	9.921755202	9.92471699	9.69048723	9.911240087	9.788726805	10.19737741	9.870790939	9.810809877	9.6615985	9.962941427
AEN	8.214457068	8.042169783	7.83595147	7.628637491	7.799857347	8.04719486	7.899765557	7.358855647	7.995616291	8.263509972	8.156619625	7.887584911	7.601762254	7.819207607	8.12053724	8.03747795	7.750455046	8.016414019	7.943274537	7.804047919	7.904974856	8.254247869	7.823532708	8.208268473	8.166306508	8.483773823	7.784884181	8.139527686	8.241561349	8.275564632	8.030606679	7.988547254	7.956439282	7.739460148	8.086045449	7.830537878	7.82535707	7.563086601	7.778516472	7.95279453	7.627515566	7.523064008	7.779442383	8.00566211	7.846707872	7.794338091	7.873495835	7.63376762	7.648546028
AES	12.20372103	11.72706401	11.73347175	11.98819603	12.4213064	12.46277757	12.0736592	12.50376519	11.87651986	11.95335995	11.89392749	11.68174183	12.05214069	11.61849107	12.00209637	12.21296009	11.81455291	11.70773289	12.11772886	11.83320683	11.61304622	12.44812304	12.09859067	12.69195514	12.03470822	12.18537139	12.08267267	11.95568895	11.79061645	12.10532405	12.27183163	11.87195517	12.03745253	12.24491084	12.26135208	12.33202005	11.86673632	12.0378128	12.40225615	11.96829387	12.14466021	12.01151499	12.01495752	12.19725518	12.38734346	12.28770494	11.87474965	12.04204407	12.16912166
AFAP1	9.95757473	9.919014708	10.18995501	10.41427132	9.975884351	10.52319477	10.12297569	10.58783448	9.504362033	10.11098147	10.19468372	10.53567206	9.992948732	9.969951238	10.19575532	10.36080948	10.22948994	9.856139502	9.997721134	10.27342017	9.918834196	9.982359355	10.18463446	10.43252099	10.09879776	9.814856414	10.0396318	10.1344831	10.66301963	10.40045417	9.990428713	10.65382449	10.12861168	10.08858513	9.91962765	10.37840463	10.33058455	10.023745	10.28415577	10.25849219	10.31528139	10.18660186	10.41639746	10.38427038	10.21660542	10.35908473	10.15937707	10.2611969	10.1568584
AFAP1L1	10.35953767	10.11559188	10.42330422	9.907933021	10.72297677	10.60847631	10.52026661	10.88496966	10.09815696	10.15191929	10.23474667	10.2545506	10.30367351	10.07492511	10.90590559	9.956208037	10.13736303	10.57376175	10.50410441	10.42400603	10.10072302	10.10289908	10.23931933	10.76871544	10.25099936	10.41080279	10.28965605	10.51587187	9.948829994	9.948052846	10.17564661	10.4095909	10.47133419	10.01011763	10.23944134	10.58518081	10.31094002	10.60903654	10.55086139	10.31309124	10.10825527	10.01850439	10.44328546	10.72472583	10.2639651	10.64272598	9.928884188	10.17294771	10.29600963
AFAP1L2	11.52081674	11.53202751	11.03301712	11.51600793	11.417387	11.38671786	11.49917566	11.1611031	11.83042621	11.15437916	11.28352968	11.4554478	11.52419452	11.52146488	10.86199361	11.1917254	11.64738344	11.44693427	11.3561332	11.35464042	10.9446334	11.07768058	11.11382795	11.11627322	11.00055938	11.47421867	11.05093451	10.96639376	10.75651607	11.56587687	11.3643281	11.37566702	11.24191603	11.18189507	11.11618125	11.06536622	11.23924855	11.29593118	11.07283746	11.10025969	11.46537819	11.07932297	10.83924985	11.29556356	11.27360495	11.39217394	10.76315643	11.12180425	10.87851353
AFF1	9.553980781	9.981174833	10.16030614	9.835195272	10.12052839	9.895302914	9.910526169	10.29378747	10.24050707	9.980223981	10.1211893	9.90417955	9.91712159	9.699359059	10.05392872	10.05213281	9.820917732	10.11219737	10.12782093	9.898226177	9.866487708	9.713628344	9.820866863	10.13324654	9.778770437	9.349349011	9.977664247	10.13554792	9.751172968	9.773220834	9.809010614	9.960307454	9.742796963	9.914953172	9.792969578	10.13642457	9.8121558	9.973007577	9.929620953	9.794915833	10.13598651	9.948931021	9.9364898	10.07009339	9.762748682	10.05503109	9.962658803	9.920990939	10.07501724
AFF2	6.89332429	6.679533079	6.576216698	6.646776033	7.42679675	6.757669098	6.452697918	7.013457499	6.07923556	6.336144498	6.772195157	6.418928318	6.925387617	6.679614351	6.797499754	6.644048235	6.816547549	5.468777522	6.980961031	5.878906743	6.495762695	6.87392839	7.278857557	7.225938905	6.80002362	6.677114186	7.255948545	7.003234541	6.97297729	6.395740492	6.80092183	5.884542843	6.655540288	6.627542667	7.739074015	7.06526408	6.453139771	6.930852578	6.660033908	6.727594661	6.706443767	6.967965807	7.138585748	6.73718764	7.048103065	6.64337078	6.47968841	6.175413985	6.754472833
AFF3	7.605651807	7.253349452	7.615997445	7.389053765	7.634785429	7.150598797	7.941174716	7.286027765	7.155869394	7.314786376	7.862883281	7.342363862	7.283820412	7.078892156	8.06081839	7.657674895	7.1245102	7.059385958	7.416102849	7.424156244	7.492485395	7.616114334	7.404040665	7.522192778	6.883810738	6.910145302	7.240973568	7.579136645	7.525436931	7.485874508	6.946584732	6.958990458	7.640983471	7.388975221	7.50140071	7.368774875	7.4912113	7.730005266	7.109930113	7.375947734	7.258121263	7.884036721	7.77022815	7.52999382	7.689015202	7.217539332	7.642957548	7.453092615	7.666528856
AFF4	8.225471151	8.462192351	8.414590847	8.696334048	8.642470531	8.526189256	8.598447662	8.505351335	8.311323266	8.545780766	8.680851165	8.80942047	8.316298533	8.507477961	8.513652451	8.471442626	8.49186192	8.518368323	8.828175455	8.520087281	8.284387541	8.332708703	8.364390687	8.314029283	8.41713366	8.161942941	8.403475454	8.662965987	8.397888046	8.421795292	8.456013126	8.520713646	8.661592617	8.527666681	8.448284126	8.427222937	8.447225076	8.346063591	8.389178116	8.573611247	8.498138951	8.380667532	8.466546654	8.568073699	8.357217871	8.443765371	8.58134113	8.658360938	8.487408019
AFG3L1P	7.134732763	7.284981177	7.154277	7.62575759	7.288327525	7.022464168	7.442033634	7.209046095	7.114506731	6.992285421	7.200192676	7.222403055	7.216088484	7.025642837	7.203615412	7.39802578	7.493665098	7.154530829	7.259715248	7.032748235	7.371226665	6.883726513	7.219672894	7.514719866	7.224860395	7.420455814	7.140762724	7.03287446	7.136874755	6.849521217	6.939210414	7.29424757	6.830395661	6.920012571	7.31151402	7.104853981	7.117600774	7.34517558	6.905267399	7.02718016	6.925141926	7.266161999	7.005760649	7.214186967	7.15626396	7.44269844	7.103287926	6.778857092	7.237739848
AFG3L2	10.25739751	10.34259975	10.47519264	10.20168407	10.47241699	10.21857482	10.2579734	10.88345017	10.47839626	10.22532428	10.53637467	10.44419217	10.39616716	10.37515713	10.61985074	10.12039562	10.11114414	10.66763635	10.36826109	10.90064406	10.44105919	10.25642003	10.1275452	10.67092764	10.12828	10.26946639	10.49962203	10.48269347	10.19514176	10.5605984	10.15938006	10.568171	10.46778412	10.3119285	10.40224181	10.33831382	10.14551047	10.37813585	10.34724591	10.47215487	10.43152363	10.25049744	10.27247672	10.26905645	10.12473536	10.18324909	10.36967432	10.53207155	10.35934254
AFM	1.307004343	1.303226244	1.304719247	1.31239455	1.311939758	1.309720867	1.311590712	1.310170584	1.307839374	1.306432258	1.30892019	1.310799087	1.311957065	1.304548905	1.309885469	1.306470767	1.30648839	1.315248609	1.316783998	1.311421271	1.303176594	1.312701978	1.310842678	1.317586582	1.306882735	1.314234669	1.309225319	1.309030869	1.312808961	1.313078379	1.314681224	1.309169998	1.309662726	1.310963254	1.313660049	1.309188784	1.305979312	1.312713303	1.314824919	1.311011614	1.3101542	1.310844128	1.312713533	1.310213879	1.312935878	1.309902466	1.307058927	1.31044004	1.312613869
AFP	1.51897799	1.514587149	1.516322291	1.525242396	1.524713845	1.522135088	1.52430819	1.522657742	1.51994845	1.518313123	1.521204555	1.523388177	1.524733959	1.516124323	1.522326386	1.518357878	1.518378359	1.528559334	1.530343737	1.524111269	1.514529446	1.525599684	1.523438838	1.531276487	1.51883666	1.527380951	1.52155917	1.521333184	1.525724018	1.526037131	1.52789993	1.521494878	1.522067518	1.523578969	1.526713138	1.521516711	1.517786718	1.525612846	1.52806693	1.523635172	1.5226387	1.523440523	1.525613113	1.522708058	1.525871518	1.52234614	1.519041427	1.522970898	1.525497285
AFTPH	10.02516539	10.04092272	9.681409079	9.808957916	10.23498005	9.672672342	10.14296033	10.2731736	9.82732374	9.64583504	10.26787687	9.873507766	9.990744168	9.954975544	10.0626607	10.12034543	9.796389219	9.778743264	10.09052046	9.861059347	9.794774475	10.39861471	10.0874095	10.2529204	10.15541294	10.20609361	9.94711236	10.16066208	10.26655227	9.779458252	10.25641552	9.940331343	9.788993467	10.21444761	9.792651381	9.923542024	9.825994538	10.19362024	10.1392206	9.702221682	10.01304018	9.882588837	9.93788543	9.842612818	10.10395283	9.796237085	9.886541559	9.953730895	10.18759955
AGA	8.316905339	7.702318163	7.93817413	8.460855557	8.352007615	8.027686456	8.125128155	7.665596143	8.300765703	7.883110158	8.055147117	8.293101596	8.045319054	8.077541053	7.771086199	8.142839674	7.92214225	8.509378796	8.020336293	8.183003972	8.189112885	7.858609637	8.09677882	8.187041511	8.067227565	7.949429416	8.433441697	7.879672697	7.723547364	8.172539051	7.938556749	7.932773736	8.083138748	7.79675481	8.199447859	7.93229172	8.165639368	8.184786882	8.211913058	8.323711781	7.871800818	8.097996025	8.002093227	8.278337338	8.008016104	7.940422387	8.139736007	8.471529508	8.059783687
AGAP1	10.41188236	10.26955893	10.34273375	10.15575907	10.18425512	10.23275898	10.682968	10.33081085	10.86461387	10.27887042	10.14611102	10.56689999	10.18680607	10.38990432	9.723252908	9.814313576	10.27768614	10.39834864	10.17739133	10.16891916	9.935435128	10.28040412	10.00935028	10.17806348	10.00086389	9.977304399	9.874348042	10.03794821	9.812295726	10.18864784	10.10058841	9.983359832	10.003608	10.09095042	10.13107709	9.78164015	10.43415205	10.34158912	10.12931939	10.28526841	10.1939723	9.978167578	9.999888265	10.13967368	10.13026677	10.25298447	9.991719749	10.24755187	10.09937287
AGAP11	10.26116999	10.47681757	10.43325633	10.06611364	9.900805845	9.365871304	10.36260232	10.92435778	10.45192015	9.996758753	10.072869	9.746129774	9.678590838	10.01289514	10.5098942	10.25352173	10.13770505	9.891898926	9.834522671	10.18027002	10.29413886	9.574201729	9.421156814	9.78487755	9.583802215	9.499065327	9.596654426	9.593409579	8.9872183	9.368438996	8.986093779	9.172536082	9.726077848	9.250504549	8.884858813	9.284106873	9.715695766	10.22849365	8.904982541	9.956955434	9.191436543	9.593093836	9.277210014	9.447685439	9.318330638	10.01109614	10.21425416	9.200275753	9.881949469
AGAP2	6.01058421	6.2380025	6.023695277	5.901964085	5.985018457	6.007982929	6.013818106	6.058594172	5.852497465	6.189218541	6.041460361	6.438785031	6.204257263	6.109509863	6.197065356	6.10961253	6.056425351	6.090706318	6.129827433	6.253029061	6.139542513	6.259791983	6.083669409	6.114864292	5.992407397	5.8671532	6.168549968	5.84364491	5.947790254	5.861663521	5.947016186	5.969096759	6.025534435	5.877092418	5.995154665	5.919295758	6.071298713	5.922599857	5.980228786	6.046510458	5.989318017	6.009472173	5.989748372	5.995075002	6.152385657	6.097643405	6.266380809	5.938942085	6.327167632
AGAP2-AS1	5.64933704	5.76793616	5.674958844	5.668174083	5.666064254	5.656533091	5.664632268	6.090926592	5.886419109	5.642541853	5.653007174	5.899341552	5.666256189	5.63410076	5.657277937	5.642567094	5.797340345	5.680850935	5.687154678	5.721276746	5.628170051	5.76511739	5.678597334	5.690660339	5.737307201	5.973170443	5.661791663	5.857567506	5.669927445	5.897823812	5.793783408	5.654190587	5.724531677	5.661727664	5.721364847	5.760475306	5.640352692	5.803773318	5.942174727	5.755232118	5.720178187	5.748415898	5.669317067	5.65854325	5.715933818	5.712418019	5.819500599	5.659623379	5.725364671
AGAP3	8.909883571	9.135988223	9.156397499	9.198534467	8.977228311	9.360729418	9.0054662	9.212193137	8.608440964	9.254569183	9.079753146	8.915596294	9.315355071	9.014240494	9.273701684	9.151435167	8.907110829	9.113187153	8.987744646	8.994240306	9.427213594	9.009225338	8.991050607	8.663203495	9.235092866	9.230501894	9.20041538	8.958783014	8.296071821	9.550098422	9.389815141	9.32867088	8.830465472	8.909951524	9.30779908	8.826952633	9.156210347	8.867425868	8.630178646	8.956862596	8.972164092	9.08199348	8.629111647	8.923848105	9.092946542	9.022743283	9.120756187	8.735240664	8.801309632
AGBL2	5.162989524	5.148156185	5.253301006	5.184460374	5.350857066	5.173818125	5.286046542	5.459407288	5.59102487	5.161008811	5.170596967	5.178019136	5.182707767	5.153305536	5.368037876	5.161039923	5.385090806	5.297501378	5.452604304	5.411544399	5.224321839	5.18556089	5.178093274	5.446409511	5.162676466	5.191762515	5.171754137	5.171117941	5.18606618	5.187091231	5.253515073	5.17167344	5.17345588	5.17857915	5.189252669	5.171587087	5.166815837	5.185698854	5.267523949	5.237832214	5.449025792	5.310949575	5.239692864	5.327760114	5.186482301	5.353400754	5.277119304	5.176645591	5.185251322
AGBL5	8.700279112	8.590317864	8.928353442	8.541796379	8.212324083	8.353687793	8.791766162	8.917430775	8.52369719	8.576816299	8.678681477	8.404886175	8.889516456	8.42813913	8.390649824	8.912965859	8.534081764	8.505111458	8.696177982	8.385184016	8.676158599	8.380243316	8.564945868	8.304744181	8.869312541	8.617697933	8.576599334	8.306234439	8.83132527	8.62112926	8.557850942	8.388514607	8.115123764	8.532942529	8.630592847	8.665434829	8.571435359	8.393451765	8.685598045	8.775625669	8.687904857	8.418079947	8.871656892	8.701701431	8.510767042	8.204770725	8.583534652	8.756909789	8.66452646
AGER	6.495939578	6.566044862	6.276595014	6.391438044	6.404346659	6.248895876	6.313798221	6.274570202	6.632809584	6.456783424	6.415864464	6.488481929	6.214079205	6.617081675	6.271665294	6.505312536	6.142818043	6.770568986	6.323280405	6.439858399	6.457971722	6.279847144	6.230418848	6.121891583	6.177908112	6.106234754	6.280564361	6.508282539	6.099346611	6.165558186	6.108114391	6.799591695	6.398049185	6.309863476	6.24596657	6.340449247	6.471132851	6.17844548	6.293355636	6.335404669	6.146874635	6.189868498	6.282675056	6.33569808	6.099585654	6.293130363	6.327929738	6.229770916	6.17485066
AGFG1	9.712626378	9.839391108	9.88145477	9.561177452	9.874502127	9.549574249	9.805627524	10.03528753	9.250838161	9.403124689	9.944632293	9.717880546	9.744511788	9.813911822	9.450621551	9.891954592	9.495807223	9.866834997	9.833312276	9.828073842	9.662075555	10.04814262	10.03943298	9.855738895	9.720760676	9.307070975	9.561629316	9.238564659	10.27253352	9.351643406	9.481426859	9.964192902	9.701934463	9.68088811	9.722391354	9.905573341	9.693260528	10.14950855	9.829512574	10.03489569	9.887470908	9.640990648	10.26184143	9.857027962	9.934453501	9.979323467	9.88915819	9.990633983	10.06287667
AGFG2	7.942949273	7.720511603	8.034798701	8.204778051	7.726608203	8.184598156	8.219115092	8.306863439	7.897900814	7.946020684	8.025057165	7.639053478	7.552504496	7.808452882	7.939807935	8.063093546	7.600000367	7.27022233	8.277890606	8.159729212	8.075192104	7.707473629	7.341799851	7.658948714	7.760189054	7.723541288	7.75392507	8.025530594	7.965617628	7.507646165	7.816677061	7.894301379	7.739932276	7.91215501	7.814646791	7.921868511	7.862187912	7.762617663	7.96133817	7.95985815	7.752556183	7.78307161	7.441019117	8.073428433	7.74415707	7.934762718	7.772616504	7.499865694	7.791621671
AGGF1	9.011841211	9.296516803	8.928479226	9.013469108	9.321234125	9.140621294	9.457710695	9.207247211	9.613288578	9.174191077	9.236068824	8.846422386	9.330609154	8.642042455	9.058420868	9.401022082	9.377281089	9.524571842	9.371660945	9.6647305	9.412116808	9.590475039	9.394845577	9.413129183	9.166351889	9.639028115	9.417778094	9.243138468	9.166527306	9.28942827	9.236473198	8.937153681	9.239103269	9.209395008	9.60092082	9.109485999	9.330363229	9.409448675	9.52669534	9.355755567	9.283756253	9.044300827	9.337094133	9.110945094	9.381135943	8.960296126	9.373806735	9.209291239	9.30122541
AGK	9.360841232	9.130031823	9.178075438	9.302980444	9.456248217	9.102079021	8.997399764	9.332108883	9.021532533	9.420678093	9.228440178	9.435560306	9.140780876	8.979012899	9.105157051	8.990289529	9.425581046	9.679516837	9.341405807	9.153953222	9.270060452	8.880112778	9.39754581	9.355868485	9.032928333	9.555384902	9.51717391	9.340752448	9.401933965	9.333583047	9.119585152	9.491277287	8.983954373	9.359853462	9.245858389	9.297432455	9.075864804	9.521178703	9.137339128	9.347758914	9.142252247	9.159073342	9.104589524	9.360402481	9.074995076	9.165612482	9.244725621	9.218130664	9.236406579
AGL	10.23791569	9.911156737	9.634431515	10.08585778	9.860551129	10.06121052	10.34816248	9.829864267	10.25066497	10.05005119	10.24804344	9.939124962	10.03216617	10.04116408	10.61518537	10.01242982	9.82595274	10.37038537	10.26032553	10.11231547	9.408805364	10.44831621	10.05084342	9.610887569	9.836651366	10.26622175	10.30745755	10.2263378	10.18610719	10.06928158	9.977156419	9.882245295	9.822461044	9.93136919	10.28018956	9.908311487	9.903112889	10.00993863	9.406225542	9.785630379	9.907543416	10.17777369	9.886140699	10.10026809	10.01347121	9.924622227	10.22145691	10.45301973	10.06444372
AGMAT	3.642385295	3.631887276	3.636073964	3.869628965	3.656157446	3.764782195	3.778643704	3.65127824	3.644845872	3.646109375	3.647737754	3.656054616	3.656239746	3.635547716	3.652391623	3.640951911	3.640992162	3.665523047	3.669706642	3.654722797	3.728070516	3.663242073	3.654162668	3.674371275	3.755364923	3.662606564	3.648571777	3.710599142	3.658611527	3.659349052	3.6659417	3.787482904	3.649781903	3.661371379	3.672001488	3.649683042	3.639555594	3.65834852	3.665811704	3.735742754	3.65115526	3.746380403	3.809859374	3.6593547	3.658936333	3.759835336	3.766822415	3.651988496	3.658052859
AGO1	9.115511982	9.137815786	8.928034755	8.834456208	9.392307714	8.96939637	9.142485936	9.126683458	8.918565135	9.407491704	9.227104633	8.839519471	9.412407669	8.905627895	8.775126618	9.010968577	9.114767265	8.401432015	9.157957397	9.206178511	8.45812347	9.10530929	9.294202812	9.002229362	9.08629028	9.214620364	9.380366277	9.336641765	9.291406526	9.231135136	9.038995742	9.409709916	9.0274717	9.187100346	8.966971634	9.154235855	9.352093089	8.789380676	8.95870398	9.11948462	9.135639082	9.122563619	9.146582628	9.015599371	8.932532472	9.182512537	9.050522183	9.110353433	9.192236008
AGO2	8.681584002	8.749232739	8.653015798	8.482392284	9.008931168	8.701927156	8.552777647	8.496307287	9.150045298	8.506516676	8.394392999	8.584677912	8.740208869	8.566171541	8.691592582	8.638020336	8.610259195	9.266882346	8.867236483	8.548895262	8.577993714	8.568662712	8.36969231	8.300414808	8.595633589	8.347016732	8.164526543	8.42257269	9.129995452	8.219125631	8.010911309	8.458638925	8.73388068	8.538273409	8.520208534	8.173641622	8.822729611	8.604743883	8.659311548	8.72624823	8.600201086	8.69099741	8.813829819	8.795899088	8.529108755	8.252903767	8.62917161	8.620500039	8.79922274
AGO3	7.864802884	7.875359829	7.548111793	8.064148178	8.1539348	7.621203881	8.268584254	7.478948798	8.129614065	8.163627777	7.792758069	7.773019958	7.875215398	7.974797716	8.124307766	7.857357458	7.995143318	7.734466203	7.88802433	7.835761714	7.863681369	7.775451108	7.915824346	8.449263102	7.917027918	7.720447748	7.867546637	7.644670459	7.727433919	7.764055951	7.371020632	7.445244282	8.050801379	7.648075278	7.96885389	7.408622005	7.817008206	7.597507297	7.385013299	7.704925841	7.802432338	7.883568146	7.590410478	7.90603539	7.49925621	7.704640257	7.954669031	7.705059319	7.839457098
AGO4	9.503833805	9.455634742	9.174232056	8.771123661	9.216647856	9.564582244	9.743168639	9.614764674	9.697327202	9.403850685	9.402135428	9.57966557	9.017359862	9.383186157	9.603696311	9.677587858	9.585727229	8.894813061	9.309204673	8.926054506	9.467662407	9.435428459	9.258486257	9.595018787	9.344269192	9.224721743	9.395218719	9.508667953	9.60659653	9.432555026	8.598365168	9.455792455	9.032587292	9.051272531	9.276598697	9.294708588	9.360410856	9.245928252	9.110664035	9.059859231	9.33367313	9.284467281	9.213514265	8.882431553	9.057040862	9.592491617	9.420361764	9.394770552	8.898842783
AGPAT1	9.869800013	9.533018046	9.569706143	9.640816656	9.53323445	9.926080896	9.522893577	9.672118707	9.461372515	9.749883347	9.844030732	9.436537595	9.674105336	9.106800235	9.27613959	9.462811599	9.822943834	9.6473086	9.869509391	9.831139443	9.639928591	9.694695169	9.759729265	9.994399606	9.626513626	9.612627058	9.724629469	9.608658523	8.877715066	10.04956388	9.890649303	9.575732393	9.692293982	9.650390568	9.510592296	9.8185011	9.759366185	9.968109728	10.16304894	9.536627188	9.635490345	9.722421722	9.666862711	9.874072862	9.942429867	9.534919727	9.509418139	9.325560344	9.248553851
AGPAT2	8.465098401	9.058941359	9.010450279	8.846005261	8.491714092	9.091444916	8.469359929	9.159328471	8.504104107	8.61119895	8.963203834	9.201530317	10.11903623	7.751674377	9.315030194	9.644345144	9.200174971	9.065576533	10.0271352	9.039051478	8.875275183	9.570995909	9.493325753	8.846231148	9.2882855	9.049617619	9.669864885	9.241382471	9.486080629	8.735421875	10.02665367	9.378349947	9.36004802	9.4100926	8.943940433	10.003812	9.963288818	8.795245707	9.510596539	9.715067151	8.633476617	9.84552946	9.630997998	9.588007123	9.8414517	9.355123379	9.33939575	9.552862375	8.75101928
AGPAT3	9.29701018	9.262330052	9.366258567	9.618674412	9.461088074	9.489902902	9.10192944	9.187796134	9.494562522	9.707703327	9.193968341	9.507968217	9.504562204	9.695726491	9.723026225	9.357987389	9.490985172	9.49708635	9.432312641	9.412480785	9.29738642	9.527441843	9.649294136	9.135893211	9.378822772	8.860710074	9.328398371	9.205847293	9.916145851	9.320695804	9.641512261	9.685635998	9.649172609	9.367869895	9.280134205	9.355939076	9.641823449	9.275295962	9.80638052	9.435841953	9.513818255	9.355729635	9.461000862	9.492996172	9.617604742	9.388455061	9.195453941	9.373002867	9.311107288
AGPAT4	8.695229489	8.74600957	8.892906819	9.101513974	8.44293678	8.714611382	8.256473532	9.096246729	9.049193063	8.390481846	9.114622201	8.593273184	8.657284796	8.968702406	8.934075071	8.607669701	8.616687421	8.005904536	8.824837563	8.673777989	8.930065483	8.209673595	8.69385312	8.509459143	8.449137497	8.115152121	8.579584565	8.843697552	8.508500029	8.553108022	8.59986498	8.816352248	8.768256709	8.806433041	8.587229891	8.688765463	8.94458637	8.581027345	8.771272401	8.789362351	8.808878718	8.723817761	8.650295779	8.435186937	8.632365728	8.613359776	8.898730656	8.852832966	8.351290721
AGPAT4-IT1	5.431493077	5.415437336	5.361130002	5.392678085	5.390678111	5.381607582	5.557148284	5.383567346	5.374187794	5.368285738	5.577409439	5.478067628	5.390854834	5.717352003	5.658570267	5.368316822	5.600478026	5.404721262	5.546579405	5.388579575	5.354628055	5.393821606	5.469559361	5.414068305	5.517104904	5.400273843	5.379459591	5.378799222	5.394348055	5.598495024	5.402058887	5.379377092	5.381229405	5.439493569	5.488603601	5.63387411	5.3681281	5.393966087	5.402534142	5.386812082	5.594038057	5.489548104	5.393777304	5.383526027	5.47142225	5.434346282	5.483219981	5.469012254	5.627908861
AGPAT5	7.815043716	8.250322315	8.034270773	7.974600251	8.241290037	8.081935363	8.655870329	7.943769692	8.131629662	8.189174735	7.942572501	7.829526384	7.892047182	8.08978132	8.020001463	7.986813576	8.014500125	7.938944355	7.655069473	8.44365801	8.283634243	8.041825842	8.135514833	8.378074313	8.269161365	8.663410879	8.106828761	8.01580675	7.91910766	7.76832728	7.906076242	7.978664228	8.217131418	8.046034165	8.09355228	8.122067527	8.093364415	8.000763877	8.290229882	8.161811861	8.476995041	8.004059712	8.442017832	7.965582966	8.009800292	7.861020093	8.002800625	8.481102653	8.017383992
AGPS	8.985731335	8.905952239	9.102688667	8.812381483	8.819761878	8.860990075	8.994992504	8.855175557	8.948213718	9.027985425	9.096080347	9.183388495	9.208365932	9.049629257	8.979140643	8.628336887	8.685532398	8.986791227	8.91325469	8.792866636	8.519777944	9.2649915	9.378986775	8.734969201	9.021768418	9.148120724	8.998231228	9.384024655	9.449721318	8.564051673	9.510775608	9.161184856	9.005757294	9.041408471	9.239964623	8.923800071	9.257023928	8.854997035	9.377465222	8.805607267	9.353290312	9.049143676	8.900741911	9.182473257	9.238654273	8.797944718	9.412172929	9.192781624	9.08473378
AGR2	1.377219324	1.373240924	1.413447429	1.38290432	1.382421437	1.467066782	1.418606806	1.38056164	1.378110746	1.376624679	1.379239247	1.381219084	1.382442617	1.374632432	1.380258942	1.376661713	1.376679517	1.385920524	1.387530168	1.381875985	1.373186297	1.383224929	1.381262148	1.38837686	1.377096081	1.384844268	1.379559358	1.379358323	1.383340081	1.383622824	1.385313424	1.3795051	1.3800195	1.381389482	1.384231754	1.379520196	1.376141548	1.383239592	1.38546163	1.381441974	1.380537698	1.381265146	1.38323455	1.380601153	1.383471321	1.380275899	1.377275879	1.380842058	1.383133214
AGR3	1.007960758	1.005047091	1.006198494	1.012117682	1.011766947	1.01005574	1.011497763	1.010402561	1.008604734	1.007519567	1.009438258	1.010887262	1.011780294	1.006067127	1.010182681	1.007549265	1.007562856	1.01431873	1.015502821	1.01136709	1.005008801	1.01235477	1.01092088	1.016121774	1.007866975	1.01353678	1.009673573	1.009523614	1.012437276	1.01264505	1.013881163	1.00963091	1.010010902	1.011013868	1.013093634	1.009645398	1.007170256	1.012363504	1.013991981	1.011051163	1.010389926	1.010921998	1.012363681	1.01043595	1.012535154	1.010195789	1.008002854	1.010610365	1.01228682
AGRN	9.844498317	10.42111975	10.21586093	10.83730236	9.798273019	10.26974255	10.05074208	10.42447895	10.78523642	10.5149869	9.89226846	10.00509185	10.31909952	10.61316705	9.901447931	9.993550939	10.18779767	10.16228953	10.72278888	10.34031417	10.42164968	10.06320429	9.975029308	10.05284107	10.40304624	10.27520147	10.05918069	10.08600466	10.83565346	10.93861616	10.36079191	10.16806905	9.953627114	9.818901046	10.17437301	10.32269759	10.3155123	10.03719989	10.34462956	10.2924432	10.36022153	10.090708	10.29033239	10.12627794	9.933308398	10.00982631	10.54117693	10.12847688	10.30953762
AGRP	3.261935088	3.22144418	3.225156001	3.24413136	3.242972419	3.237499937	3.242127621	3.238641212	3.458330029	3.229421377	3.235504553	3.240148978	3.243043154	3.224692651	3.237914915	3.324489875	3.229519197	3.251269976	3.254987145	3.241699218	3.221299514	3.24485961	3.31369664	3.256980454	3.230503789	3.248689154	3.236245404	3.23580143	3.245147052	3.245802113	3.249779799	3.236146983	3.277274671	3.283081363	3.247202037	3.289976536	3.228246163	3.343979247	3.391810884	3.240664297	3.238537268	3.24024702	3.244863885	3.23869021	3.245437073	3.237947885	3.230883649	3.31332585	3.244652516
AGT	8.270293873	8.411356898	8.101831758	8.528361867	8.350925255	8.376847267	8.477961175	8.186133562	8.039766332	8.629197778	8.044663315	8.373580427	8.401677479	8.417506774	8.505522491	8.171387394	8.192165091	8.749088839	8.307031145	8.216954539	8.156200004	8.486045343	8.239670341	8.098876309	8.394419664	8.078173621	8.235632513	8.175266779	8.326918248	8.799008337	8.292990942	8.336264514	8.18129041	8.263399727	8.29737496	8.336920735	8.240362493	8.203548321	8.466611841	8.289074147	8.19719338	8.409053251	8.474133536	8.488480553	8.528734132	8.437836902	8.32105363	8.180306432	8.45340428
AGTPBP1	9.39488593	9.455127563	9.366387369	9.159240372	9.837612974	9.431103064	9.311902023	8.786082568	9.787922092	9.751213427	9.712295591	9.83525454	9.776772907	9.311018707	9.327584708	9.504689483	9.64880811	9.754680187	9.120554494	9.423263324	9.529751126	9.310055456	9.281464898	8.762317327	9.564479584	9.277224327	9.19913262	9.295893817	9.260771775	9.150823029	9.432656258	9.212789706	9.176036305	9.4446324	9.214925392	9.762878901	9.236542608	9.397702207	9.139367074	9.30452877	9.542821109	9.459636322	9.422177447	9.329434029	9.490178465	9.08364541	9.100206292	9.462177954	9.531781073
AGTR1	7.664698675	7.586663112	7.708484231	7.961972209	7.599254664	7.719643072	7.825074936	7.954176691	7.552150305	7.628124273	7.876471248	7.766513435	7.752685575	7.531402404	7.892387	7.666242962	7.661970895	7.595319339	7.635019355	7.718902857	7.762100983	7.651502387	7.744998803	7.607674706	7.757654042	7.588227561	7.773766863	7.672365978	7.925840915	7.996436629	7.590585961	7.918924396	7.711510573	7.856777303	7.805839672	8.047033564	7.623405468	7.855626258	8.150755956	7.844531118	7.619468923	8.366131306	7.920987199	7.995188067	7.943703019	7.740241611	7.635996514	7.870009176	7.890215823
AGTR2	1.241641524	1.238052367	1.239470705	1.246762169	1.246330121	1.244222196	1.245998531	1.244649423	1.242434796	1.241098049	1.24346156	1.245246495	1.246346562	1.239308882	1.244378567	1.241134633	1.241151374	1.249473497	1.250932102	1.245837564	1.2380052	1.247054223	1.245287906	1.25169455	1.241525998	1.248510264	1.24375143	1.243566705	1.247155856	1.2474118	1.248934487	1.243698876	1.244166963	1.245402452	1.247964381	1.243716723	1.240667755	1.247064981	1.249070996	1.245448393	1.244633858	1.245289283	1.2470652	1.244690553	1.247276425	1.244394714	1.241693379	1.244905403	1.24697052
AGTRAP	7.799818957	7.919209467	7.863733105	8.016802197	8.097910618	8.018965446	7.689417171	8.064419577	7.815773722	7.659009784	7.775701664	7.701561298	7.67220952	7.784199385	7.770918695	8.040109637	8.020992112	7.701850311	7.955816632	7.751720893	7.736102905	7.966624271	7.934470914	8.19551709	7.881203963	8.127728436	7.88579868	7.694269285	7.566768341	7.693287961	7.836152959	7.978032861	7.722608409	7.84042179	8.183492948	7.773215952	8.072612244	7.838751601	7.870988243	7.818295894	7.874547856	7.923847262	7.916076398	7.850767799	7.923782804	7.873687404	7.944175734	7.778769381	7.793409864
AGXT	1.72575895	1.720772349	1.767177651	1.732880001	1.732276789	1.729347945	1.731817314	1.729944056	1.726870054	1.725009624	1.728289473	1.730770357	1.732301819	1.722517146	1.729565915	1.725057848	1.72508055	1.736757067	1.738676232	1.731592841	1.720705082	1.733283458	1.730825791	1.739736693	1.725602005	1.7353104	1.72869132	1.728437428	1.73342651	1.733781397	1.735899001	1.728621261	1.729268304	1.806746302	1.734546478	1.728642588	1.724407225	1.733300432	1.73608636	1.731050194	1.729917479	1.730828793	1.733296823	1.729996701	1.733592243	1.729587653	1.725830311	1.730297244	1.733167953
AGXT2	1.241217101	1.237629171	1.239047024	1.246335995	1.245904095	1.243796891	1.245572618	1.244223972	1.242010102	1.240673812	1.243036515	1.244820839	1.245920531	1.238885257	1.243953208	1.240710383	1.240727118	1.249046397	1.250504503	1.245411706	1.23758202	1.246627949	1.244862236	1.25126669	1.241101614	1.248083493	1.243326286	1.243141623	1.246729548	1.246985404	1.248507571	1.24327375	1.243741676	1.244976743	1.247537797	1.24329159	1.240243665	1.246638704	1.248644034	1.245022669	1.244208412	1.244863613	1.246638923	1.244265087	1.246850076	1.243969349	1.241268938	1.244479864	1.246544275
AHCTF1	10.60205315	10.8512323	10.59760579	10.89471776	10.86007221	10.63661809	10.85999134	10.9224899	10.41118462	10.4303663	10.71364366	10.8068381	10.95673143	10.79017938	10.61992594	11.02865831	10.71119172	10.88366408	10.59502396	10.62875808	10.86825905	10.37973581	10.50694792	10.54661906	10.55620491	10.2282578	10.43611467	10.59509017	10.5641083	10.15673728	10.54366209	10.62988391	10.6715752	10.70642355	10.62992458	10.40260608	10.46999288	10.71390231	10.64323744	10.59754928	10.69739641	10.66712803	10.67700529	10.78233736	10.74740398	10.77191063	10.44103176	10.6951648	10.47068921
AHCY	9.538394081	9.400805693	9.609156664	9.945477405	9.931716663	9.728844314	9.592323449	9.938267663	10.05452166	9.325198051	10.01761433	9.462752173	9.946395276	9.315079825	9.577195822	9.532336361	9.981001129	9.826973033	9.695661498	10.13768189	9.680970251	9.777914627	10.11711868	10.19868203	9.715383409	9.725117091	9.9356232	9.868301779	9.370684125	9.776216894	9.89856549	9.599218566	10.03222131	10.54179838	9.963289404	9.862385733	9.900032267	9.566449386	10.33807889	9.617745619	10.07114771	9.792055199	9.796994625	9.86815065	10.06882151	9.800704336	9.594823537	9.860283392	9.889166436
AHCYL1	10.73023008	10.82624568	10.78584764	10.92452927	11.11760769	11.14139489	10.82682975	11.14032676	10.10157149	10.37052057	11.0574246	10.75220343	10.96076223	10.39561713	10.83326547	10.92164499	10.91490547	10.77320403	10.89006565	10.73843826	10.70680429	11.19384734	10.81019353	10.99845318	10.8587108	10.43860673	10.69758953	11.14894032	10.42896718	10.90834319	10.83316521	10.54469262	11.03803456	11.08875088	10.84400998	10.9374439	10.78576432	10.86506201	11.00226384	10.68441652	10.88754593	11.09837454	10.76741134	10.89819082	10.93951387	10.62994975	10.99636175	11.04949264	10.88330513
AHCYL2	9.052628563	8.453418736	8.304637431	9.004172316	8.908765333	8.945696265	8.757423001	9.041791416	8.594914705	8.51284968	8.304923284	9.07316667	8.930865132	8.637404079	8.54307311	9.061378789	8.732620571	8.658051687	8.751314457	8.952986503	8.70858104	8.72471351	8.682583536	9.045291318	8.699681459	9.162039913	8.736322085	8.774229517	8.703173234	8.481067264	8.981157339	8.338231773	8.98476323	8.81921607	8.573855987	8.486755313	9.122403037	8.9261302	9.165581411	8.752746002	9.083932252	8.778764517	8.436089211	8.656601112	8.740115456	8.464615013	8.74547266	8.430243974	8.307507676
AHDC1	8.723817179	8.85020183	8.922743806	8.866584366	8.59691225	8.735727142	8.568294628	9.113355014	8.963251312	8.992393003	8.515042422	9.051341538	8.308941964	8.437765698	8.801797783	8.778909942	8.141273171	8.242719553	8.722942547	8.541923083	8.904806294	8.737621127	8.823762019	8.748283069	8.543373044	8.731509581	8.87106815	8.70068391	8.916416217	8.481678793	8.747530454	8.710524286	9.018073622	8.682692844	9.09174672	8.487147821	8.883083273	8.655519531	8.379065255	8.546280651	8.317930168	8.605252716	8.36792161	8.97210618	8.793676009	8.992193085	8.758502354	8.551588478	8.58003137
AHI1	9.515376689	9.493836412	9.477535817	10.00001184	9.82763054	9.118936008	9.837286734	9.391698022	9.961015532	9.589032924	10.00943181	9.670680739	9.676365819	9.921734089	9.945691765	9.188525915	9.522531103	9.707118813	9.203667753	9.871062939	9.533962787	8.99289042	9.179555007	9.500929114	9.278439079	8.971794186	8.717310944	9.31327513	9.012385095	9.336905583	8.928172916	9.028043889	9.357204358	9.122893166	9.464865775	9.129747519	9.472857739	9.77811447	8.615573054	9.200601176	9.430735941	9.495740573	9.520665662	9.463839817	9.018176008	9.425094361	9.442179934	9.307292038	9.428160207
AHNAK	15.14590762	15.00664419	15.2250009	15.08787124	15.13519248	15.35346061	15.10294192	15.30443921	15.31550381	15.10753227	15.10611021	15.28205548	15.25830437	14.80538136	15.30482844	15.3545479	15.28073217	14.98926513	15.2625848	15.21147542	14.70625959	15.06329049	15.17224784	15.10444908	14.86983002	14.89248638	15.04478375	15.2794616	14.57335939	15.20782846	15.090567	15.0139562	15.12272022	15.09457311	15.33997188	14.92246118	15.08620728	14.97069522	14.98695564	15.03078709	15.264409	15.22079685	15.15530377	15.21177258	15.10311135	15.21452317	14.97332153	14.90946208	15.05668218
AHNAK2	11.31479737	11.44757394	11.54302954	10.89353486	11.38701602	11.58760003	10.9498398	11.84826925	11.12682701	11.1815115	11.62476248	11.32203827	10.9068822	10.45171136	11.46249206	11.51130554	11.36597538	10.94123161	11.42024658	11.51012026	10.78656388	11.12798347	11.15469925	11.5135741	11.20311996	10.73942138	10.88224673	11.25632908	10.79807444	11.76099473	11.30993909	10.98845269	11.49726644	10.85239028	11.18812549	11.02629393	11.25202773	10.84705947	11.26177487	11.21022614	11.31944518	11.41308529	11.28757629	11.23935283	11.14385922	11.1635974	11.5665961	11.34782481	11.41683414
AHR	12.7145448	12.52575537	12.30951827	12.66124647	12.62384588	12.90886922	13.04941909	12.05976474	13.09989804	12.56045081	12.46855596	12.88501302	12.701822	12.52215569	12.26436793	12.39643173	12.54297522	12.99675559	12.6797218	12.67460191	12.08014891	12.25930195	12.3260753	12.71447789	12.29973452	12.82723857	12.48038148	12.34378055	12.39639857	12.53090503	12.45488618	12.88665826	12.6231286	12.72942723	12.71190355	12.49897787	12.53994137	12.43420346	12.67944883	12.58234639	13.11550944	12.26512801	12.23901096	12.83857424	12.83059751	12.52477351	12.30515971	12.55219656	12.22047247
AHRR	5.462560278	5.940353056	5.648373855	5.418259617	5.972939529	5.486493597	5.917525769	5.409153198	5.400072105	5.882387183	5.485941055	5.627124794	5.800180936	5.506160757	5.48836804	5.651321236	5.443650179	6.078242386	5.981002223	5.413970693	5.386804438	5.579758358	5.621060979	6.062041063	5.492500724	5.624642227	5.708565009	5.585263775	5.419880931	5.423207953	5.427658704	5.517961918	5.475869366	5.615699039	5.422891244	5.779315656	5.482793067	5.639602717	5.427937777	5.412049678	5.527873528	5.587426696	5.418999606	5.839612989	5.420160626	5.51243856	5.395628456	5.409921845	5.659055433
AHSA1	9.879423781	9.713551513	10.11261935	10.056873	9.963726468	9.756113072	9.487142078	9.508723093	8.840344822	10.02488757	9.981899819	9.940504475	9.85003714	10.06202452	9.84761186	10.0168044	10.42233184	9.451972925	10.0750106	9.718115963	10.02013565	9.918716342	9.824171581	10.36133514	9.923742379	10.36935199	10.04140909	10.32841132	9.827888421	9.771708276	10.44943681	10.03283994	10.24760438	9.876312109	9.682794944	10.15662342	10.0172077	9.709892538	9.869685681	9.644895049	9.710643403	9.609098247	9.872911902	9.794838361	10.23163182	9.890277328	9.511863677	10.29210832	10.0401694
AHSA2	9.827599247	10.2019095	10.24594896	9.777543796	9.34926437	9.536246976	10.39262628	10.10925895	10.66756054	10.07378888	9.753452244	9.595564481	9.67303542	10.29545906	10.01448438	9.771417426	9.755660513	9.676962871	9.749977514	9.708340146	10.06937587	9.244136874	9.477172618	9.647150897	9.473049977	9.583235622	9.706603002	9.466878456	9.372847093	9.262567203	8.902537146	9.84649867	9.480913837	9.047562027	8.951933864	9.334624085	9.729099262	9.816011603	9.516447609	9.893926211	9.3530926	9.403447069	9.29128955	9.576017406	9.006873517	9.571124996	9.98099053	8.959055937	9.287574939
AHSG	1.772581626	1.767457705	1.769482541	1.779891918	1.779275121	1.776265824	1.778801739	1.776875737	1.773714111	1.771805756	1.775179931	1.777728123	1.779298593	1.76925152	1.77648906	1.771857982	1.771881883	1.783762641	1.785844962	1.778571941	1.767390368	1.780308857	1.777787242	1.786933441	1.7724167	1.782387518	1.775593752	1.775330036	1.78045395	1.780819338	1.782993144	1.775518726	1.776186972	1.77795077	1.78160821	1.775544204	1.771191463	1.780324216	1.783188026	1.778016356	1.776853517	1.777789209	1.780324528	1.776934455	1.780626076	1.776512111	1.772655654	1.777241178	1.780189361
AHSP	4.421921635	4.409161342	4.442884085	4.440201014	4.43863221	4.431135857	4.437466909	4.432683049	4.424841708	4.420053445	4.428412914	4.434769707	4.438715001	4.413618038	4.431699771	4.420154545	4.420207865	4.449929597	4.455056463	4.436885355	4.522686575	4.441213656	4.528149904	4.45777997	4.421550546	4.446434606	4.429433633	4.428807564	4.619034743	4.442497592	4.447933982	4.429279697	4.430907195	4.435303799	4.444432673	4.42930455	4.418472823	4.475780946	4.448393709	4.43548005	4.432572612	4.434910567	4.533217058	4.432779223	4.442004382	4.431749434	4.479119893	4.509242834	4.440924838
AICDA	4.200638052	4.181098444	4.188276958	4.51013004	4.316201245	4.298915614	4.207952897	4.549750471	4.196116913	4.191519847	4.278337536	4.205356479	4.209154074	4.205534996	4.24001706	4.253056578	4.473583226	4.219949007	4.45150829	4.207384456	4.331267182	4.211479319	4.281630965	4.227271404	4.192884311	4.216502753	4.342168434	4.336662872	4.211882242	4.212718277	4.21790117	4.200194706	4.20165711	4.205819282	4.214485994	4.247190459	4.287511122	4.428780964	4.218283025	4.206012286	4.203241767	4.285965596	4.263975888	4.203447313	4.214044631	4.202519513	4.193305031	4.204236908	4.211224432
AIF1	9.266146884	8.769062131	8.84196134	8.831234541	8.989450424	8.877590807	8.830562011	8.816415463	8.801783063	8.965851494	8.807084919	8.945083914	8.828155049	9.205507118	8.8395658	9.113918642	9.144700796	8.852108412	8.949438401	8.936654328	8.898220974	9.208693181	9.241773629	9.366274494	9.173840378	9.211402576	9.659949083	8.959011276	10.02361822	8.989701332	9.132355946	9.223165498	8.989423981	9.233178688	9.386726541	9.266531466	9.015825828	9.468801164	9.11234056	9.019768785	9.21670572	9.250346678	9.269296649	8.815544978	9.034367176	9.414164699	9.293676148	9.235344547	9.406531238
AIF1L	9.670194858	10.41586044	10.25015523	10.24004992	10.11614702	9.818880629	10.50413325	9.931246673	9.506395754	10.24294885	9.729311501	10.58812756	10.37338077	10.7844205	9.778645347	9.587734654	10.45096199	10.56554776	10.64151392	10.0891584	10.1256906	10.03684079	10.13138733	10.28881713	10.37868879	10.38586822	10.43759391	10.01222314	9.661323325	10.39627542	10.69061369	9.955054431	9.948224567	10.1173899	10.13715893	10.19515408	10.48907698	10.41888594	10.45111175	10.58708753	10.01423207	10.19858306	9.807291556	9.832444107	9.902139793	10.10502883	10.06962554	10.61496384	9.727861833
AIFM1	8.32619884	8.48480487	8.72241531	8.440944612	8.295956395	8.541146772	8.522052315	7.929862666	8.636093866	8.288066389	8.614617969	8.107545017	8.779270779	7.997644775	8.676261201	8.35492498	8.346057033	8.270193665	8.625771888	8.538545975	8.57130979	8.563282672	8.425670533	8.676150274	8.519447225	8.509649088	8.568615035	8.414424922	8.6820278	8.503045841	8.593490039	8.637166253	8.556363006	8.354646542	8.533343601	8.693741257	8.469280096	8.285756925	8.484782575	8.452201951	8.387877914	8.277363377	8.672950765	8.432168103	8.471311079	8.450636622	8.370748751	8.368429965	8.681874786
AIFM2	8.884558153	8.729691224	8.838688047	8.604324716	8.681730874	8.885201398	8.525107042	8.868629923	8.75249812	8.957732911	8.716689575	8.875817858	9.089620916	8.612805043	8.522214243	8.844276848	8.547741336	9.172797736	9.060207841	8.496384522	8.519432491	8.856562901	8.698907367	8.216829426	8.526150167	8.826552245	8.887053901	9.11023402	9.017800219	8.807544298	9.174188754	9.167043754	9.075841932	8.82011109	8.676049417	8.916725775	9.043943337	8.680057788	8.966235539	8.788360934	8.821654276	8.734554248	9.041814541	8.500725708	8.708461206	8.38071769	8.579271325	8.814398664	8.871783686
AIFM3	4.202243943	4.265849543	4.194952112	4.219632998	4.218129662	4.211010154	4.217028713	4.212491116	4.205058245	4.200496424	4.208416669	4.295974097	4.218218371	4.194354417	4.310638792	4.268627681	4.200628485	4.228908312	4.233752449	4.216472617	4.390398631	4.220583967	4.264861166	4.236344034	4.201907987	4.225560227	4.209381872	4.208800072	4.220955132	4.221808456	4.226980384	4.209249339	4.275280332	4.214956395	4.223633802	4.293473721	4.280957162	4.278584736	4.227406331	4.215129123	4.263218288	4.214586757	4.220592389	4.212561687	4.221335156	4.211592911	4.202408631	4.213317996	4.220313338
AIG1	9.721022232	9.777075668	9.612724517	10.19611219	9.96042503	10.02634421	9.703300066	9.429379904	9.9140103	10.22159262	10.02665538	9.113596088	10.13738518	9.565421084	9.641157106	9.710457464	9.434949977	9.880309738	10.08933403	9.488234619	10.05238411	9.97227033	10.02809151	10.16903958	10.29705934	9.817126307	10.11054266	9.768856299	9.794899754	9.913206314	10.08728491	10.2790925	10.07648222	10.00804293	10.07855155	9.507311194	9.79881478	9.656675312	9.896334588	10.01931783	9.815548691	9.776249206	10.15918459	10.12664486	10.06845515	9.991241022	10.12727406	9.749742248	9.062657863
AIM1	9.608064958	10.09528719	9.951674823	9.5452253	9.337675067	9.768151446	9.319235335	8.567159591	9.348245523	10.3037997	9.627968504	9.843002352	10.63695904	10.09519743	9.739598228	10.02575618	9.451556009	9.099785524	10.14030646	10.12479589	9.904691237	9.958005046	10.11664943	9.824397146	10.24584681	9.821357467	10.18794867	9.590986744	10.46779792	9.25012498	10.24580644	10.03491284	9.616795269	9.759261171	9.835671369	10.15477314	10.18383155	9.634346847	9.789652721	10.17159685	9.789213903	10.54892729	10.17457287	9.948011921	9.925494812	9.329584166	9.63687162	10.16656315	10.24625832
AIM1L	2.300728265	2.294081969	2.296713742	2.310225129	2.309418631	2.305514809	2.308807272	2.418568378	2.302216848	2.299734456	2.304102609	2.307410046	2.309453863	2.296406682	2.30580594	2.311995211	2.299826287	2.315263425	2.317952857	2.308507374	2.293990831	2.310760896	2.307482135	2.319367257	2.300522129	2.313465877	2.35513952	2.304301409	2.31095314	2.311425538	2.314249703	2.304546598	2.305406181	2.307694839	2.312442998	2.304572059	2.309045732	2.310785251	2.314497455	2.307782451	2.306271845	2.307487068	2.310777098	2.306377821	2.311172511	2.305834318	2.300822793	2.306780136	2.310607621
AIM2	4.690658775	4.677138225	4.682528802	4.710078867	4.759836144	4.700449317	4.70716853	4.702108352	4.69382214	4.688723733	4.697551141	4.873817254	4.708498458	4.681853144	4.701052374	4.688810745	4.688862934	4.89264311	4.725840504	4.70654588	4.676926666	4.711134003	4.704409237	4.728735188	4.69029312	4.716696853	4.698625834	4.697983786	4.711552926	4.71250324	4.718279427	4.6984856	4.70018458	4.704846016	4.714533119	4.698485103	4.809732898	4.711214083	4.718748757	4.705041753	4.701953042	4.717979242	4.71113852	4.702175472	4.711972358	4.701099616	4.807335263	4.703024642	4.8444936
AIMP1	9.60056555	9.381489125	9.542418164	9.591098624	9.741298376	9.766460294	9.704119877	9.957022294	9.200215112	10.00778665	9.858818226	9.48172093	10.09384397	9.873672539	9.560389568	9.60956606	9.733617781	9.692476078	9.648829847	9.745897282	9.827454966	9.394884234	9.797928329	9.448824221	9.823333615	9.900960486	9.57324982	9.784049501	9.668208685	9.83954648	10.00812992	9.432657197	9.861511235	9.807592677	9.764155606	9.503827421	9.686981696	9.933960207	9.757533246	9.813786274	9.738007394	9.640338501	9.710734728	9.800595412	9.815557556	9.840908134	9.861122058	9.428887595	9.819590991
AIMP2	8.8437079	8.917763199	8.819475915	9.200005964	8.623929958	8.893969017	8.735015614	9.119433428	8.518278376	8.58525999	8.589904867	8.87782519	8.552634729	8.795690649	8.946815612	8.949026224	8.865667215	9.166994508	8.630783742	8.935803649	9.064352225	9.106577721	8.914238708	8.994140137	8.76120689	8.554541471	8.895001024	8.906522403	8.575970806	9.037768189	9.024414583	9.038130975	9.211243872	8.623132247	8.874108634	8.990124658	8.736397393	8.949394268	9.079834688	8.78994853	8.860200396	9.178288523	8.866458432	9.028375562	8.95409591	9.034155301	9.032331123	9.210519304	8.955203116
AIP	9.447638182	9.45542961	9.36787989	9.497020821	9.931496696	9.750990314	9.545193017	9.805668614	9.501875427	9.346230237	9.424521165	9.376374728	9.784809357	8.992547991	9.797409848	9.960243128	9.486443337	9.99746675	9.320275896	9.45002878	9.452570236	9.791017038	9.611964616	9.554808982	9.600639978	9.503191394	9.223070767	9.865372189	9.246011282	10.12531012	9.730386391	10.25677633	9.442863464	9.664191478	9.363116637	9.696244548	9.460865248	10.07144001	10.11153292	9.556504715	9.690987705	9.649512481	9.897188921	9.694813267	9.785076096	9.607191363	9.357450375	9.479935105	9.395966
AIPL1	1.3007039	1.296952898	1.301407317	1.306350277	1.305617071	1.303437468	1.305366069	1.304209981	1.305059773	1.300680378	1.302611656	1.304481497	1.308582694	1.298260752	1.306433245	1.300397449	1.300334613	1.378525076	1.313524118	1.305101966	1.296894957	1.306375939	1.304522027	1.311663397	1.300834481	1.311017793	1.302913914	1.302835891	1.306670044	1.312296276	1.308584217	1.302993281	1.303348453	1.304642301	1.307326692	1.302876895	1.299686116	1.306606836	1.308488358	1.304691952	1.303837876	1.304524932	1.306384898	1.303897835	1.306608636	1.303606438	1.302634092	1.304125482	1.306333381
AIRE	2.690313793	2.682544667	2.685624263	2.701423851	2.700477229	2.695913631	2.699764191	2.699351556	2.692065652	2.689159653	2.694260641	2.698128133	2.700521289	2.843714806	2.69625489	2.689228762	2.689262843	2.707323853	2.710460698	2.699412531	2.682435848	2.702047097	2.698209635	2.712115564	2.690077518	2.916154735	2.694884672	2.69449549	2.702274247	2.70282552	2.706129509	2.694782367	2.695782832	2.698458629	2.704011384	2.694807564	2.688210544	2.702078231	2.706416089	2.698562571	2.696795391	2.698216834	2.702063552	2.696919871	2.702528337	2.74193741	2.691753431	2.697392835	2.701868963
AJAP1	5.000828468	5.237605131	5.058353648	5.021895584	5.019844699	5.171479015	5.30845508	5.013450916	5.033608659	5.257191517	5.446525304	5.234937387	5.071079469	5.436003018	5.272316935	5.217348237	5.126442903	5.033563624	5.062081074	5.102193162	5.215118282	5.289558187	5.309708986	5.041895412	5.000779359	5.029018805	5.009304443	5.193827386	5.40648739	5.149154258	5.096302643	5.342532784	5.263707379	5.110765751	5.388532437	5.423426386	5.060280966	5.191202861	5.126014636	5.15506065	5.189177595	5.148193921	5.192852823	5.084645623	5.057368348	5.143512223	5.08370717	5.051774725	5.174308506
AJUBA	8.455389074	8.471304298	8.652449653	8.655114206	8.776697529	8.85152521	8.156115923	9.117580587	8.85460781	8.604670769	8.367004989	8.701650311	7.678521182	8.67800501	8.681725442	8.89151568	8.427870455	8.430489213	8.594298789	8.813831471	8.389921368	8.453583861	8.305396571	7.913840689	8.163248998	8.890947016	8.394965108	8.846996634	8.220207422	8.405033836	8.501650501	8.593574226	8.527783298	8.489438084	8.644695023	8.376927287	8.1004526	8.175381041	8.051416558	8.325464977	8.479912987	8.495592636	8.098307958	8.570570098	8.616211577	8.743451994	8.097673588	8.171620048	8.284206933
AK1	9.494116435	9.891724214	9.673172602	9.802270109	9.597509678	9.888411649	9.445708162	9.279160159	9.083510134	9.73069004	9.414902216	9.995801526	9.813648004	9.731774484	9.567900619	9.421503116	9.610344417	10.23532633	9.378125377	9.463691226	9.500551262	9.832347355	9.528273441	9.843780186	9.67700942	9.497236752	9.710373083	9.374395587	9.33381725	9.763237912	10.01118334	9.463667747	9.710612855	9.444719016	9.590785675	9.71781681	9.436048901	9.351782924	9.649425097	9.66000135	9.472581749	9.525658064	9.669620777	9.310553707	9.822008367	9.406927528	9.53654642	9.458669561	9.715935776
AK2	9.731990782	9.851584859	9.655915714	10.01843849	9.72748279	9.377340377	9.542979503	10.01575196	9.965886413	9.587000614	9.614912604	9.681101633	9.941835052	9.823647062	9.877427131	9.659168487	9.758095026	9.841404408	9.197947812	9.731336694	9.824307764	9.483132305	9.566055067	9.60328385	9.91849313	9.517280365	9.481371424	9.460039893	9.702874479	9.351232391	9.919023089	9.532415932	9.492071712	9.49737236	9.71825104	9.883593593	9.484599903	9.466617934	9.595313992	9.736529743	9.638860532	9.688551794	9.765631995	9.718587463	9.727287353	9.658503428	9.648125808	9.577031758	9.505688394
AK3	9.305854329	9.381489509	9.617641333	9.366094618	10.04513221	9.91223939	9.795336857	10.35402125	9.315920918	10.01534906	9.516453324	9.940190703	9.907247774	9.813536081	9.391092452	9.686433578	9.700635058	10.37016177	9.399317027	9.683132117	9.268210157	9.670704745	9.81099615	9.611541264	9.630853594	9.797683868	9.748468866	9.90886586	9.61613143	9.555394643	9.628738954	9.799687095	10.00805088	9.810478538	9.808169877	9.553347781	9.549250054	9.777553705	9.801528563	9.79788356	9.845756963	9.946635502	9.921181668	9.736623538	9.907719095	9.585585641	9.66386796	10.05813541	9.864853364
AK5	9.589531626	9.633682244	9.327005433	9.640194383	9.695147033	9.56111441	9.900297906	8.678145623	9.32225348	9.149589785	9.527391239	9.882712595	9.546953617	9.83594644	9.4199351	9.123732859	9.49299848	8.916396688	9.505515604	9.797670548	9.187306236	9.503647279	9.424916644	9.764748272	9.323886189	9.592363097	9.704874148	9.90228973	9.346357692	9.364717151	9.513709456	9.206937577	9.810627989	9.726322154	9.707036869	9.360101654	9.249574982	9.779667395	9.407474973	9.748550613	10.0287354	9.21978801	9.508949839	9.578889908	9.725522566	9.49494745	9.04739099	9.428664342	9.176984005
AK7	4.244059357	4.35281143	4.351735264	4.636483965	4.260148957	4.272749632	4.495290059	4.254584137	4.247240323	4.242534581	4.250327375	4.409051155	4.260325014	4.432628349	4.549297486	4.444621844	4.242541384	4.454531045	4.276051992	4.337285183	4.231644553	4.336082968	4.369518608	4.27869848	4.414922368	4.267789517	4.251260752	4.250786648	4.26308317	4.263911253	4.445423991	4.45229931	4.252649938	4.256856114	4.26563751	4.443413468	4.350414631	4.410657245	4.49105674	4.349139188	4.33475184	4.256517778	4.262570548	4.342940534	4.42223957	4.253582442	4.244197407	4.416453074	4.303860072
AK8	6.142891698	5.927488521	6.033792923	6.058092745	5.967073895	6.167746615	6.011861114	5.959209708	6.454445146	6.035077591	5.953323421	6.124495206	6.110401067	6.169486806	5.957819399	6.027373384	5.942375	5.982637962	5.989281976	5.964752362	5.92716734	5.97055401	6.138288319	5.992973228	5.944211246	5.977702861	5.954653004	6.252283438	5.971140526	5.972318504	5.979676609	6.172871534	6.06075292	6.025248131	6.020196363	6.089492136	6.088984618	6.016791035	5.982043835	6.004271593	5.958859426	6.074522088	6.090354915	5.983377081	6.110321764	5.957857393	6.137950902	5.960290256	6.045788073
AK9	6.895374789	7.282623983	7.174664692	7.32743922	7.337384512	7.165212522	6.88891379	6.794544955	7.167884278	7.343028787	7.622384674	7.17369262	7.742515542	7.423264208	6.826234136	6.916180242	6.834181343	6.774752036	7.05158993	6.97247927	7.220592731	6.65084028	6.966441121	7.336771239	7.145827743	6.859725301	7.138212522	6.932870205	6.629543404	6.542647001	7.047806004	7.075129395	7.276766305	7.118828	6.96901523	6.935418766	6.878455997	6.790576767	7.278412647	6.874149035	7.005321926	6.823037173	6.889206252	7.080000978	6.669465956	7.097477387	6.741178997	6.95636502	7.092460144
AKAP1	9.149178902	9.41933859	9.309113146	9.327260915	9.403577007	9.539064921	9.244792442	9.506037668	8.650835945	9.321085561	8.990772593	9.215469841	9.467656221	9.336368261	9.318141558	9.156052088	9.226730184	9.235928389	9.217948357	9.471377321	9.330086542	9.096125937	9.045641724	9.221023263	9.544525846	9.056334684	8.756294364	9.422782749	9.17930667	9.728423598	9.163713843	9.55290128	8.995348727	9.355951764	9.110103996	9.213094258	9.516845449	9.263441797	9.344897448	9.745499292	9.085269772	9.24771306	9.517311574	9.064996362	9.025015488	9.374345542	9.210376323	9.448016445	9.142480771
AKAP10	8.126257694	8.182099542	8.183816634	8.558817926	8.225881639	7.986808372	8.325943026	8.114523231	8.297919492	8.308150681	8.094597009	7.847458797	8.326180857	8.45652063	8.415183667	8.164150747	8.023986012	8.550938104	8.594183082	8.215893262	8.1468385	8.357827433	8.372172018	8.502454741	8.153627279	7.694823935	8.138578963	8.061252999	7.672422234	8.488984503	7.764737713	7.958085754	8.072618831	8.067923251	8.08985143	8.217259549	8.014970237	8.044750957	8.470557471	8.064217475	8.293491529	8.254511169	7.918075982	8.286133285	8.219068977	8.262109845	8.335736374	8.054018029	8.514867205
AKAP11	11.00633222	10.73738367	10.72951761	11.12247819	11.13874124	10.99174797	11.28156403	11.27743521	10.95928992	10.92019336	11.00656872	11.09013819	10.93924087	11.03768898	10.81238786	11.10675327	11.19215269	10.97090443	11.0765834	11.11649523	10.97394271	10.99671899	10.90822296	11.13209496	10.77101528	11.07954859	10.91087885	11.06090321	10.41188701	10.8284053	10.67593812	10.97613441	11.04772168	10.93819633	11.06295008	11.17307737	10.75068381	10.75069229	10.65509447	10.8666127	11.20885801	11.02882648	10.96818232	11.01197433	10.94357981	11.01742744	10.86367303	10.90860109	10.98681441
AKAP12	12.76308982	12.31553646	12.46321808	12.41390414	12.67649699	12.44321729	12.27531055	12.88886722	12.27338423	11.92300911	12.21679781	12.64550528	12.61864762	12.35359053	12.71217226	13.04159117	12.5476116	12.79771815	12.93395856	12.72425256	12.21566744	12.71919595	12.67896281	12.70318139	12.48197664	12.79896378	12.26261702	12.58074354	12.79628662	12.93924085	12.66603451	12.52892756	12.75872721	12.41818301	13.01579904	12.54365466	12.47325972	12.86745643	12.6886543	12.8712137	13.22556707	12.78386991	12.61634546	12.89585316	12.71437307	13.01261373	12.71054038	12.60146776	12.97331323
AKAP13	11.38472563	11.59356856	11.59174371	11.23130929	11.46906136	11.37346342	11.31689454	11.83716772	11.18265509	11.29116016	11.50145254	11.46665864	10.99260011	11.0530787	11.46393439	11.36268153	11.31413921	11.09106533	11.40758741	11.30087637	11.31224696	11.36972794	11.4203762	11.53217362	11.21093606	11.19460192	11.31895514	11.44538659	11.18534066	11.14588369	11.30341224	11.47497629	11.46709054	11.33582597	11.60620683	11.44496367	11.13869433	11.4203109	11.58339795	11.43486534	11.47139383	11.46655494	11.56835528	11.33981258	11.46232023	11.36486239	11.55418529	11.22533762	11.62788265
AKAP14	1.861447797	1.856071276	1.858201227	1.869132961	1.868479364	1.865321288	1.867985295	1.865966791	1.862655584	1.860646162	1.864178215	1.86685416	1.868508741	1.857951473	1.865557086	1.860695311	1.86071918	1.873211907	1.875385401	1.925555313	1.855996854	1.869565445	1.866911634	1.876530042	1.861282471	1.871755239	1.864610518	1.864339785	1.869721701	1.870103563	1.872388997	1.864538211	1.86523225	1.929746631	1.870925575	1.864557417	1.859991668	1.869585959	1.872588493	1.86715515	1.865932727	1.866916061	1.869577795	1.866018639	1.869898447	1.865579764	1.861523991	1.866344908	1.869441769
AKAP3	5.234214154	5.208614403	5.219358598	5.160769143	5.158808568	5.3176972	5.288589233	5.152060013	5.143154619	5.291203913	5.32348303	5.154304244	5.315724186	5.261181927	5.246286087	5.137448342	5.381725819	5.615617154	5.27511586	5.156811628	5.266464659	5.384938894	5.161862982	5.181259359	5.181399486	5.524664953	5.14804947	5.147466755	5.166985513	5.163360952	5.169741121	5.471166384	5.310557982	5.175489227	5.396867956	5.217200277	5.135407186	5.161994026	5.627118746	5.155090227	5.151681036	5.154415419	5.245063896	5.151942597	5.162737176	5.354005789	5.234466237	5.232363666	5.270422737
AKAP4	2.002636471	1.996847541	1.99913517	2.01089553	2.010198682	2.006798823	2.009663863	2.007487894	2.003915935	2.001759904	2.005571998	2.008450908	2.010225201	1.998874167	2.007051032	2.001818909	2.001845911	2.015268616	2.017621191	2.00940424	1.996771465	2.011366582	2.008517699	2.018850939	2.00245014	2.013715023	2.006039527	2.005741584	2.011530506	2.011943316	2.01439925	2.005954763	2.006709737	2.00870245	2.012834572	2.005983547	2.001065885	2.011383935	2.014619425	2.008776549	2.00746279	2.008519922	2.011384287	2.007554233	2.011724971	2.007077075	2.002720107	2.007900763	2.011231578
AKAP5	4.994484786	4.852723054	4.787448258	4.750466606	4.754249569	4.740615934	5.103452432	5.13050076	5.339105617	4.729104156	4.743058733	4.956464774	4.748830532	4.814029206	4.958812523	4.924615603	4.728990334	5.035558696	4.766397127	5.05871439	4.803575899	4.962286471	4.744339368	4.769374918	4.894168545	4.757198298	5.018446749	4.738173456	4.751899262	4.881641371	5.078192274	4.738689743	4.808463665	4.807274241	4.891262367	4.913236379	4.727034223	4.751575762	4.758996315	4.745084487	4.97446476	4.837578939	4.883978397	4.995493954	4.865989495	4.741265903	4.812388631	4.743189939	4.950043939
AKAP6	6.657058901	7.152323741	6.718710753	7.170431317	7.200405012	6.874338438	6.876449171	6.880129952	7.311062931	7.082913747	6.797360403	6.859816685	6.987045252	7.331794795	6.918807471	7.143460142	6.877214117	7.857259139	7.089265433	7.090489831	7.3156727	6.898655493	6.774443626	6.410145523	6.814045218	7.08016869	7.013942963	7.019781289	7.419695238	7.593613728	6.857336615	7.091370297	6.90108723	6.984202331	6.619067629	6.447227673	7.200146065	6.977644183	7.275482832	7.553493893	6.999276973	7.150546623	6.980520708	7.067556993	7.205013605	6.978119679	7.385534259	6.906497594	7.047521413
AKAP7	8.067227263	7.848429231	8.037435143	8.103701195	8.396081144	8.077581763	7.97302577	7.817075654	7.59008604	8.384616183	7.76667446	8.143793771	8.225986925	7.777057771	7.837163841	7.756030546	7.882798984	8.131994424	7.965849397	8.151141647	7.981498384	8.084497257	8.0389286	7.645705936	8.045969825	7.626139186	8.003109113	7.77466196	7.732826792	7.937742877	7.91464225	7.90815918	8.211288672	7.992887094	8.181341473	8.203007338	7.729421583	7.623730584	7.902039448	8.272317759	8.185873188	8.161252735	8.111373196	8.231457173	8.283777503	8.039897527	7.845747251	7.657011432	7.989222782
AKAP8	9.842949462	9.822731572	9.902513322	9.90695499	9.775294929	9.684037405	9.450757599	10.30922491	10.13370157	9.788894004	9.888360691	10.08233464	9.79124967	9.776257122	9.719535359	9.515648018	9.996867502	10.35794871	10.03975157	10.16480647	9.676851503	9.385279775	9.575026104	10.33128898	9.970608671	9.418530272	9.814665477	9.659798905	9.967526427	9.850430964	9.970258771	10.19546747	9.530228195	9.738922348	9.685549245	9.350696005	9.591371728	10.01561748	9.645673664	10.21290027	9.507443657	9.716478865	10.00186381	9.718513481	9.98068026	9.867999776	9.646185764	9.840095715	9.509133619
AKAP8L	8.349203113	8.886008278	8.368430205	8.95202282	8.701061871	8.432758386	8.868584089	9.271819652	9.298215952	8.357068158	8.161990122	8.59502514	8.237038564	8.981574884	8.621296094	8.938359628	8.05880344	8.586595675	8.600028159	8.5662646	8.618418009	7.744353025	8.346476452	8.594423492	8.365439696	8.451133954	8.757559905	8.945594396	8.321944044	8.449725455	8.41219326	8.55216233	8.209315402	8.212223506	7.799588167	8.076567163	8.308900704	8.406151237	8.127027537	8.697881563	8.419871888	8.045091943	8.335230936	8.51346737	8.074486357	8.40036295	8.346463369	8.001904396	8.244590178
AKAP9	9.170247611	9.140502628	9.090425697	9.256805887	9.379138152	8.882503366	9.348380184	9.252123811	9.297882007	9.282733556	9.335348633	9.205916934	9.15414325	9.300096933	9.35349512	9.206005722	8.965309867	9.335513592	8.995336474	9.259442586	9.203410539	8.716824677	8.75343045	8.854890421	8.642614446	8.710347533	8.939210932	9.168981129	8.100032393	8.601285246	8.4157212	8.921663163	9.032758189	8.535622663	8.69017122	8.811398587	8.93238627	9.210491153	8.499256299	8.882871723	9.253110704	9.049127045	8.461771597	8.990475763	8.632221327	9.238480546	8.900720191	8.534352139	8.899375859
AKIP1	7.56531353	7.859823339	7.524009969	7.596746747	7.416323784	7.629749049	7.412688926	7.681595382	7.39278059	7.672137641	7.755857301	7.769373191	7.533805176	7.936546872	7.673926735	7.645842554	7.656996141	7.516796902	7.59303121	8.147446119	7.60463854	7.888507447	7.640894641	7.450062675	7.411782325	7.428068505	7.910731394	7.592261303	7.814181068	7.871498002	7.658755656	7.784643815	7.694853399	7.711554428	7.647477931	7.708303016	7.637530917	7.638905917	7.695786012	7.571382788	7.666120784	7.776968468	7.637727701	7.795296767	7.606969696	7.405225566	7.590073427	7.638348677	7.712855743
AKIRIN1	8.46626368	8.69882606	8.524390114	8.736354758	8.142540645	8.508614821	8.718380694	8.696003574	9.268635587	8.672973309	8.66561317	8.287910573	8.879129622	8.45092228	8.653812167	8.59628662	8.406068116	8.426884412	8.817226139	8.699817999	8.519613374	9.007049797	8.769921282	8.688440941	8.563504357	8.67159225	8.702475685	8.667468666	8.767616802	8.53167639	8.561106309	8.504437259	8.898904994	8.792367633	8.712741501	8.907194047	8.659387187	8.843852732	8.068403329	8.516258226	8.677208438	8.929373001	8.837400138	8.505096597	8.607720052	8.94371258	8.898836721	8.716404702	8.71240027
AKIRIN2	6.005027811	6.18539726	5.933648116	5.853743323	5.817900724	6.230294163	6.215443883	6.317679959	5.979074751	5.971123317	6.187412171	6.127121312	5.985242757	6.029395738	6.247114958	5.986103395	5.626813234	6.663693403	6.204746601	5.876946524	6.206600372	6.00407384	5.86186283	5.727014991	6.096910311	6.50559021	6.547485984	6.168682047	6.125467535	5.907389872	6.422715798	6.084580301	6.370595508	6.413406479	6.031166935	5.942728714	6.201137782	6.016940121	6.346614704	6.391110881	6.308082931	6.40531856	6.154366591	6.173254693	6.130858944	6.006407672	6.07852087	6.266108755	6.347184732
AKNA	9.832327809	9.908113597	10.23420078	10.09552315	9.981599353	9.705101244	9.481938907	9.951778346	10.09461119	10.20196757	9.531986575	10.02943982	9.746930827	10.00882774	9.843329672	9.793593245	9.567801446	9.332017939	9.827136593	9.509118193	10.38535098	10.18709998	9.92176858	9.674913764	10.13298587	9.89002191	9.811201097	10.07358747	10.4389247	9.983748391	9.456534483	10.22099854	9.896783748	9.859302835	9.7395948	9.641217974	9.982821271	9.911095865	10.02166242	10.00314348	9.617318606	10.08604511	10.17829428	10.01342505	9.698824705	9.963541557	9.719591791	9.797472124	10.1696975
AKNAD1	4.814221082	4.661989398	4.723352676	4.694826659	4.69314229	4.685225221	4.691923445	4.969397098	4.678630873	4.673544581	4.682334204	4.68905549	4.693250434	4.666686154	4.685827441	4.673626672	4.673677689	4.705174735	4.710538005	4.691301493	4.661775505	4.773670869	4.689166335	4.980793205	4.827933056	4.70142448	4.683403573	4.682768653	4.696294746	4.69724048	5.009792977	4.683269067	4.68495627	4.748855814	4.813955241	4.683262429	4.671832362	4.695957406	4.849629403	4.689799172	4.686719421	4.689194623	4.695875176	4.754735107	4.696709557	4.685873283	4.675642805	4.687791688	4.759220766
AKR1A1	10.40671305	9.901444541	10.57096131	10.54705997	10.33194522	10.22311707	10.66284939	9.880147463	9.797817654	10.46480824	10.10651457	10.24179056	9.884379099	9.668693765	10.22715954	9.861805161	10.38939925	10.52159059	10.27572084	10.42173369	10.19256683	10.36397607	10.30458313	10.97428052	10.1670243	10.64728486	9.77356237	10.3235106	10.20674747	10.39662558	10.59012667	10.28356784	10.13003381	10.11939173	10.27867549	10.51625367	9.912764433	10.02711608	10.58869869	10.3172478	10.22390441	10.1332793	10.18483809	10.42411054	10.24126665	9.910277069	10.39735058	10.1000978	10.45087437
AKR1B1	11.19485656	10.73686069	11.17846537	10.91920827	11.04573341	11.19092275	11.93628269	10.84901693	10.32795973	10.75825343	11.02970406	11.87429582	11.29459916	11.43498855	10.75995424	10.81122839	11.83967073	11.1957871	10.68831736	11.07635826	11.24368983	11.24528321	11.6167422	11.68017097	10.80689673	12.0042904	11.72212993	11.14856181	11.1450898	11.3211292	11.61154084	11.12655079	11.292529	11.63997695	11.20391451	11.33872728	11.14382165	11.68142135	11.37934598	11.42388438	11.6131508	11.66776572	11.41879197	10.66147676	11.08243217	11.34587184	11.05031582	11.50879426	11.35548029
AKR1B10	4.563177857	4.550034304	4.555286404	4.582088828	4.580436485	4.664596377	4.579251275	4.811860267	4.566296538	4.561324666	4.781922339	4.610789411	4.580548808	4.554613175	4.573302265	4.561396622	4.561444653	4.596029401	4.597424211	4.578641942	4.54982023	4.58310335	4.666384886	4.600243776	4.56283967	4.588530437	4.57092747	4.570316691	4.585719082	4.584439929	4.686437642	4.743130024	4.572441117	4.576974387	4.612821039	4.57211259	4.559640088	4.583191024	4.590510117	4.733165224	4.746005976	4.578018683	4.695960848	4.708656223	4.638949064	4.766852386	4.56335146	4.655799825	4.582815602
AKR1C1	9.970119289	9.78965071	10.24618644	10.04528651	10.01259544	10.39206713	10.4025561	9.953537583	9.928311744	9.805141427	10.18144276	10.62621678	10.45734276	9.732803528	9.971226068	10.16055461	9.904746759	9.847722609	10.77336235	9.793215401	9.79157875	10.61647704	10.58971652	10.53582017	10.24726123	10.06822436	10.26243175	10.34775783	10.43694011	10.27849538	10.544741	10.11343806	10.07373208	10.09905884	10.12089921	10.37847796	10.34111678	10.5188355	9.903083177	10.3223895	10.30812234	10.51824835	10.72885284	10.20482849	10.1078577	9.928128771	10.03475936	10.65284607	10.51317962
AKR1C2	11.56103126	11.35906119	11.60018689	10.92348905	11.22971896	11.10753245	11.00203295	11.83956758	11.42258899	10.93243525	11.48244136	11.28192642	11.55894102	11.23208339	11.81535836	10.77880513	11.56709847	11.17254423	11.85795891	11.7623802	11.04714425	11.84804395	11.24908295	11.5665527	11.49595108	11.42025305	11.42573167	11.66870605	10.93862859	11.29282911	11.97085456	11.7616359	11.07454997	11.34179165	11.41561867	11.83151533	11.55850161	10.50593034	11.65192462	11.59923923	11.50968721	11.64755873	11.89583905	11.51073243	11.59287895	11.17126027	11.18334256	11.86427176	11.30587802
AKR1C3	9.930053107	10.07707165	10.02456775	10.11427732	9.800328849	9.89600346	10.19254879	10.11176227	9.71417178	9.894664131	9.768620989	10.18414973	9.81414987	9.631373361	10.2668364	10.01656888	10.11149391	9.703547403	9.73680715	10.20616108	10.31922163	9.871451764	10.3584085	10.37037694	10.3477208	9.670151554	10.25704128	10.14900552	10.15258806	10.26428787	10.14539555	10.23611344	10.25919006	10.14093608	10.09090681	9.988730957	10.38116239	10.37548555	10.55572203	10.28815266	9.969930583	10.20708382	10.21927878	10.01989073	10.22497811	10.26053267	10.1153881	10.64808485	9.949103886
AKR1C4	3.802610717	3.790087625	3.794451432	3.816775865	3.815417606	3.808977259	3.814420963	3.810315505	3.803589888	3.946136937	3.806632099	3.812096353	3.815496599	3.793912687	3.809464262	3.799542518	3.799586316	3.825161876	3.829547059	3.813918385	3.789920738	3.817637458	3.866973549	3.831890798	3.800743223	3.822136798	3.9531412	3.80697786	4.067013145	3.818744504	3.82342196	3.807384161	3.808770376	3.81254856	3.820397267	3.883243309	3.798090785	3.817696973	3.823808603	3.81270415	3.810202808	3.812213709	3.937774831	3.810381928	3.818316961	3.80950442	3.809509537	3.811064933	3.817392189
AKR1C6P	2.227634563	2.137861703	2.140315656	2.152907139	2.152153281	2.148516112	2.151584736	2.149260495	2.145448144	2.143132703	2.147199015	2.150281225	2.152187948	2.14002673	2.148787949	2.143188316	2.143215592	2.157607838	2.160108993	2.151304633	2.137775332	2.153404343	2.150346615	2.161427695	2.143864694	2.155927806	2.147696554	2.147385806	2.153585004	2.154024516	2.15665739	2.147614407	2.148412462	2.15054501	2.154970203	2.147635204	2.142377195	2.153428741	2.15688627	2.150627612	2.251727449	2.150352129	2.153417847	2.149318491	2.153787881	2.148813801	2.144141229	2.149695026	2.153262208
AKR1D1	0.861603943	0.859115179	0.86010094	0.916868411	0.864858542	0.8633967	0.864629749	0.863695309	0.862234912	0.861232442	0.862867702	0.864106311	0.864871978	0.861396617	0.863505796	0.861255387	0.861266477	0.870256211	0.868054889	0.866237928	0.859080859	0.865361237	0.864133072	0.870972571	0.861527149	0.866374583	0.868283197	0.862942352	0.865433428	0.865610243	0.866668005	0.866870105	0.863355701	0.864212751	0.865990947	0.863043338	0.860929821	0.867421444	0.866760523	0.864245687	0.863679911	0.86413504	0.865367094	0.863719646	0.865515376	0.863516345	0.861639265	0.867311207	0.865303929
AKR1E2	5.69771437	5.91175529	5.848206735	5.98787285	5.760793554	5.850667504	5.850276911	6.025210118	5.839295295	5.721630428	5.700729364	5.846884663	5.718586977	5.937628812	5.637105913	5.980288559	5.92993243	5.661135947	5.835139616	5.718258404	5.786960646	5.876955485	5.872200725	5.670530317	5.72472031	5.810627444	5.764150111	5.852867502	6.001804612	5.733799132	5.781101352	5.634033142	5.819109941	5.866930324	5.780409469	5.728971648	5.831455792	5.884517495	5.946378811	5.849379279	5.637855035	5.749211776	5.795587378	5.638164555	5.690762953	5.917068536	5.64525357	5.721368696	5.940036519
AKR7A2	9.139599041	9.202521527	9.298451471	9.041064869	9.477751183	9.231302447	9.439401861	8.97622846	8.774370741	9.408187592	9.115944771	9.247452159	9.027471227	9.372459559	9.098763861	8.981867603	9.060901227	9.252955225	9.793835148	8.914680745	9.20732664	9.373901947	9.408220243	9.501225378	9.30855908	9.520781197	9.371016897	9.057259983	9.487608164	9.373593738	9.085919561	9.421538628	8.892806174	9.201543914	9.146407178	9.351867276	9.172568443	9.197304271	9.544279873	9.198001763	9.14105986	9.28470857	9.375212232	9.371754642	9.179034491	9.446228954	9.245591834	9.157035836	9.065584316
AKR7A3	4.831575719	4.844307079	4.756890202	4.967021015	4.794351805	4.775100786	4.781925145	4.776777909	4.768345424	4.763174891	4.772161104	4.779011333	4.78327342	4.947956973	4.875158048	4.76327266	4.763327705	4.795388601	4.800887462	4.781295275	4.751211156	4.785957771	4.779135753	4.803825502	4.870926397	4.791597565	4.885856112	4.772594116	4.78637693	4.787345381	4.793208949	4.773103442	4.774842148	4.779578725	4.789418095	4.812419249	4.763171163	4.786031887	4.793694243	4.77977349	4.776637848	4.779158717	4.85474772	4.776862294	4.78680964	4.900337849	4.765349764	4.841278861	4.875220136
AKT1	10.40597729	10.48509555	10.53438749	10.33760829	10.72544721	10.51697673	10.34446824	10.62112442	10.65380916	10.35237931	10.05461328	10.65231171	10.65240724	10.23846673	10.42393128	10.4095603	10.60134807	10.68510668	10.61811478	10.25991163	10.25273831	10.64343543	10.52555315	10.61573147	10.52837098	10.81857079	10.39011107	10.29274021	10.97105765	10.58793797	10.79622081	10.87502273	10.36956638	10.75702166	10.61525709	10.56573556	10.34409665	10.49958418	10.95780094	10.61956808	10.47021451	10.46577569	10.60245615	10.56441026	10.85217396	10.40619361	10.47665722	10.61701164	10.68747306
AKT1S1	8.429453234	8.321317617	8.35600289	8.646845966	8.103591212	8.40641198	8.278773144	8.099361134	8.728584524	8.414064938	7.753759881	8.430407591	8.050815768	8.070783421	8.474848253	8.187813698	8.010562104	7.560451262	8.428548222	8.486565759	8.466337709	8.389746347	8.538478118	8.903277367	8.319961292	8.098608006	8.181679057	8.342058058	8.134872676	8.336732021	8.656015167	8.3877045	8.255410298	8.296363609	8.485426872	8.345061591	8.680668761	8.266329535	8.255940265	8.251764022	7.968158879	8.246831505	8.518946847	8.599659409	8.276376405	8.417340728	8.104702592	8.558388253	8.071997494
AKT2	9.037179022	9.237723682	8.989618049	8.756235018	8.820805716	9.215636306	9.032049072	9.275862132	9.134317962	9.095393197	9.027291754	9.325950845	9.324165169	8.705729942	9.200122694	8.806179277	8.83862594	8.955827116	8.919098304	9.034426662	8.972468396	9.194809918	9.03474939	9.199467769	9.06171163	9.230755387	8.860879824	9.006125684	9.074164118	8.577152894	9.272437539	8.998202239	9.049981369	9.204998127	8.869548786	9.156030102	9.19002496	9.441134221	8.849961089	9.16273933	9.048213939	9.115923157	9.182179957	9.203017795	8.850140238	8.846831773	9.077380884	8.903051336	9.165604558
AKT3	9.141380336	9.191143761	9.149828339	9.20981021	9.448552253	9.139847022	9.398189088	8.926514054	9.031747602	9.209661584	9.162260167	9.153358807	9.602078082	9.194791202	9.220847778	9.156899747	9.142164403	9.302833597	9.253063551	9.524624398	9.167946978	9.288822873	9.296268352	9.051437419	9.110509003	9.455047755	9.152618194	9.459531593	9.29632433	9.144381273	8.707747502	9.062805544	9.227941942	9.507096109	9.578544816	9.134167635	8.866227032	9.358554661	9.456910319	9.307246104	9.516615985	9.50882066	9.246076794	9.147360899	9.216948478	9.635246253	9.17156614	9.058047239	9.55815631
AKTIP	9.57342222	9.471232715	9.366424008	9.514023557	10.16780299	9.750578285	9.826949726	9.834577365	9.523708988	9.547387608	9.819246305	9.815276216	9.696368732	9.527776024	9.911343598	9.618944196	9.776134102	9.451996505	9.974420781	10.08944962	9.555208714	9.850213135	10.01054294	9.628813501	9.986320732	9.563685923	9.86693617	9.732713273	9.61517591	10.02834983	9.485040615	9.639839661	10.00330756	9.756225173	9.584129369	9.507713691	9.726244717	10.03601113	9.814377382	9.741503792	9.897836132	10.22698706	9.818560544	9.905700856	10.04085202	9.867743127	9.968063217	9.605369393	9.940538187
ALAD	8.661947361	8.798149796	8.697360533	8.781343027	8.510363386	8.841991825	8.636108708	8.34480235	8.896671664	8.462804403	8.461870894	8.875306568	9.034625922	8.865509263	8.567333149	9.039847635	9.066077509	8.295786352	8.487628144	8.897631859	8.238442165	9.077943591	9.089005029	8.798123024	8.794563223	9.069084131	8.939036253	9.066752792	9.1680515	8.923995295	9.450069523	8.608046706	8.865969039	8.869898585	8.619336207	8.935162547	8.831582357	9.035192471	9.346925596	8.995404319	8.98301144	8.946058978	8.932728574	8.824813802	8.996862389	8.686696361	8.737028046	8.805308838	8.642000966
ALAS1	9.453039193	8.95459557	9.213687669	8.867578673	8.935516385	9.457343352	9.616681023	8.773978463	9.193826714	9.240897838	8.282366092	8.910523963	9.02244949	8.916789534	8.982784798	9.520684359	8.955908395	9.265023687	9.211251858	9.493871335	9.167203474	9.354002746	9.359885388	9.649768584	9.301598517	9.757484237	9.126473019	8.902279096	9.842208771	9.297957033	8.883254675	9.212721889	9.483044255	9.339315462	9.722440684	9.56728316	9.272526768	9.630070924	9.259889869	9.230078278	9.250130048	9.40689119	9.24577428	9.31911662	9.525901868	9.35331195	9.041010887	9.530950568	9.447579226
ALAS2	7.581041979	7.846658868	9.423557456	8.188357371	7.706997718	8.426679722	7.333622641	8.481665645	8.65442826	9.116532354	7.756468066	8.383514223	7.490522798	7.464222658	7.318341377	7.686487328	7.896339997	7.463468132	8.094425711	7.843228506	8.924927632	8.474469246	10.52511639	9.257307912	9.023653782	10.04155865	9.177293589	8.972025198	9.950091518	7.993810511	8.534124109	10.00113619	7.731567281	8.656599825	7.583747315	8.751215959	8.318315873	8.966528931	8.470411159	8.641752466	8.472822104	7.337828565	8.213349052	8.000197288	8.572618589	7.895532382	9.374694425	9.815851649	9.300101861
ALB	3.190280105	3.181076068	3.286047058	3.203472261	3.474779713	3.196930155	3.201498288	3.198048885	3.192396006	3.188938759	3.19496428	3.199550511	3.202399579	3.314163932	3.19733768	3.189008886	3.189046745	3.210498129	3.214190477	3.24185524	3.180939319	3.2042002	3.199637579	3.216156191	3.219496172	3.207970378	3.195699576	3.195250957	3.204477644	3.205127533	3.209051029	3.195591724	3.196762098	3.261124571	3.206520461	3.195605917	3.18779374	3.20424623	3.209380157	3.200062162	3.197963899	3.199651024	3.204211179	3.198113416	3.204770626	3.197372754	3.19040686	3.19868294	3.203992723
ALCAM	10.55363784	10.26136883	10.2999357	10.56068251	10.56440832	10.57232878	10.95749905	10.56055422	10.79347115	10.52507789	10.95892443	11.05764922	10.74349894	10.68582051	10.20930719	10.6960185	10.33877468	10.89748824	10.42957011	10.92505553	10.55394619	10.5168456	10.52512164	10.35637967	10.58958119	10.53878807	10.87842382	10.94313831	10.43607882	10.83372604	10.61042933	10.73197542	10.48125444	10.67403691	10.56186424	10.4289749	10.68573922	10.82168519	10.79600299	10.49950022	10.92073129	10.33331282	10.702513	10.88081981	10.72346389	10.80970524	10.52243067	10.73997123	10.3315813
ALDH16A1	7.873290138	7.985948802	8.102710077	8.035815874	7.653293078	8.009072335	8.233118234	7.727504417	7.725735133	7.541499334	7.846164524	7.759371791	7.796176633	7.757757217	7.985655868	7.737074203	7.60573614	8.23121653	8.081828257	8.084889496	7.728617386	7.785330233	7.620656466	8.233156365	7.912962146	8.024386638	7.630288836	8.060229892	7.843714495	7.751995301	7.653264848	7.904065626	7.82015564	7.946840048	7.905969564	7.603562832	7.98818241	7.953942054	8.100020608	8.081738002	8.108620457	7.858818775	7.847333615	8.032223062	8.15908393	8.040839123	7.900386451	7.905212807	7.734256152
ALDH18A1	9.259286631	8.964031821	8.872282202	9.013603312	9.449491829	9.302075624	8.928362294	8.966706632	8.970341119	8.870232142	8.886321475	9.305558808	8.312790238	8.923610387	8.902499007	8.788354785	9.25975161	9.069780776	9.109625912	8.801549117	8.931487209	9.320413895	9.164346937	9.281842061	9.210936032	9.649168684	9.159255782	8.885934287	9.302615216	9.464711479	9.507549299	9.164020202	8.982460911	8.968185677	9.410037297	9.216342361	8.963065902	9.073035621	9.227373099	8.898848817	9.232786298	9.134952359	9.197100493	9.222236604	9.352789609	8.794620017	9.208854345	8.73653164	8.73049916
ALDH1A1	11.53765487	11.27155031	11.29527009	11.41976566	10.81791197	11.74777808	11.62909858	10.30110886	11.20806412	10.83507388	11.17227721	11.8298808	11.98541734	11.70744504	10.72335306	11.27236198	11.50327685	10.97279421	11.51995596	11.51347486	10.79494651	11.82136541	11.63023525	11.50751141	11.57039947	11.60490607	11.78030666	11.40059954	11.22134274	11.93456838	11.21160306	11.19512677	11.7016148	11.46238202	11.94003964	11.80966371	11.51856997	11.6500289	11.85073443	11.80039385	11.89702931	11.71592323	11.68096929	11.15384509	11.78281815	11.62538772	11.54199706	11.43380145	11.24726658
ALDH1A2	7.102270283	7.348796771	7.093271806	7.558512573	7.346480094	6.832098602	6.912764096	7.151328123	6.841721611	7.413655927	7.047883981	7.363841447	7.757499195	7.132465541	7.837657401	7.437768261	7.179277732	7.451819925	7.61801074	7.610757371	7.731573545	7.479567026	7.753175319	7.056010413	7.618934945	7.79529539	6.855451744	7.287204602	7.374885136	7.950181174	7.530522809	7.606950152	7.583463402	7.362915641	7.423046566	7.575180905	7.080786089	7.296126278	7.303026422	7.839190243	7.098457845	7.902480137	7.975227468	7.169156474	7.459199448	7.379015781	7.919130957	7.898580606	7.284698421
ALDH1A3	11.32062444	10.98513872	11.58618193	11.38318495	10.38588112	11.53377409	11.32895203	12.52896063	10.49175321	10.97031836	10.81446826	11.83866088	11.04373301	11.72116483	10.68541256	11.1533084	11.16304782	11.52043905	11.56983916	11.64043783	11.04624062	11.1392322	10.81224126	11.71363629	10.63113664	11.53354325	10.96383655	10.50932157	12.14313545	10.87826892	11.77051002	11.42033312	11.33182755	11.13374241	10.94124809	11.34954998	11.460246	11.05443967	11.25313881	11.79976717	10.70556556	11.02470272	10.87443133	11.4775172	11.46100726	11.33220524	10.9354904	11.19583775	11.60508993
ALDH1B1	7.691086685	7.863081962	7.671457422	8.08996071	8.045989591	7.449177633	7.237237006	6.975835283	7.172984827	7.78577586	7.19134286	6.848023754	7.312910985	7.780781824	7.318052556	7.633757071	7.650626126	8.152763617	8.258881536	7.44556963	7.516932269	7.533205762	7.6276844	7.847865798	8.085947576	7.901360989	7.383085681	7.175774092	7.414766289	9.089873735	7.723514757	7.535805198	7.392739726	7.92376752	7.377060986	7.723380603	7.932937215	7.399583164	7.826132172	7.532858397	7.149849587	7.21379119	7.957706409	7.621493718	7.647838699	7.614358468	8.221989802	8.218565014	7.487949705
ALDH1L1	7.687231006	7.696199301	7.81827016	7.551193782	7.411713528	7.494725885	7.33334127	7.326173483	8.120085284	7.37657988	7.629841549	7.328211653	7.925130751	7.465458014	7.482670182	8.211460593	7.749890497	8.009962675	7.768881347	7.609458927	7.772729132	7.608701459	7.780334129	7.367881766	7.854316833	7.63971357	7.325233442	7.425918133	7.340411343	7.341566358	7.987401793	7.319907591	7.42926874	7.625001974	7.720403831	7.885618494	7.825037599	7.716843425	7.350851777	7.473346891	7.46964198	7.735491582	7.999900507	7.705513638	7.817834306	7.646997267	7.406926997	7.685830744	7.350386393
ALDH1L2	8.17745336	7.803622926	8.163150089	7.604621356	8.202619652	7.976295842	8.144440972	7.819464041	8.018951062	7.42205067	8.100993701	7.844994517	7.855120666	7.065572898	8.06203693	7.856344324	8.366876716	8.253813471	8.057146477	8.122889367	7.749178454	7.941532439	8.423628966	8.330209787	7.539385097	7.601172297	7.518624127	8.033612068	7.846274013	7.814109474	7.854547001	7.209860073	8.295199224	7.837918123	8.133303064	7.978204883	7.739116057	8.569072778	7.786443101	7.830049982	8.291306934	8.179395095	8.128041546	8.437587431	8.271934897	8.072398521	8.26906099	7.997743838	8.287666144
ALDH2	11.48587914	11.31668097	11.52941294	11.34530742	11.07015801	11.39852664	10.7384844	10.81654692	10.5152212	10.89925684	10.64122806	11.80703369	11.90844741	10.80442053	11.44412076	11.59369452	11.28498165	10.78083465	12.22083581	11.17386323	10.90869921	12.14100915	11.79304278	11.71955856	11.27988659	11.09996153	11.60270725	11.84748576	11.67840269	11.24013841	11.94629641	11.00067476	11.58233454	11.73830137	10.82130594	12.20099312	11.74330799	11.3739388	11.62873994	11.52943988	11.33705467	11.93737656	12.30772834	11.32577987	11.78296252	11.1935139	11.51310471	11.9238978	11.80372389
ALDH3A1	5.967966535	5.93651097	6.082675093	6.196580566	5.99913288	5.909704111	5.887521013	5.986866788	5.871159445	5.8646452	6.194484355	5.883831735	6.231990224	5.855735383	5.931672528	5.948278795	5.864642577	6.192796869	5.910971036	5.995115106	5.849569612	6.130051651	6.13279368	5.95007622	5.922881357	6.213591141	5.876684126	5.975407175	5.893039521	6.090759152	5.901472998	5.876674325	6.183095864	5.964523503	5.932880482	6.156160814	5.950069971	6.115255944	6.012623783	6.229979341	5.998681446	6.086864348	5.895230122	5.973024672	6.065857828	5.879901969	5.936412593	5.949647718	5.892087343
ALDH3A2	10.60749596	10.45033776	9.723278776	9.679706348	10.4472566	10.38702144	10.41195958	10.5775497	10.38291117	10.35688524	10.33839554	10.51967719	10.74510166	10.53921386	10.10229569	10.60596875	10.72326655	10.3659969	10.506953	10.72640859	10.07957088	10.57923941	10.47409231	10.63621575	10.37001563	10.84303206	10.66900702	10.54214492	9.744190053	10.19090343	10.39847132	10.69434497	10.56200712	10.5299503	10.67990737	10.75788832	10.40209151	10.61014293	10.08645898	10.26071092	10.60113973	10.49038195	10.50637297	10.81903063	10.56763111	10.39097085	10.11041701	10.78518987	10.02825509
ALDH3B1	8.415863658	8.328270188	8.355690796	8.172062339	8.377849682	8.53374451	8.820006363	8.110561948	8.725250071	8.520612632	8.251463892	8.292278581	8.167785585	8.636731761	8.621431684	8.285899592	8.190884786	8.036106129	8.440850928	8.085671718	8.003382633	8.271183769	8.494327701	8.272936011	8.277483088	8.081197806	8.720304031	8.305607542	9.010473319	8.458892882	8.35486221	8.296241248	8.621279839	8.458471859	8.698128366	8.411815985	8.383137676	8.157779463	8.191060339	8.228292871	8.304270277	8.212569858	8.284015045	8.437715405	8.457230291	8.134776676	8.259773764	8.493472451	8.385916783
ALDH3B2	0.211904297	0.211311665	0.211567189	0.212813305	0.212716745	0.212365903	0.212672821	0.212456718	0.212102885	0.21186107	0.212224169	0.21252881	0.212738414	0.21151	0.212397916	0.211849623	0.211848054	0.213313093	0.213528106	0.21263888	0.211286692	0.21284264	0.212510326	0.213663212	0.211917911	0.21311673	0.212262153	0.212258709	0.212875397	0.212912154	0.213181779	0.212282312	0.212326028	0.212532783	0.212975894	0.212250141	0.211755727	0.212861649	0.213184761	0.212554836	0.212559398	0.212524715	0.212823932	0.212423534	0.212880035	0.212394702	0.211904449	0.212479915	0.212835916
ALDH4A1	8.193829867	8.366319247	8.120301457	8.106837444	8.049342736	8.26822001	7.889290599	8.396931632	7.622614701	8.538640669	8.030221017	7.97552316	8.392732979	8.048466148	8.376314691	8.498352059	8.322799057	8.216845413	8.711114248	8.154561197	7.710271441	8.331367145	8.151481428	8.179260362	8.254585993	8.087761875	8.271234678	8.335253154	7.648053819	8.203433793	8.754942019	8.224038034	7.872316114	8.208547386	8.030693162	8.0654321	8.062906697	8.166058255	7.973033015	7.994628194	8.262837	8.094738969	8.374835956	8.345257254	7.973999572	8.106836213	8.015119883	8.318483772	8.406731467
ALDH5A1	8.008495365	7.795959276	7.874357923	8.268054634	7.846173036	8.040885795	8.163111272	7.892314661	8.035089773	8.180233548	7.94692548	8.050522732	8.353680837	7.958617269	7.80227003	7.944898784	8.070752707	8.367108364	8.191754994	7.866239861	8.002017438	8.253851383	8.230414516	7.933812047	8.173657262	7.332372904	8.063005812	7.855427705	8.217382647	8.016498949	7.265501004	7.798997641	7.864301179	8.211416716	7.954501775	7.828200645	8.381525012	7.875374089	7.704439944	7.875420126	8.145162514	8.233918563	8.014431981	7.661334445	8.122675515	8.010507608	8.122835617	7.942199446	8.183410866
ALDH6A1	8.257841908	8.604750246	8.200832478	8.570642092	8.62061575	8.679274798	8.388266085	8.379847177	8.799257338	8.900296453	8.772225659	8.592328662	8.707538529	8.405236151	8.304936635	8.78362558	8.839082008	8.834548966	8.626690022	8.824781698	8.474059193	8.587761122	8.640371996	8.640130373	8.643344649	8.450993026	8.870023677	8.253161742	8.23172986	8.568455725	8.540671783	8.424012094	8.36645169	8.765674028	8.965303307	8.667104834	8.512050334	8.923392608	8.660597844	8.375725709	8.691145545	8.358046537	8.418997642	8.597951023	8.442294089	8.511896309	8.306926872	8.675529673	8.178037651
ALDH7A1	10.05448986	9.97103748	9.698334109	9.972259326	9.713295693	10.16001779	9.959919604	10.13782755	10.20651128	9.430643982	10.04128857	10.25878621	10.06402069	9.780723164	9.346229238	9.700892943	9.970490919	9.826333758	9.621673274	9.356562879	9.5767973	10.23180523	9.799685491	10.09813115	10.06053539	10.07035218	9.836634787	9.839389314	9.804255351	10.00333497	9.854582286	9.860840195	10.02229449	9.8643702	9.855742386	9.794091786	9.862042893	9.698356782	9.864459387	10.01871221	9.834651801	9.864739317	9.7704969	9.866112439	9.636124059	9.763166011	9.623079445	9.704980325	9.841817566
ALDH8A1	5.068659622	5.073757442	4.971722727	5.000976104	5.143977163	5.239815486	4.997874602	4.995016073	4.993989107	5.162537664	5.091293724	4.9964956	5.090370511	5.099744325	4.991382426	5.114730413	5.011924819	5.222643061	5.020191341	4.999112686	5.103432968	5.002074757	4.994911369	5.023438621	4.982279105	5.008009087	5.088884334	4.988123647	5.098256281	5.003536805	5.00968038	4.988657572	4.990430326	4.995376939	5.133644646	5.058715527	4.976467725	5.002177494	5.010157867	4.995594719	4.992310076	4.99640123	5.002062961	4.994020781	5.002964398	4.991426404	5.065671044	4.993468397	5.136869831
ALDH9A1	10.69365235	11.0525614	10.5414229	10.98343641	10.49101272	11.15744508	10.74934476	11.24451396	10.03514736	10.86469605	10.66738644	10.61123885	11.19351762	10.47039309	10.89284642	11.1636934	10.6699109	10.66503827	10.98991138	10.71176512	10.86862042	11.23289235	10.89946712	11.10006819	10.96992964	10.93870586	11.1730586	10.989371	10.75576361	11.00195974	11.28325432	11.24786089	10.70358412	11.13552048	10.89493558	10.9200024	11.07220544	10.67964216	10.98497519	10.99268976	10.79086367	10.88404342	10.53471158	10.89547364	11.36290469	10.43321921	11.03332364	10.94517136	10.92073221
ALDOA	11.96421351	12.06565818	11.96590138	11.88729694	12.01383597	12.16228946	11.55762325	11.94657802	11.88563981	11.88786665	12.20605322	11.85655987	12.05521619	11.81391925	11.88427401	12.04905956	11.97260671	12.42441364	12.13869215	11.72652582	11.66805243	12.40043465	12.1386226	12.09119379	12.16871027	12.32534561	12.00495849	12.11076619	12.38442007	12.48393244	12.38694483	12.15325189	12.10285192	12.16428904	12.2132369	12.29263651	12.09588252	11.81414784	12.36040522	12.18794796	11.86230338	12.08968726	12.37379375	12.18075863	12.35313088	12.01687666	12.09260789	12.28317642	12.20470145
ALDOB	3.61592469	3.605505265	3.677258412	3.630901602	3.629598154	3.623475503	3.628655925	3.624758244	3.625127076	3.614443036	3.621239273	3.626437404	3.629682421	3.609137184	3.74509849	3.751024098	3.729646134	3.638906538	3.710818546	3.720060018	3.605339349	3.631710893	3.670384686	3.645285287	3.615648818	3.636004455	3.622066004	3.657966594	3.632036799	3.632767967	3.637222722	3.621962844	3.623266671	3.626859563	3.708151894	3.621956704	3.613117575	3.631775972	3.637580583	3.634434725	3.716360648	3.661550631	3.631711244	3.624802496	3.632357071	3.623976682	3.616063806	3.625460281	3.631481062
ALDOC	9.447829145	9.631431497	9.366751933	9.580994212	9.68541871	9.528150266	9.763312615	9.430727926	9.426151806	9.420444074	9.316206409	9.57798476	9.943853977	10.27530799	9.795383337	9.560353405	9.923235438	9.906051863	10.50508693	9.577122982	9.321410402	9.856116222	9.965219796	9.65510929	9.89147856	9.979433025	9.728713774	9.598203343	9.529030327	9.631783372	9.753199785	9.475233883	9.802104654	9.849587019	9.55340047	9.873487781	10.31049763	9.578303277	9.7826918	9.902240207	9.700084612	10.0026431	9.827308429	9.6686212	9.847712794	9.639236932	9.537802203	9.737498732	9.589267554
ALG10	5.109500658	5.034965905	5.013267679	5.115217351	5.046954373	4.917595885	5.326333229	5.090732255	4.914414361	4.905615044	5.018133385	4.924758937	5.256558188	5.100947112	4.918272686	5.056885876	5.031504099	4.93912008	5.267877012	4.923951712	5.131804109	5.042789443	5.098396678	4.947399527	5.088420301	4.934772747	5.033687774	4.915056681	4.9292898	5.004847417	4.936353674	5.001185032	5.117980809	5.081641917	5.086681858	5.188263766	5.096201305	5.174368071	4.936671946	4.96194723	5.128138017	5.179029758	5.020491229	4.951130439	5.308213198	5.131168745	5.156909873	5.084803515	4.928468122
ALG10B	7.666136052	7.55781985	7.802483655	7.701099904	8.089116991	7.695555899	8.383488572	8.245878058	8.097006028	7.834449046	8.216656156	8.098600215	7.870764631	8.184008143	7.928363656	7.606990611	7.802877271	7.641143405	8.113231856	7.720630881	7.754626924	7.565243406	7.607117822	7.376769905	7.552594928	8.242523838	7.608242808	7.728398729	8.079237995	8.21665903	7.655974651	7.72924614	7.644031226	7.802803629	7.589350319	7.856471087	7.888975682	7.945903778	7.605429595	7.927232898	8.113577727	7.83362003	7.621576809	7.761230082	7.764178362	7.372987318	7.562021245	7.827605332	7.783087882
ALG12	7.700165876	7.720299693	7.875188446	8.016615488	7.718038354	8.110662069	7.531034925	7.883684367	7.503330742	7.390980555	7.708273353	7.639641154	7.604941899	7.520191828	7.701476106	7.811932801	8.325850915	8.172789228	8.038923916	7.925886247	7.318942791	8.103931949	7.647202404	7.518512907	7.585733252	7.873787922	7.394344848	7.963967239	7.660257253	7.553896968	7.483180027	7.942541663	7.704563504	7.794597163	7.730891	7.788806987	7.889465372	7.477795351	8.178824959	7.825312983	7.50949239	7.829266256	7.610401323	8.103582172	7.486493592	7.498499934	7.666336347	7.818870718	7.586029444
ALG13	9.698671714	9.776383662	9.852488213	9.692404174	9.252920687	9.6876808	10.05670948	9.671803984	9.899853196	10.15568211	9.868902433	9.725444459	9.562419645	9.792249379	9.994310973	9.726852938	9.697776982	9.993295747	9.121912779	9.746547404	9.794476302	9.636789382	9.625794776	9.59639998	9.730299918	9.471692934	9.729159087	9.598603581	8.79074025	9.23525782	9.048645238	9.601852483	9.741201353	9.398422558	9.477204269	9.600754923	9.674352447	9.844264112	9.610836199	9.729104468	9.459557628	9.23488388	9.532659341	9.289566135	9.607857702	9.69332032	9.684289703	9.436417486	9.614593159
ALG14	8.42415995	7.992015186	8.057374053	8.286466681	8.128618301	8.201572517	8.230019191	8.360189606	8.233963076	8.07222269	8.179529342	8.159568877	8.03408359	8.198669222	8.020153676	8.063697032	8.187435097	8.195965562	8.250897328	8.540662822	8.192269042	8.069969762	8.099914394	8.010424989	8.199767538	7.989987139	8.134181689	8.151594982	7.981129936	8.133897266	8.056566467	7.958955369	8.134143409	8.281972554	8.16501691	7.960028753	8.058460556	8.188159798	8.330547787	7.969779734	8.265952886	8.199273501	8.186410473	8.162344588	8.074235231	8.188566147	8.017576978	7.966543746	8.387753764
ALG2	9.365180973	9.423732506	9.484343238	9.376900035	9.017119041	9.42715423	9.701946338	9.088564748	9.144780586	9.05965085	9.700627309	9.778334616	9.552370983	9.480423261	9.623012963	9.621259095	9.351589835	9.412450972	9.226519372	9.341690832	9.490299589	9.606135051	9.247951671	9.773129222	9.206708686	9.897342846	9.35922005	9.444457111	9.405816705	9.908701832	9.63701777	9.153567564	9.429968813	9.418847548	9.927990752	9.91881765	9.401941898	9.41238856	9.473759392	9.425441249	9.539031654	9.436404299	9.455790602	9.537732849	9.340287069	9.944495614	9.126401596	9.558960243	9.508579672
ALG3	8.336487383	8.416964888	8.379925916	8.133846009	8.394259333	8.370042644	8.590033338	8.08890506	8.420687117	8.63998473	8.502555101	8.21618437	8.785021297	8.409101872	8.168791642	8.27661088	8.508515285	8.512785539	8.494108588	8.337675087	8.524392758	8.309341925	8.246062023	8.553280611	8.48937218	8.186865177	8.440159711	8.260901991	8.834185046	8.444017158	8.196517056	8.40475261	8.451246748	8.409861025	8.374000757	8.284726917	8.207864284	8.43390489	8.587036717	8.214177946	8.53995367	8.223056373	8.555316188	8.771127905	8.572568803	8.620503471	8.203000833	8.389659114	8.774365804
ALG5	9.242678088	9.257554478	9.252510066	9.16476909	9.174256816	9.526647434	9.517969775	9.709446833	8.852163011	9.234790745	9.794963683	9.060867563	9.734297874	9.589390353	9.15992134	9.497311219	9.679977999	9.707945615	9.676721718	9.135614267	9.043514688	9.620578475	9.326078589	9.335106471	9.529945002	9.89489728	9.719761747	9.89350315	9.64312541	9.649661674	9.434122697	10.0585062	9.521642791	9.566325444	9.765816321	9.486911833	9.612820656	9.764893929	9.754721937	9.30392097	9.629168656	9.652829019	9.638497173	9.271633739	9.444711231	9.713316638	9.177423431	9.615928432	9.658460958
ALG6	7.781801985	7.565060069	7.65141976	7.868786059	7.518208656	7.505583617	7.713168371	7.791430925	7.85329099	7.563558624	7.718037442	7.62985518	7.577163122	7.812218292	7.733360795	7.719495597	7.487129748	7.741681852	7.583572829	7.841022538	7.712685247	7.522599064	7.744506177	7.925990116	7.693868934	7.531681573	7.502527282	7.607951966	7.945893498	7.644871046	7.758513143	7.502490714	7.851442064	7.670316797	7.653944245	7.615389783	7.561854393	7.522853672	7.635712257	7.512788459	7.67750648	7.67071724	7.638080896	7.808799884	7.56781898	7.616139908	7.490063733	7.795621253	7.706684187
ALG8	7.910985533	8.292359928	8.15621872	8.134392402	7.94301146	8.37212329	8.462869488	8.507593905	7.915912305	8.081422233	8.307734837	8.33189813	8.258200502	8.199908956	7.927392306	8.175750033	8.243211915	8.101910031	8.221938245	8.120023339	8.040286658	8.066180993	8.247678579	8.136648811	7.953710738	8.353972519	8.115545164	8.137083305	7.945152479	8.211876527	7.956540337	8.084314332	8.285614042	7.934545722	8.258005073	8.365402952	8.15597338	8.095159862	8.210926362	8.144526187	8.345119495	8.021253812	8.12419061	8.120721698	8.113941845	8.02423078	8.140943567	8.160704357	8.307318192
ALG9	9.7398859	9.578153894	9.596570003	9.558420706	9.717913454	9.671434145	9.498106923	9.300119499	10.13792278	9.504857084	9.706184501	9.572407423	9.625418434	9.479231282	9.24062436	9.468142503	9.873439871	9.705638025	9.510613894	9.962631078	9.545851983	9.42766496	9.949931382	9.509803116	9.928408331	9.557528789	9.375304803	9.790027386	9.624055458	9.591961257	9.766440629	9.787482871	9.75696201	9.702652989	9.416760168	9.363227075	9.59389617	9.698184014	9.825025544	9.883283823	9.44477813	9.658631262	9.69330542	9.027531293	9.701216765	9.302761437	9.598423672	9.672935624	9.786069553
ALK	5.505983812	5.591418668	5.599781551	5.347770995	5.345643233	5.45484391	5.344363367	5.686123385	5.634431396	5.51596002	5.655033134	5.539973349	5.345934744	5.701925021	5.469182841	5.798112781	5.596957205	5.498295333	5.365700121	5.501936526	5.685720503	5.348773217	5.373518087	5.369044667	5.476212113	5.355341616	5.48083297	5.609207283	5.349390893	5.350402432	5.357056922	5.437868839	5.426001968	5.341439492	5.434352499	5.443750439	5.435992346	5.554815071	5.582901959	5.720271111	5.470477948	5.477573252	5.399751829	5.447437787	5.542760946	5.58510767	5.53042718	5.339600688	5.405848847
ALKBH1	6.670335211	6.614186597	6.645704314	6.666551532	6.64716822	6.984857178	6.655836158	6.856969055	6.904875645	6.767024449	6.638700383	6.706451721	6.466773021	6.902126777	6.589955187	6.781231673	6.53979715	6.476919712	6.708797109	6.500030593	6.599844349	6.730350496	6.791043674	6.577065278	6.734372407	6.470685471	6.693614569	6.802839584	6.98486386	6.959413772	7.006432909	6.64273235	6.957871571	6.81045157	6.781046665	6.775937371	6.539546883	6.642279872	6.472860985	6.642855557	6.906365893	6.625109681	6.825450553	6.970899187	6.632163336	6.973500131	6.704738673	6.71138067	6.537284165
ALKBH2	7.932624498	7.922825072	8.0669562	7.754775054	7.857407973	7.946169029	7.603647451	7.892099421	7.768421076	7.733907664	7.958536678	7.999028815	7.605918141	8.059568278	7.836125952	7.897190931	7.693691832	7.727895892	8.173390531	7.784885426	8.047243724	7.925618035	7.867182711	7.697251946	7.970625421	7.619358001	7.951088555	7.708097021	7.757760283	7.778311801	8.262942697	7.752569833	7.928877608	7.870522824	7.739835094	7.914857665	7.678368542	7.783411643	7.88068594	8.049898766	7.594737111	8.041618173	7.909821268	7.759937326	7.887478021	8.049132504	7.946992105	7.726007754	7.852619058
ALKBH3	9.395412244	9.887154126	9.513186637	9.862825464	10.19853124	9.538616811	9.684830308	9.739472419	9.702830185	10.10481512	9.684267334	9.957028264	10.26625322	9.499502968	9.99324514	9.676514315	9.42441833	10.27805665	9.725393586	9.77368194	9.685384622	9.809107714	9.687313124	9.310927514	9.653666731	9.618632157	9.29548435	9.918966196	9.896073873	9.41959289	9.726825777	9.624299115	9.437614496	9.655448864	9.519323462	9.938247837	9.439560571	9.922850974	9.814032156	9.444751627	9.90582865	9.654233772	9.929139229	9.899627641	9.580878688	9.411603593	9.474782729	9.89839403	9.420383436
ALKBH4	6.665745651	6.60585063	6.550905792	6.83821406	6.634037294	6.688148283	6.505440232	6.629311393	6.539253055	6.572644146	6.491994998	6.674865501	6.566546199	6.67848198	6.642710675	6.69385992	6.748646623	6.954671726	6.587317761	6.728455976	6.768811787	6.921314916	6.613262642	6.535468932	6.561666671	6.538261884	6.590555086	6.557546243	6.515845235	6.512792643	6.985633795	6.587487772	6.65783266	6.682630377	6.858108951	6.901791467	6.844710739	6.750499198	6.7145887	6.502276284	6.642967245	6.586090355	6.878486713	6.645393194	6.722283731	6.844673166	6.709161432	6.78346049	6.689394764
ALKBH5	10.12041147	10.0411222	10.12074236	10.25974304	9.847735909	10.43618746	9.968932838	10.18750114	10.05408905	10.10993321	10.07912903	10.36667445	10.17328709	9.712362353	9.875935992	10.0991044	9.875536257	10.09660724	10.27568634	10.32254029	10.0234109	10.20642004	10.38836559	10.55446802	9.933415307	10.419824	10.13063712	10.29334258	10.13018202	10.6890222	10.2892955	10.49070464	10.03832006	10.29236751	10.49099209	10.4111667	10.06682174	10.13503468	10.38556628	10.11787337	10.13060122	10.07938919	10.27130467	10.4444467	10.2507818	10.08361041	10.22129066	10.47897107	10.21293075
ALKBH6	6.652525481	6.68721747	6.62482261	6.909319878	6.675696706	6.897056219	6.735318474	6.828702811	7.410927828	6.93749705	6.60407509	6.750519413	6.617810857	6.692330295	6.607307449	6.739911693	6.83030274	6.9528432	6.734881914	6.799412545	6.756444876	6.62138811	6.611762323	6.64636388	6.705162092	6.629415098	6.603704715	6.744427409	6.622094156	6.762280636	6.631572126	6.688005129	6.605858391	6.760904422	6.626033698	6.702918304	6.651391437	6.773704902	6.63207627	6.702933139	6.608359423	6.794004474	6.99176547	6.673822338	6.761754358	6.862048547	6.827372106	6.716921971	6.779574358
ALKBH7	7.739450784	7.855329358	7.918243074	8.09191448	7.8659646	8.07120848	7.856759114	8.179809191	7.594955091	7.744321195	7.86573773	7.827706929	8.009634412	7.782225377	7.907844937	8.051224736	7.632098161	7.939754025	7.818554284	7.930781953	7.633265527	7.810648031	7.747353312	8.129217223	7.993074074	8.106615199	7.804066385	7.854223924	8.20033263	7.826664958	7.874492895	8.229168315	7.917368937	7.889194092	8.117278878	7.950341201	7.717255589	8.039116417	8.107340415	7.935643499	7.90044811	7.987458411	8.135506775	7.83474017	7.913197178	7.859082223	7.582579263	7.787162361	7.942517201
ALKBH8	6.307644199	5.886382041	5.735386653	5.435153092	5.707788704	6.074925585	5.864807895	5.844289904	6.482545646	5.890738847	6.412697829	5.934285214	6.292376742	5.717694858	6.260857865	5.782667264	6.165297017	5.777605819	6.108775067	6.025771683	6.241451868	5.850422572	6.001630536	6.495434421	6.129600924	5.323413902	6.221724717	5.600035748	5.973057701	5.66418916	5.821160063	5.662154591	6.117667892	5.943961203	5.956071006	6.018300905	5.88168747	6.179880356	6.047775756	5.687133338	6.148986383	6.025009617	5.515976117	6.191828665	6.00710581	6.068142873	5.973834356	6.190056313	6.039611146
ALLC	9.077996307	8.959375413	8.96644379	8.996637517	9.643070702	9.409790606	9.081333127	9.313049345	9.22809352	9.022795283	9.349740266	8.893647773	9.19819886	8.866744412	9.100535752	8.984552362	9.051115028	9.228962064	9.222778846	9.133526361	9.182494606	8.955839082	9.058871973	9.296535295	9.023381655	9.115764926	9.155576397	8.870696759	8.73344021	9.21747472	9.161451533	8.945561732	8.99463968	9.162651771	9.275136635	9.24881299	9.05985831	9.117400164	9.227737718	9.439581274	9.223212364	9.064669308	9.025066962	9.274201333	9.042434823	8.952676848	8.929047555	9.032005463	9.180785909
ALMS1	10.21739092	10.15847327	10.08368477	10.56865756	10.45972505	10.13868426	10.15098922	10.76452146	10.51126078	10.45174748	10.43613637	10.2274588	10.31955032	10.43714075	10.4575607	10.2471897	10.28148037	9.860316679	10.18107694	10.57969838	9.958804662	9.914584186	9.795511688	10.03898752	10.06319196	10.08859297	9.893741999	10.01098452	10.03060275	10.26714236	10.02629248	10.3074955	10.26935761	10.29182816	10.31593007	9.825835789	10.35160186	10.00663479	10.34062155	10.1883263	10.16765727	10.20994324	10.14119208	10.11998294	9.95507301	10.40998319	10.33607169	10.08371299	10.26916095
ALOX12	5.476850876	5.716376798	5.604563136	5.792831189	5.428432401	5.30621419	5.342210904	5.217393247	5.652081055	5.504055522	5.211829888	5.393167169	5.224327617	5.607755822	5.321420755	5.560587108	5.601626288	5.238586302	5.581749865	5.359352773	5.707577123	5.328808096	5.393333283	5.247020543	5.57764739	5.407144098	5.290986428	5.331219076	5.539812939	5.587799427	5.235210683	5.291816471	5.332704783	5.4290547	5.363135596	5.450754664	5.409081353	5.516451074	5.235393901	5.451582022	5.414706972	5.361875748	5.355234264	5.39413999	5.42608751	5.325293847	5.243086472	5.352021237	5.644729991
ALOX12B	3.684327572	3.673718896	3.737158394	3.699603169	3.698264291	3.692029646	3.69730982	3.693345836	3.686860628	4.028988469	3.689746087	3.695042558	3.698358819	3.677413011	3.843324099	3.682895435	3.682933218	3.707785453	3.711985784	3.696816528	3.693841514	3.700417951	3.695120823	3.714263603	3.749819381	3.704805417	3.690584304	3.690096197	3.700757149	3.701498768	3.706042643	3.690491078	3.69180543	3.69546507	3.703076426	3.832208567	3.681474195	3.700492298	3.706397824	3.695625249	3.693195832	3.695147767	3.768043348	3.693372936	3.701076132	3.692540014	3.825303786	3.694050812	3.747867347
ALOX12P2	4.012190538	4.104786151	4.231291417	4.231217333	3.964890533	4.111452071	3.963904068	3.959703351	4.016211974	3.948484914	3.955750389	3.9614287	3.965049035	4.198694441	3.95875993	4.114723181	4.020813255	3.975340196	4.071796643	4.235692026	4.02268841	3.967205727	3.994916904	3.982144926	4.272264978	4.254100708	3.956621643	3.956173369	3.967616393	3.968389174	3.97329259	4.086912014	4.061478579	4.029750554	3.970003053	3.956487221	4.140392478	3.967338447	3.973611039	4.003751476	4.048646033	4.00722909	3.967148358	3.95961376	3.967909904	3.958776935	4.073736785	4.12933827	4.006541902
ALOX15	2.914790254	2.906377267	2.90971751	2.926835903	3.10218585	2.920862039	2.925034864	2.921879784	2.916707256	2.913553261	2.919068318	2.966913953	2.925856856	3.09963048	2.921233174	2.913622306	2.913657972	2.933242698	2.936627744	2.924652205	2.906255569	2.927505666	2.966056891	2.938422322	2.934820052	2.93094423	2.919742099	2.919326796	2.927755752	2.928351134	2.931933512	2.919637894	2.920713943	2.923612324	2.929629382	2.919657462	2.912515333	3.093438821	2.932238725	2.923727464	2.921811515	2.923352312	2.927519288	2.92194732	2.928026938	2.921266556	2.933022174	2.922464018	2.975133193
ALOX15B	3.014916031	3.006215081	3.028330843	3.02737748	3.026309	3.021197493	3.025513889	3.091408365	3.020013407	3.013639718	3.019341496	3.180144736	3.026364524	3.074284984	3.021581709	3.013709756	3.013746349	3.034007796	3.037505908	3.025117695	3.00608831	3.028068956	3.023760972	3.039362518	3.023016671	3.03162731	3.020037877	3.019609803	3.028328572	3.02894396	3.032650035	3.095012545	3.021042809	3.051900928	3.030264574	3.019950076	3.068324327	3.028109551	3.032964488	3.02416028	3.022178208	3.023772108	3.13697923	3.022318898	3.028608107	3.021615868	3.015036844	3.022854349	3.027871684
ALOX5	6.788955325	6.742966542	7.003553221	6.965956558	6.910363404	6.934225017	6.795535243	6.488575997	6.68162025	6.950494789	6.691309392	6.897945835	6.497031037	6.876308089	6.705916006	6.679424999	6.691033341	7.224177767	6.521275348	6.493834463	6.773317659	7.095978131	7.156035706	7.072911005	7.036119923	7.424802985	6.914758703	6.703840809	7.183639822	6.502226635	6.829110511	6.793293615	6.932495159	7.064566646	6.988021468	7.244482169	7.20565217	7.180757433	7.267965492	6.949663522	6.628944497	6.771957481	7.082096739	6.860563654	6.972864927	7.117188282	7.096057929	6.661363895	7.028744112
ALOX5AP	6.18471021	6.167002891	6.301440031	6.210550167	6.208164173	6.274075724	6.300568127	6.200075058	6.189398508	6.351971563	6.193849675	6.393285233	6.208434261	6.173120346	6.198581024	6.184909943	6.446382873	6.228743675	6.231358582	6.205767504	6.35045608	6.211791673	6.403116455	6.235219747	6.262070922	6.339690038	6.254856153	6.194530238	6.694164932	6.213654169	6.271533539	6.367467221	6.367256219	6.374093014	6.397258157	6.221731961	6.205749173	6.390894719	6.436049048	6.203678853	6.473065876	6.4247862	6.529630904	6.349351359	6.286341497	6.5858247	6.616588856	6.378630816	6.275172611
ALOXE3	3.118736336	3.109750381	3.196160511	3.131655497	3.130530173	3.125249776	3.129718071	3.126357077	3.120855277	3.117460866	3.123320513	3.127803904	3.130603739	3.112882248	3.258605654	3.1175139	3.11754756	3.138562403	3.142135933	3.129302713	3.109606583	3.132352509	3.12787645	3.144061905	3.11849987	3.136057002	3.124033145	3.1236115	3.132634331	3.235093211	3.137107341	3.123945383	3.12506849	3.128167236	3.134608835	3.123938673	3.116315897	3.13240946	3.137415031	3.12829946	3.126244743	3.127896032	3.182959125	3.126393409	3.132909815	3.259194082	3.118856034	3.126961529	3.204394618
ALPI	2.226595474	2.220159155	2.222702615	2.23577816	2.235003382	2.23122331	2.234408753	2.231989441	2.228018023	2.225620878	2.229859286	2.23306015	2.235032866	2.222412423	2.231503723	2.225686482	2.225716504	2.240640297	2.243255966	2.234120096	2.220074571	2.236301891	2.233134412	2.244623239	2.226388305	2.238912963	2.2303791	2.230047838	2.236484146	2.236943122	2.239673708	2.230284856	2.231124261	2.233339823	2.237934049	2.23031686	2.224849246	2.236321184	2.239918506	2.233422209	2.23196153	2.233136882	2.236321575	2.232063198	2.236700359	2.231532679	2.226688463	2.232448482	2.236151789
ALPK1	9.013103334	8.864523348	8.936362139	9.291480591	9.055708048	8.732156328	8.82649222	8.700154489	8.897854894	8.879298652	8.767069404	8.836969609	8.576683222	8.671103683	8.703928816	8.875285539	8.846964639	8.706923218	8.75547303	8.760574335	8.928324746	8.574283711	8.439251085	8.658414774	8.993365751	9.466582687	8.707146175	8.713853604	8.439276932	8.746504801	9.273489462	9.168930901	8.662294677	8.246277532	8.435433578	8.505434668	8.880593289	8.509561701	8.633548324	8.632892729	8.705719059	8.581845194	8.838118085	8.73985908	8.821855733	8.866859731	8.924224383	8.924386146	8.774277194
ALPK2	2.940616424	2.740633661	2.743785605	2.759928064	2.758951698	2.754292576	2.758228013	2.755255328	2.750383203	2.747405798	2.752599482	2.756550718	2.759004151	2.743403094	2.75464338	2.747467444	2.747500328	2.765978099	2.769162067	2.757866192	2.740516647	2.760556374	2.756626729	2.77085527	2.748335257	2.763803049	2.753233462	2.752845615	2.760794562	2.761354868	2.764734558	2.75313914	2.754149135	2.756881822	2.762556323	2.753153002	2.746421345	2.760595082	2.76501923	2.756991895	2.755184428	2.756637801	2.837893792	2.871437185	2.761047845	2.754673928	2.748673802	2.755802812	2.833432773
ALPK3	7.706935316	8.076208589	7.885575501	7.948149762	7.567137627	7.57193888	7.612124571	7.997427151	7.78669224	7.950893967	7.718616157	7.749799349	8.234069674	8.1497648	7.694045456	7.999459833	7.777429367	7.762514559	7.761568443	7.876330344	8.11794579	7.972400309	7.8657261	7.102247371	8.10331435	7.898951675	7.994957409	7.838876658	7.968100349	8.473275101	7.687147745	8.208538589	7.624026049	7.802473866	7.369606761	7.909722151	7.956879436	7.985353277	7.706477845	8.053938951	7.895126191	8.206103857	8.037935449	8.07238076	7.670078391	7.848485498	8.059445324	7.654845263	7.956940043
ALPL	5.310120402	5.538848311	5.36621465	5.271328653	5.231423711	5.286365416	5.230296924	5.22498698	5.22437293	5.695474756	5.557348885	5.548798828	5.499535092	5.596853364	5.223533508	5.38920713	5.337389648	5.421018099	5.373039688	5.344050087	5.364094596	5.234508228	5.387041197	5.577234588	5.556767914	5.765524205	5.534650923	5.222542509	5.807275061	5.438941377	5.340451287	5.370022703	5.361338471	5.338920296	5.515311778	5.465298896	5.362661419	5.428870795	5.338960961	5.227518645	5.294001439	5.353596608	5.363493595	5.539262058	5.530714707	5.735793737	5.691687285	5.921282874	5.523927946
ALPP	2.22671628	2.220279611	2.222823209	2.235899464	2.235124644	2.231344367	2.234529982	2.23211054	2.228138906	2.225741631	2.229980269	2.233181307	2.23515413	2.222533002	2.231624796	2.225807238	2.225837262	2.240761865	2.243377676	2.23424131	2.220195023	2.236423223	2.233255572	2.244745023	2.226509099	2.239034437	2.230500111	2.230168831	2.236605489	2.237064489	2.239795224	2.230405863	2.231245313	2.233460995	2.23805547	2.230437868	2.224969957	2.236442517	2.240040034	2.233543385	2.232082627	2.233258043	2.236442909	2.232184301	2.236821713	2.231653753	2.226809274	2.232569606	2.236273113
ALPPL2	2.233778643	2.227321559	2.229873225	2.242990953	2.242213676	2.238421408	2.241617128	2.239190012	2.235205781	2.232800903	2.237052984	2.240264175	2.242243255	2.229582097	2.238702727	2.232866718	2.232896837	2.247868776	2.250492883	2.24132754	2.227236703	2.243516373	2.240338676	2.251864567	2.233570805	2.246135869	2.237574475	2.237242144	2.243699217	2.244159673	2.246899069	2.237479928	2.23832204	2.24054475	2.245153797	2.237512034	2.232026781	2.243535729	2.247144656	2.240627401	2.23916201	2.240341154	2.243536121	2.239264006	2.243916127	2.238731776	2.233871932	2.239650533	2.243365787
ALS2	10.11393899	9.925246528	9.867624319	10.2447623	9.9167428	10.17287724	10.02332329	9.99544728	10.31439852	10.14283288	10.09399935	10.07196849	9.655719201	10.46662656	10.1813096	9.929544913	9.983021899	9.765675818	10.21051423	9.979076085	9.928707078	9.760835978	9.903111779	10.45412416	10.20127377	10.20446881	10.27658335	10.14300674	9.297140248	9.832352421	10.16338318	9.644741171	9.797378818	9.889911614	10.1889415	10.09574938	10.06523404	10.03142743	9.793820816	9.817360218	10.11118973	9.852193789	9.912809681	10.26310524	10.05493075	9.950294137	9.921932978	9.588893351	9.974156969
ALS2CL	8.408324638	9.328244272	8.864538893	8.872120375	8.32142264	8.65234604	8.819708782	9.441289711	9.038036125	9.066952337	8.865887555	8.493277575	8.445679582	8.915252175	8.962657197	8.788399498	8.457103251	8.44772636	8.629560326	9.135427056	8.540302555	8.173646721	8.475311498	8.672036172	8.484919087	7.978947351	8.304341389	8.360931404	8.535661008	8.711397164	8.473112253	8.842197853	8.321270056	8.334694932	8.28537371	8.621261516	8.4398833	8.493552456	8.315677414	8.82094921	8.11534611	8.160029957	8.541375205	8.402634506	8.080321001	8.542509839	8.57944158	8.095307607	8.291937361
ALS2CR11	4.349559924	4.258325228	4.377277205	4.268685777	4.340316057	4.259926706	4.393563276	4.26147267	4.309460391	4.473522786	4.367881177	4.443249094	4.267243763	4.243040845	4.281844036	4.327546839	4.249439967	4.2782039	4.282978129	4.26544625	4.324080957	4.291200563	4.31855589	4.285614989	4.294668215	4.274696709	4.343518652	4.257702408	4.270009241	4.503231651	4.276112069	4.258159539	4.323213499	4.293535437	4.272640249	4.296862593	4.247743014	4.269706358	4.336517352	4.264051185	4.371633834	4.263497244	4.36712779	4.261450431	4.270355427	4.405551194	4.251166797	4.2622553	4.483304874
ALS2CR12	5.123743029	5.064412929	5.093663115	5.409839809	5.018298478	5.009908881	5.142972272	5.650191345	5.074145215	5.27891586	5.006718082	5.013905019	5.018585753	5.105697031	5.010602557	5.087693859	4.997620188	5.080408782	5.037146782	5.016381985	5.29408954	5.021238289	5.0930107	5.485904942	4.999206201	5.027424374	5.249603771	5.214361734	5.024231454	5.176932973	5.072690121	5.108961315	5.009394857	5.135458319	5.363460291	5.150660292	5.335241936	5.111746479	5.255515407	5.054469091	5.150729964	5.0139721	5.156250917	5.172796767	5.203056363	5.01059604	5.199865514	5.012630157	5.093259999
ALX1	4.891993891	4.877901271	4.883530178	4.988991211	4.910495006	4.90221353	4.909222995	4.90395345	4.895328804	4.971427291	4.899185668	4.906218235	5.088265207	5.005105187	5.016613177	4.991773022	4.89013295	5.259473063	5.108562575	5.091898174	4.877673471	4.913353803	4.906329242	4.93172572	4.891627729	5.171191267	4.900302121	4.899644486	4.913798213	5.048187376	5.001717175	4.900168375	5.017886929	4.906785637	4.916890396	4.900153287	4.888199488	4.913445784	4.921294504	4.906994531	4.903770763	4.906361387	4.947178891	4.90400451	4.914227911	5.0466879	4.892180712	5.014787363	4.91304449
ALX3	4.838263254	4.789842522	4.826141143	4.865212833	5.097538115	5.000793778	4.808207727	4.974526027	4.703977677	4.698699036	4.829667821	4.738113839	4.718328134	4.749230167	5.021780735	4.862923703	4.843604978	4.828398284	4.974363331	4.716267476	5.113165997	4.720836356	4.713915525	4.741466976	4.707285791	4.726628747	4.794785217	4.707746592	4.721378764	4.986106589	4.751738785	4.981393648	4.785328032	4.77913722	4.93840309	4.87749353	4.833628631	4.735091825	4.728451947	4.893837288	4.826461253	4.755129623	4.781383852	4.911749738	4.741979612	4.710825953	4.874255037	4.764451278	4.836039217
ALX4	6.100866966	6.334983252	6.318732596	5.99117827	6.180231263	6.369910865	5.989688539	5.981145821	5.971370282	6.758386861	6.097661119	6.141196923	6.199262179	6.098874343	6.499027749	6.268894864	6.108518557	6.005578609	6.011305647	6.390219545	6.113363421	6.33498066	6.245390841	6.015123643	6.123323076	5.999729196	6.334104416	6.521915137	6.13596473	5.993977578	6.069338261	6.168368212	6.431304822	6.17952345	6.1104712	6.449874022	6.095417929	5.992538719	6.408723828	6.202829955	6.07614136	6.394548313	6.422096281	6.146791329	6.180699348	6.358290542	6.23289071	6.102522656	6.188715307
ALYREF	6.741170348	6.816141301	6.640307788	6.452932141	6.693021134	6.760622398	6.591270494	6.460750761	6.29929623	6.693489042	6.463364645	6.734605447	6.514126171	6.402742362	6.646909998	6.880649281	6.558037636	6.646903456	6.341102052	6.718284632	6.592070768	6.689310052	6.705719031	6.94008548	6.77760607	6.92881017	6.645872006	6.594860052	6.700307313	6.846873475	6.56374831	6.814945387	6.778634821	6.753956542	6.797664773	6.540680314	6.788942621	6.888082021	6.374367804	6.855975608	6.579780474	6.875190066	6.801601564	6.587820414	6.72542574	6.712608665	6.663935583	6.602176005	6.68806498
AMACR	6.15717631	6.064766019	6.173914351	6.107535972	6.105269569	6.094997108	6.103722963	6.097217789	6.086596976	6.07991126	6.367579222	6.378821616	6.107588121	6.135855192	6.095798066	6.127645278	6.19427994	6.121178956	6.127986741	6.2600981	6.131408767	6.16169858	6.123501012	6.311203913	6.172455794	6.227614495	6.191247649	6.091816737	6.419615118	6.11063366	6.249962295	6.267459487	6.220700471	6.141966865	6.187552025	6.171411915	6.0775635	6.108994493	6.118697253	6.1755647	6.129839514	6.126991499	6.206676104	6.097168811	6.176612563	6.09583812	6.18219178	6.258578336	6.206016123
AMBN	1.45867397	1.454457447	1.456123703	1.464689677	1.464182109	1.46170573	1.463792558	1.462207634	1.459605902	1.458035499	1.460812139	1.46290907	1.464201424	1.455933595	1.461889433	1.458078476	1.458098144	1.467874931	1.469588492	1.463603455	1.454402035	1.46503278	1.46295772	1.470484212	1.458538251	1.46674333	1.461152676	1.460935662	1.465152178	1.46545286	1.467241705	1.461090936	1.461640842	1.463092288	1.46610203	1.461111902	1.457529991	1.465045419	1.467402075	1.46314626	1.462189349	1.462959338	1.465045676	1.462255953	1.465293822	1.461908402	1.458734888	1.462508358	1.464934446
AMBP	3.368923364	3.419862821	3.363064757	3.382850529	3.381654829	3.375943762	3.467719634	3.377122929	3.371149597	3.367501121	3.373869014	3.378712056	3.381718289	3.419934463	3.376373502	3.440088028	3.367618199	3.390263611	3.394168508	3.526427087	3.359059274	3.383621594	3.378806039	3.396243594	3.39752457	3.387599836	3.374646485	3.374170007	3.383912857	3.384599951	3.388741981	3.374529732	3.375769048	3.379118629	3.386073709	3.374548055	3.366296123	3.383668267	3.434234983	3.379253107	3.377037918	3.378819191	3.456436122	3.425052652	3.384224013	3.376411214	3.369057898	3.437698294	3.383401699
AMBRA1	9.475944642	9.592087518	9.445414389	9.446022468	9.384926594	9.244990274	9.080811727	9.575511025	9.67480283	9.487660705	9.392821112	9.434669229	9.423904521	9.438238632	9.780362684	9.386452921	9.621876826	9.995238258	9.411847916	8.723851523	9.366601655	9.449227259	9.395492551	9.948819223	9.23861619	8.802175389	9.136626556	9.293448279	9.318323238	9.60810811	9.548827026	9.747949897	9.151530247	9.419514226	9.450264513	9.223093146	9.210171215	9.356189192	9.268600711	9.526886772	9.305167539	8.890805322	9.143336631	9.693115358	9.195485288	9.698825828	9.186466102	9.487394348	9.131250016
AMD1	9.147954961	9.035361642	9.358288939	9.137572337	9.046099262	9.515331948	8.845861849	9.458340753	9.110554346	9.047611431	9.578123795	9.165738277	9.181101245	9.236694066	9.640173249	9.467414923	9.595065976	9.638562572	9.232804007	9.368893769	9.163043678	8.908176782	9.250861483	9.07780821	9.168385238	9.456738175	9.285362167	9.438702081	9.003576166	9.378144821	9.493789733	8.774582289	9.04599321	9.344917638	9.617479453	9.039073412	9.135203628	9.350696785	9.37374481	9.405128941	9.103464598	9.019697553	9.334137948	9.154266657	9.049154853	9.481530463	9.410837473	9.108972519	8.814785835
AMDHD1	4.720213577	4.752873777	4.745503216	4.709186631	4.707485682	4.699548487	4.706269036	4.701221043	4.942649529	4.690693789	4.696643305	4.931235869	4.707603353	4.680945272	4.700155213	4.687920038	4.68796882	4.719593872	4.932227876	4.857597824	4.677554741	4.710226764	4.703487346	4.727846342	4.736216688	4.71580765	4.812193634	4.697086746	4.710656346	4.71160138	4.717383754	4.697589229	4.699266587	4.788511438	4.713613166	4.697567881	4.686113033	4.781371893	4.842050031	4.704127788	4.805371535	4.703520316	4.809108387	4.837117278	4.711064625	4.700198219	4.735971138	4.702121565	4.709931888
AMDHD2	7.589749276	7.503317827	7.759951115	7.642111912	7.396511983	7.532377941	7.798669035	7.17291276	7.975936525	7.414038827	7.620068693	7.668453046	7.285761607	7.442283315	7.644808079	7.438638873	7.474649122	7.569537268	7.321500195	7.530333217	7.417846784	7.669511117	7.686718495	7.894927458	7.333085376	7.30597776	7.639337392	7.233913617	7.893857386	7.529957806	7.447039105	7.782247255	7.478247804	7.420812721	7.63717765	7.558281591	7.650939558	7.430267312	7.466149484	7.574189665	7.455237808	7.56750047	7.451999424	7.392870522	7.297513687	7.313275266	7.636645674	7.439281271	7.579148476
AMELX	2.191647435	2.208121636	2.187839146	2.200710936	2.199930828	2.196216303	2.199354594	2.196985321	2.193102764	2.190727211	2.19486553	2.198016163	2.19997392	2.187532223	2.196496394	2.190774848	2.19080074	2.205538871	2.208074189	2.199065651	2.498603558	2.201210503	2.198075533	2.209424739	2.191466938	2.203801186	2.195370443	2.195062848	2.201401471	2.201847754	2.204543355	2.195296973	2.196100252	2.19827906	2.202804047	2.195305999	2.189939717	2.201242543	2.204768966	2.198367493	2.196925911	2.198084996	2.201217649	2.197028714	2.20160236	2.196520343	2.191734362	2.197420364	2.201068144
AMELY	0.528889119	0.527366101	0.52797419	0.531080562	0.530889857	0.529994569	0.530752314	0.530181781	0.529245489	0.528672092	0.529667086	0.530427399	0.530902372	0.527896619	0.530062733	0.528682506	0.528688344	0.532246307	0.532857702	0.530681858	0.527341064	0.531198973	0.530437574	0.53318393	0.528849649	0.531826666	0.529787202	0.529716722	0.531246768	0.531353766	0.53200522	0.529773327	0.529962145	0.530487215	0.531580212	0.529770639	0.528479481	0.531208572	0.532057432	0.530510938	0.530161909	0.530442296	0.531197634	0.530187554	0.531293467	0.530067866	0.528908666	0.530284832	0.531165528
AMER1	8.059567742	7.904840038	7.813347661	7.939931983	8.0086705	8.15455965	7.875832646	8.319184499	8.024911184	8.482901259	7.906648763	7.84292603	7.910509027	8.21574919	7.388268401	7.818076051	8.020419303	8.336490865	7.97364118	7.922422946	8.344604273	7.928664666	7.932313102	8.147725503	7.764395187	8.259860921	8.155181927	7.87360402	8.125882467	8.263553863	8.102168919	7.852854539	7.96470474	8.115782392	8.245118571	8.014815471	7.956289495	8.354471138	7.509164972	8.127675949	7.906523707	8.16794462	7.828397181	8.077882173	7.824461727	7.759905069	7.916193663	8.228716374	7.7728695
AMER2	5.399204063	5.383841957	5.45201429	5.421950205	5.419735491	5.418901152	5.418467725	5.412832854	5.403711044	5.401569841	5.411913412	5.467249664	5.577914779	5.389102699	5.411447086	5.397425328	5.397427875	5.434547004	5.440136963	5.41767525	5.383424536	5.43545089	5.483886655	5.620025227	5.399151797	5.429640921	5.408355187	5.707855971	5.608958816	5.424585765	6.232850107	5.408497543	5.458237943	5.646508427	5.486585147	5.408143037	5.395183176	5.423211419	5.549835346	5.415767123	5.412151489	5.622428047	5.562905598	5.412450562	5.423873316	5.41142984	5.399341004	5.611146524	5.720773224
AMER3	0.340819047	0.339838683	0.340231269	0.342233125	0.342108997	0.341532551	0.34202105	0.341654161	0.341052116	0.340681875	0.341320874	0.341810825	0.342118084	0.34017968	0.341576765	0.340687628	0.34069115	0.342986345	0.343378494	0.341975297	0.339857966	0.342308318	0.341815998	0.343588987	0.340795417	0.342714195	0.341397656	0.341353758	0.342339953	0.342408528	0.342828858	0.341390292	0.341510008	0.341848144	0.342552796	0.341386653	0.340556027	0.342315435	0.342861402	0.341864201	0.341638901	0.341819807	0.342306342	0.341655705	0.342369183	0.341579749	0.340831171	0.341719458	0.342287176
AMFR	8.699880284	8.909816108	8.523743526	8.85170104	8.88721146	8.916606923	9.076861947	8.926882043	8.96194439	8.893091248	8.805457687	8.894725367	9.233422718	8.995167122	8.814808881	8.777062441	8.752545787	9.219332013	8.804910018	8.627524407	8.553369334	8.947490588	8.823330629	9.202704363	8.977052164	9.235171529	8.933950618	8.959941763	9.333439942	8.732644131	8.650026911	8.828370494	8.89804949	8.865340883	9.053666857	9.189765556	8.855556425	9.098067596	9.049052175	8.812344198	9.065462107	8.926360357	9.215617045	9.190275324	9.124616995	8.693981889	8.634075824	8.946455408	8.838913875
AMH	4.852527236	4.838546603	4.894275662	4.872630195	4.902448512	4.862662598	4.869615132	4.864386483	4.855827854	4.920198217	4.859660255	4.866636086	4.870993505	4.991768527	5.0463315	4.850626709	4.850678835	4.883379649	4.95883616	4.868968542	4.838322118	4.873713621	4.866748031	5.311760875	4.879944965	4.879478929	4.860768602	4.958198037	4.874152895	4.875133206	4.881112734	4.860633354	4.932936549	4.914181406	4.877223419	4.901695531	4.945610477	4.873803112	4.881590444	4.998424255	4.864209546	4.866778977	4.873712067	4.864441042	4.874580724	4.999752214	5.040779035	4.867269189	4.873406081
AMHR2	2.089270689	2.083234432	2.085623634	2.097893107	2.097161856	2.093616432	2.096606106	2.094338942	2.090618921	2.088365714	2.092334549	2.095338002	2.097192947	2.085346159	2.093880544	2.088423148	2.088450428	2.102465631	2.104910407	2.096334079	2.083152378	2.098380656	2.095404343	2.106194507	2.089081998	2.100835703	2.092820662	2.092514324	2.098554488	2.09898382	2.101547915	2.092736927	2.093518976	2.095597413	2.099908989	2.092761487	2.087634862	2.098401936	2.101773879	2.095676503	2.094304979	2.095408373	2.098396151	2.094401041	2.098754462	2.093906606	2.089356824	2.094765584	2.098241123
AMIGO2	8.90521533	9.127998023	9.124299094	8.856633269	8.80233308	8.853978696	8.660381613	8.890151942	8.68112189	9.426400638	8.597988452	8.782356012	9.353448323	9.265655062	8.819470037	8.924079577	8.932783904	9.669669949	9.239447832	8.627571078	8.982250688	9.058765968	8.978833001	9.26893753	9.276669343	9.400040697	9.12701509	9.750159885	9.099879015	9.655867537	9.172993837	8.652726344	8.759333852	9.346768421	8.793272111	9.327952041	9.055135236	8.639949864	9.150129902	9.543311798	9.071334333	9.223173756	9.12886047	8.716897738	8.783926572	9.282631798	9.060815884	9.031745489	9.175593381
AMMECR1	7.253781248	7.227962561	7.465475917	7.067413735	7.423932614	7.375849693	7.481161232	7.05555795	7.575432371	7.159566781	7.345895951	7.381715284	7.374044108	7.398917238	7.228563278	7.396947008	7.51406739	7.084160062	7.329805793	7.409329205	7.159971418	7.476590969	7.534983487	7.310906106	7.472978829	7.175887884	7.243146084	7.385727147	7.65833699	7.209335573	7.542152077	7.168559975	7.648236366	7.471886595	7.601428543	7.377566116	7.382432211	7.155414401	7.623817226	7.360127785	7.327227397	7.264860467	7.281477689	7.319418854	7.364068903	7.274527644	7.612974414	7.229519495	7.288605343
AMMECR1L	9.728375554	9.230335881	9.594207315	9.491326627	9.858109462	9.827432969	9.530069769	9.336176573	9.714987897	9.471658511	9.186421352	9.585555631	9.439216536	9.360803362	9.4967713	9.74857975	9.434008192	9.510697851	9.756977276	9.513110258	9.825726012	9.570643112	9.599369684	9.212219646	9.456575923	10.17645136	9.478887337	9.744779214	9.502797673	9.133353998	9.237428524	9.314326063	9.702314812	9.397341423	9.580653695	9.899305775	9.685612989	9.73581717	9.970831824	9.337643484	9.590339242	9.787376237	9.550253533	9.675055694	9.525013858	9.866604057	9.785936548	9.264188875	9.279138677
AMN	2.676427455	2.668695008	2.671755832	2.687473472	2.68653643	2.681994721	2.685824642	2.682920525	2.678155484	2.675268786	2.680352452	2.68419998	2.686576487	2.671400031	2.682333124	2.675342083	2.67537697	2.693331723	2.766705709	2.685476089	2.668589715	2.689732699	2.684284744	2.698107973	2.676186115	2.691243115	2.680975072	2.680582941	2.688320653	2.688870553	2.692155374	2.680868116	2.681869577	2.684532094	2.690055417	2.680899216	2.674332083	2.688125252	2.692444593	2.684633529	2.682876499	2.684290019	2.688117432	2.736677373	2.688576633	2.682366436	2.676537722	2.683466794	2.68791912
AMN1	7.861434661	7.405865213	7.497903098	7.541528849	7.612205863	7.733120116	7.630662307	7.335822028	7.710066004	7.312434165	7.69029834	7.431500918	7.3429079	7.542481476	7.664476212	7.658029512	7.312225125	7.362485055	7.449892268	7.61396422	7.537249306	7.599753294	7.454290876	7.792210357	7.657912091	7.736542507	7.507107007	7.60460141	7.83344705	7.506931187	7.358190098	7.821238325	7.671362323	7.71797125	7.351790006	7.426796296	7.711447609	7.347153556	7.489853312	7.463384717	7.574118009	7.737261224	7.525264536	7.489351724	7.437311706	7.331197708	7.726760117	7.439435749	7.701780673
AMOT	11.06244007	10.99169557	10.88492279	11.06538098	11.39594983	11.3114398	11.22216003	10.69323835	11.25104949	11.1248186	11.45134035	11.23778231	11.39224976	10.87395667	11.59007582	11.28229907	11.0862814	10.95891592	11.5373931	11.650189	10.471955	11.27186838	11.3743626	11.08129772	11.31776211	11.30775292	11.12360635	10.97788487	11.01705012	11.38296307	11.13276014	11.33103139	11.53847861	11.33571317	11.38101857	11.36831535	11.10026904	10.6178979	11.6428863	11.12417845	11.3565866	11.27079954	11.38254263	11.15427699	11.34423914	11.26177645	11.08328875	11.18187039	11.31406305
AMOTL1	10.62208538	10.61813833	10.5018991	10.69019927	10.40886683	10.71895838	10.18681315	11.20869057	10.74776032	10.51728917	10.72788778	10.61639243	10.59652112	10.33289529	10.37537557	10.7680878	10.35764888	10.38662512	10.70686596	10.8032561	10.28512155	10.71443492	10.44291241	10.80697553	10.27404198	10.63211155	10.40625127	10.65007482	10.73865108	10.44493936	10.62300292	10.49949009	10.74218864	10.63017321	10.77033778	10.74741496	10.55749192	10.52879873	10.8544628	10.38382595	10.67823112	10.57185741	10.44429691	10.6588991	10.5625692	10.84160037	10.57727007	10.77065929	10.87097987
AMOTL2	11.13678371	11.41788244	11.6116955	11.90874313	11.87296354	11.59949866	11.72641572	11.35656132	11.83364798	11.80839877	11.63813824	11.8374605	11.52764139	11.59891895	11.69102897	11.81225655	11.6257548	11.69005112	11.39322278	11.70256962	11.29357139	11.25283738	11.38175954	11.65466691	11.20523519	11.72079301	11.80234255	11.81629508	11.29966926	11.65334631	11.18501802	11.44848093	11.34710811	11.84407612	11.67821704	11.60752402	11.47833264	11.73974379	11.81814006	11.80955353	11.43792999	11.74913775	11.88218788	11.67880743	11.53168165	11.67541007	11.35207395	11.47471782	11.72823507
AMPD1	1.96956573	1.963876488	1.966129782	1.97769641	1.977005454	1.973663734	1.976482375	1.974346216	1.970841769	1.968716187	1.972454549	1.975285921	1.977036052	1.965866256	1.973913087	2.004717409	1.968794157	1.982010819	1.984311911	1.976225493	1.963798124	1.978154564	1.975347205	1.985522873	1.969389995	1.980470837	1.972912193	1.972625099	1.978319497	1.978723727	1.981141634	1.972835023	1.973570164	1.975529335	1.979594141	1.972856118	2.029698054	1.97817582	1.981353245	1.975604564	1.974311273	1.975351647	2.079994296	1.974402081	1.97850692	1.973937239	1.969646509	1.974746874	1.978023518
AMPD2	9.615681176	9.646736443	9.160709272	9.750500003	9.409192223	9.482939363	9.27926962	9.685287567	9.250920225	9.371590311	9.279880628	9.167871644	9.422058403	8.923234283	9.475829998	9.218006826	9.535926546	9.266882229	9.577963702	9.476033948	9.541733426	9.033052284	9.652709519	9.599349543	9.660800868	9.53979565	9.570993023	9.520484004	9.299820844	9.62896547	9.670144001	8.813102378	9.444564395	9.364741942	9.354055782	9.389733046	9.402635519	9.230721453	9.316424177	9.563423373	9.622252383	9.209996619	9.414303298	9.684933354	9.332436776	9.542317945	9.61222893	9.337775909	9.356399885
AMPD3	7.13748916	6.948073458	7.145535728	6.864043388	7.441537649	7.118456743	7.174523521	6.751646364	6.839842274	6.809936314	7.105858346	7.145871543	7.000113734	7.052763702	7.113181811	7.211986657	6.878143336	7.133725464	6.830032197	7.077185637	7.353377368	7.54141836	7.204334458	7.200782943	7.004202397	6.775751623	7.048231993	6.907806219	7.288982939	7.090990902	7.132033256	7.426509206	7.147468195	7.32081827	6.922063687	7.264426652	7.334991447	7.323144475	7.175991541	7.065804161	7.500281426	7.221509447	7.392302095	7.398019532	7.32184513	6.923696906	7.408201765	7.316475118	7.201656291
AMPH	6.678907098	6.576617541	6.773024	6.968603951	6.6561101	6.845173714	6.512536897	6.739360096	7.050298014	6.775232661	6.837720534	6.721989194	6.99281612	6.62165516	6.681760928	6.485227869	6.611141765	7.036041568	6.536552881	6.524379847	6.945973287	6.644085125	6.64077349	7.112923019	6.572082791	6.981862806	6.763999201	6.497817257	6.771139873	6.726354011	6.986976908	6.612735773	6.558263407	6.881608897	6.787356607	6.814445104	6.737752952	6.641654925	6.785521725	6.661857159	6.678869273	6.646885832	6.613650263	6.891953913	6.798652833	6.744759336	6.805605168	6.795085647	6.83854072
AMT	8.671443721	8.80244393	8.431873493	8.598689476	8.125518573	8.627314425	8.399344289	8.420164991	9.348151786	8.55848192	8.414483227	8.490334376	8.332111324	8.829460884	8.674142427	8.733173714	8.611270099	8.807045617	8.156502641	8.31324288	8.587269922	8.130314114	8.349971285	8.161702187	8.248752739	8.774854768	8.400902001	8.331212573	8.714797026	8.258782285	8.143247516	8.324862913	8.440751286	8.341245708	8.408013338	8.291190403	8.537884559	8.630083225	8.143394853	8.675089991	8.11393638	8.249814967	8.472360141	8.355212314	8.361202508	8.485334073	8.611943684	8.269320919	8.58942151
AMY2B	7.356081732	7.299408125	7.537237674	7.622200189	7.188908161	7.461393933	7.662746958	7.17172764	7.107717651	7.42364725	7.233199643	7.391037643	7.687420198	7.310256898	7.682442384	7.355062233	7.330398816	7.222298663	7.36078861	7.585160389	7.267188526	7.244166124	7.370737344	7.29811812	7.438918098	7.316962782	7.552880433	7.27787677	7.125773124	7.216788505	7.614443011	7.174790647	7.532389542	7.146793596	7.436559989	7.263057654	7.334804513	7.618095173	7.648661309	7.444062538	7.320929092	7.224990015	7.519184946	7.329939426	7.368998631	7.610256238	7.487346719	7.47970217	7.388248214
AMZ1	5.116844543	5.19891905	5.158687051	5.362120879	5.364740264	5.233321647	5.292119544	5.536071194	5.17835279	5.203708051	5.244118066	5.13176165	5.13647165	5.107255737	5.303908416	5.260567069	5.115028516	5.476426675	5.296569664	5.136222676	5.13449436	5.211955465	5.19009734	5.158631964	5.116626883	5.145477374	5.125525955	5.28186403	5.13979629	5.140790479	5.147152403	5.190388357	5.28873668	5.134837553	5.282262649	5.170636613	5.177631588	5.139438085	5.147545653	5.227148491	5.203037755	5.131864124	5.139160068	5.166268304	5.140161525	5.220876179	5.356376777	5.134338111	5.244312813
AMZ2	9.697044151	9.463699193	9.712201565	9.372692129	10.10563061	9.839737228	10.06455909	9.92383579	9.995426623	9.335816506	9.604097263	9.909184039	9.904654972	9.841783397	9.831313459	9.395927186	9.839811904	9.670723965	10.01637841	9.502839278	9.578447703	9.880521259	9.77542603	10.04466108	9.814101997	9.702667696	10.08340996	9.59906729	9.393363461	9.972871225	9.960449542	9.579507667	9.706909578	9.603502746	10.13638484	9.997904443	9.800940549	10.19157293	9.575313597	9.653416374	9.782758958	10.02910184	9.766115331	9.675301333	10.10889501	9.752354222	9.776062803	9.929498151	9.725782456
AMZ2P1	6.887901369	6.606069393	6.504634834	6.422678082	6.9000059	6.662970867	6.783406574	6.890366825	6.343975482	6.532721627	6.835458095	6.866755345	6.757980756	6.525662091	7.084938169	6.719339692	6.694284126	7.105738468	6.485873566	6.623766484	6.347696366	6.818135782	6.733143496	6.353297803	6.904383496	6.763294089	6.609271861	6.597001836	6.956985485	7.058092429	6.543906108	6.746031371	7.02920725	6.712840821	6.739304862	6.552958407	6.692515829	6.793667833	6.893609324	6.459371425	6.79092085	6.770812471	6.557929367	6.718384009	6.580445008	7.024268577	6.621496774	6.710985337	6.400099052
ANAPC10	8.115365369	7.837995151	7.987612453	7.850234483	8.11593102	8.058309581	7.937247187	8.107456977	8.050289676	7.99582341	7.887077839	8.204250606	8.251472907	7.844938	7.857721821	7.970198631	8.058924582	8.171157224	8.065840025	8.035594328	8.356235141	8.141115619	8.022470025	7.881505083	8.127564531	7.861373742	8.041432394	8.28986985	8.328837138	8.011451738	8.255405062	8.091616063	8.081073447	8.291322571	8.237886661	8.196013659	8.343848174	8.413229968	8.298846709	8.042192466	8.170075693	8.111921998	8.108542499	8.050307652	8.10878495	8.003803812	7.876008605	8.21431334	8.16617867
ANAPC11	7.651205827	7.762071594	7.685966916	7.984306246	7.841486191	7.663703764	7.938954064	7.534962738	7.526607986	7.756338202	8.062431648	7.537618241	8.059556791	7.805792199	7.603069064	7.952831693	7.75570486	8.475477595	8.091528195	8.103399328	7.992623882	7.77305812	7.956607359	7.967437189	8.099925301	8.231183466	7.741028646	7.852575049	7.646263069	7.551122402	7.834481529	8.005797921	7.880456567	7.876979705	7.747257174	7.939102155	7.900177172	7.797007279	7.896272898	7.78903236	7.800276267	7.755959054	7.901222002	8.030362617	7.834737359	7.915166961	7.784360358	8.047608795	7.747569202
ANAPC13	9.591451176	9.581575659	9.679280794	9.810613528	9.616447213	9.802091129	9.650241786	9.724469473	9.133205079	9.778728323	9.786362704	9.661484483	9.163667875	9.481447188	9.359715084	9.400439052	9.804855888	9.922388386	9.516421136	9.892272745	9.89120633	9.748368009	9.842760978	9.675362973	9.729320849	9.8705001	9.608737752	9.893980432	9.678503735	9.750285894	9.316298224	9.92547252	9.980433927	9.929693171	9.659693971	9.565090433	9.780312255	9.846940549	10.01473809	9.504145573	9.551102181	9.711807465	9.607512703	9.598976703	9.820856571	9.246949276	9.59279414	9.614017312	9.615164679
ANAPC15	7.937731906	8.123704227	7.952435414	7.970783174	7.967800021	8.057599955	7.967948474	8.072525955	7.943499834	8.072820085	8.095233269	7.960848028	7.986573262	8.106095748	8.097213473	8.119493	8.047964459	7.98864879	8.116214946	8.204848993	8.086966384	8.156727194	8.139262012	8.005154225	8.040339735	7.982017404	7.951204838	8.124392814	7.973244747	8.155389338	8.465763318	7.953320058	8.139738403	8.379671581	8.16418665	8.29977443	8.086149353	8.042470497	7.98532429	8.095322471	8.026297713	8.199280104	8.160462732	8.098711996	8.230968811	7.955499674	8.144896748	7.970547858	8.087355951
ANAPC16	9.823408443	9.890673739	9.973816271	10.00114873	9.893443197	10.03774907	10.04152076	10.00024755	9.638465178	10.03775506	9.992334637	10.05042531	10.24012692	9.852132635	10.25391298	10.01054472	10.10873907	10.15696276	10.00995453	10.02042829	9.750165268	9.969091397	9.949331213	9.962240047	9.819285762	9.799576714	9.821059575	10.2734333	9.82337194	10.29159991	10.3091924	9.694786408	9.996971023	9.807262349	10.16358759	10.04694648	10.08806671	9.592828928	9.966311863	10.0747189	9.782661245	10.11878651	10.1949815	9.822671415	10.1444847	10.10412004	9.850597338	10.06294735	10.02695683
ANAPC2	7.616109551	8.02618706	8.255920007	7.951969553	8.03194613	7.825717227	8.019347386	8.557242025	8.892760696	8.384972249	7.577091553	8.226657912	8.071461735	8.119204744	8.119704476	8.013211485	7.741263653	7.954630665	7.575124055	8.072662921	7.991304664	8.182710374	7.621845678	8.314624316	7.702149973	7.488214606	7.753337299	8.281126716	7.639631601	7.815006143	7.815247012	7.627329534	8.109913297	7.868803097	7.775485536	7.742998754	8.068712847	8.326695152	7.796926186	7.818119154	7.466125576	8.017755989	8.054374576	8.052356086	7.745424759	7.878775	7.802674981	7.785904451	7.639013158
ANAPC4	10.48841689	10.13146773	10.18438107	10.49816774	10.37946061	10.27052661	10.49783521	10.44769052	10.35971389	10.32948392	10.46201082	10.09919341	10.31638638	10.82190121	10.3529932	10.3733748	10.1361973	10.23612468	10.41229617	9.972301956	10.53437715	10.68897583	10.14463571	9.876454038	10.38665625	10.21308793	10.52465864	10.2847244	9.638387573	10.02492449	10.09292275	10.22851347	10.1578872	9.926306585	10.32551522	10.07980328	10.23121233	10.53632255	10.24416196	10.27964124	10.30808335	10.26084347	10.37644723	10.08371574	10.15637099	10.15127371	10.22845599	10.44409293	9.54020159
ANAPC5	10.65044226	10.93584953	10.85481867	10.98068894	10.55090491	10.33263601	10.88001748	10.7720181	10.98230281	10.9282134	10.8770997	10.92742123	10.1195558	11.02979938	10.68907834	10.73672161	10.56941865	11.02586668	10.71145804	11.07231326	11.00760174	10.83758404	10.76388105	11.23173526	10.684057	11.17182499	10.67037869	11.12867849	10.92558931	10.71192965	10.83920158	10.85536939	10.58891948	10.75641235	10.69902661	10.7124099	10.63282067	11.10478764	10.91769206	10.80715106	10.86371991	10.82836304	10.54341044	10.66854811	10.57013988	11.08030856	10.83567933	10.83920517	11.01396067
ANG	7.640048647	7.700634268	7.710234042	7.692896762	7.668954452	7.656030719	7.874788235	7.913504156	7.645343981	7.736434302	7.651289079	7.662272172	7.710946905	7.625711876	7.799704304	7.826929122	7.637171527	7.688744231	7.881707632	7.723039227	7.713543751	7.85499724	7.662423847	7.702150987	7.70186531	7.682535662	7.809717668	7.65202416	7.907664804	7.80772945	7.964094955	7.65497788	7.762713203	7.714140609	7.678924335	7.652784573	7.683405223	7.673585878	7.803653054	7.857260128	7.65843582	7.662485161	7.856895366	7.697649143	7.751975712	7.779944279	7.672925294	7.772048619	7.79672849
ANGEL1	9.980700288	9.708116645	9.869408775	10.05444208	9.498878701	9.87025596	9.85808876	9.973694191	10.35461506	9.880231651	9.78869663	9.550734919	10.07541158	9.898001096	9.495501738	9.912805957	10.09440257	9.643655533	9.992189164	9.826975729	9.633597861	9.856906972	9.791203865	9.374447148	9.574313337	9.844377067	9.81707193	9.544091962	9.105829962	9.57675011	9.692667961	9.805693976	9.436500774	9.665765209	9.470429292	9.741949162	9.754367093	9.712109309	9.487144909	9.720903654	9.616199933	9.547840242	9.769222571	9.909971057	9.772392501	9.934724656	9.752039484	9.098161543	9.696401026
ANGEL2	8.69337659	8.746989656	8.572744414	8.468208299	8.597313165	8.57633015	8.784768049	8.702815753	8.421880583	8.664665151	8.812113165	8.717769289	8.30481849	8.911250525	8.890576868	8.461116277	8.126797602	8.652952499	8.177936296	7.753273073	8.712732426	8.469368376	8.497851872	7.555365126	8.470518842	8.263929311	8.838293601	8.462446601	8.813689565	8.645444548	8.177999879	8.514774269	8.768193145	8.536846102	8.495854936	8.582027786	8.204786558	8.613377884	8.186017942	8.354278013	8.489277371	8.788070498	8.807975127	8.509085685	8.846972046	8.510793752	8.418712924	8.418472684	8.497134042
ANGPT1	8.994221909	8.002210781	8.787252422	8.966061091	9.124781901	8.989683635	9.247449161	7.924665418	8.121333109	8.838737414	8.883308758	8.993943806	8.596680102	8.683533598	9.18937901	8.729232782	9.250760763	8.758509474	9.02954395	8.641175199	8.829026516	9.656379108	9.321735379	9.240796393	9.161341206	8.605280597	9.097310767	9.200603449	8.6126006	9.036883963	9.376404764	9.043991023	9.496479392	9.413529129	8.726581743	9.132266234	9.043123368	8.657482753	9.707537171	8.145662284	9.047768066	9.605505085	9.217316219	9.046884623	9.52707726	8.899592331	9.501236046	9.206144446	9.319195954
ANGPT2	8.204626946	8.276975083	8.241893986	8.63679257	8.53524462	8.183029004	8.583877031	8.05955251	8.568438188	8.572883963	8.807270152	8.647497817	8.427167284	8.23139605	8.916993279	8.237796879	8.477587382	8.216918312	8.459568736	8.432904146	8.570722311	8.754996185	8.327793034	8.8160111	9.105423604	8.603009063	8.594552725	8.845236977	8.225800904	8.789189969	8.358816022	9.182619883	8.592807682	8.543817681	8.172378879	8.301916193	8.453331075	8.178998442	7.924041353	8.525988639	8.72039819	8.892173376	9.024653718	8.720882182	8.328890789	8.391904807	8.237589932	8.188051402	8.547739967
ANGPT4	4.732977345	4.839416817	4.947104094	4.915660793	4.798550998	4.775003973	4.817584366	4.744789318	4.754229952	4.864183295	4.868002336	4.746785905	5.055868354	4.828203544	4.743625612	4.917454301	5.055436587	4.763644126	4.94417414	4.988729324	4.719136812	4.766754651	4.780938513	4.771691883	4.893846049	4.759518612	4.909498653	4.824712296	4.754246514	4.998692635	4.989935245	4.767036742	4.742544778	4.966033442	4.757030862	4.909803018	4.729399975	4.753917999	4.761389784	4.901097699	4.744343088	4.840088916	4.816738742	4.817139924	4.798042059	5.089920563	4.815062921	4.857332979	4.753465097
ANGPTL1	8.987320277	9.203187928	9.472493604	9.13036179	9.234432579	8.609104446	8.988799692	9.41109917	7.964034848	8.789543746	9.17970077	8.946594563	8.864037251	9.35869335	9.223677463	8.862115015	8.201805182	9.641728343	8.849264665	8.684867829	8.639899218	9.326178944	8.892411224	8.473147366	9.181891284	8.972570886	8.506462185	9.330651766	9.062863594	9.678070826	9.538670226	8.672725128	8.626551567	9.10211748	8.842735617	8.955738523	8.985790957	9.204616707	9.035669716	9.264461218	8.959556002	9.503863376	9.647120781	9.02502184	8.575455161	9.071879464	9.381324523	9.592773693	9.262525791
ANGPTL2	10.77322782	10.50603279	10.79311109	10.14860502	10.81089052	10.99183061	10.33319052	10.12712873	9.190427561	10.40437306	10.94485814	11.03712076	10.39661293	9.609636067	10.78436508	10.41979883	10.36804176	9.84002358	10.65713885	10.46625093	10.247339	11.74827463	11.35958184	10.71748557	10.14918562	10.94985543	10.69831583	11.38810048	11.31272485	11.06085939	11.12057533	11.00791414	10.99013565	11.25659722	11.01430822	10.9073909	10.86621129	11.28767733	11.10993415	11.00974789	10.63529674	11.59511248	11.20563797	10.25143929	11.26625971	10.95710092	11.26501898	11.48032317	11.28164108
ANGPTL3	3.190849366	3.225942282	3.110244015	3.312172138	3.11893651	3.150718795	3.118131099	3.114787466	3.10931687	3.105928488	3.11175277	3.169895713	3.119015524	3.10135182	3.295436762	3.222679663	3.106006472	3.126963289	3.130507536	3.117715322	3.252267293	3.120752724	3.147616123	3.132428304	3.106957264	3.124451872	3.112460026	3.112047444	3.121038207	3.296342588	3.125495618	3.112380425	3.113490052	3.116576517	3.122995417	3.112364613	3.141717801	3.12081477	3.12579593	3.116711228	3.11466257	3.116308625	3.120747296	3.17183762	3.121307821	3.270829187	3.212292336	3.115382847	3.195489221
ANGPTL4	7.697965922	7.891882633	7.813315537	7.592546506	7.475224127	7.337473774	7.266094205	8.059221618	7.597593973	8.268952246	7.783128669	8.403384335	8.051044818	7.531429415	7.71656316	7.981670156	7.878099161	7.50932726	8.272722526	7.751990012	7.309910582	7.674743946	7.753054935	7.446795324	7.665661955	7.726004098	7.891216609	8.098434999	7.746386977	7.403721649	7.943936232	8.018688975	7.650442364	8.057253192	7.272257166	7.870675636	7.539773032	7.765402933	7.607604512	7.6085063	7.989252568	7.628662368	8.695302469	7.478970942	8.008409372	7.680799754	7.833044284	7.821213049	7.595530044
ANGPTL6	4.816062633	4.713520263	4.718934207	4.746696147	4.745028322	4.737011198	4.743777775	4.738657288	4.839824466	4.863817765	4.734104615	4.740900215	4.745109367	4.718290208	4.737611876	4.767332726	4.725326292	4.757073979	4.76257558	4.74315863	4.713326213	4.747787146	4.741039888	4.76548458	4.72675904	4.753357581	4.806544393	4.734520291	4.748189257	4.749156487	4.754963977	4.735024577	4.85252979	4.802520847	4.751235264	4.735063063	4.723475391	4.747845217	4.755463574	4.741662268	4.73855616	4.741054347	4.747812911	4.738775584	4.748632645	4.829311738	4.842649725	4.73960983	4.747475534
ANGPTL7	13.34907582	12.43194353	12.66321134	12.14487878	12.77879361	13.17739957	13.41760097	12.20768829	12.30545769	11.68476981	13.20362091	12.88521668	12.53081645	12.99074096	13.49140908	12.57408215	13.42085165	12.84731027	12.46039483	12.66502194	12.02599161	13.76161653	13.92654249	13.40500459	12.73387609	13.2126484	13.59335642	13.23391195	13.62466825	13.18745052	13.27149023	13.63310696	13.55977912	13.42925878	13.83614283	13.27271392	12.6822949	13.2924488	13.70775202	12.85556849	13.4424946	13.16446855	13.2366204	13.48399831	13.32306662	13.66389417	12.59365076	12.75040847	13.2070704
ANK1	6.507932264	6.696925592	7.032435556	7.384835154	6.556159216	6.471670632	6.58604403	6.568998604	6.551688693	7.163490993	6.933419179	7.023790198	6.93374616	6.836096738	6.665926643	6.540039072	7.107805707	7.262040684	6.898054752	6.987783925	6.725388449	6.84614965	7.147632876	6.920323538	7.158703799	7.329037733	6.720970933	7.20161107	7.330139814	7.015161745	7.032774052	7.260952882	6.858228253	6.830432888	6.986441263	6.80641176	7.013339158	6.806467322	6.8182509	6.987163308	7.266676606	6.923660965	7.14978837	6.75528301	7.212962608	6.574287708	6.623606551	7.23928824	7.152136574
ANK2	9.461510511	9.82788018	9.742679885	9.753558549	9.606347252	9.957811324	9.829994399	9.631542121	9.863938862	9.85461801	10.1245768	9.829882696	9.741262755	9.666405664	9.875222832	9.131112862	9.695131521	9.29779592	9.381704494	9.692359372	9.30441047	9.923995385	9.852059339	9.558365022	9.66383158	9.400737522	9.783391538	9.732896697	9.97292903	10.29714044	10.04413911	9.789019902	9.847303359	10.09358282	10.00266262	9.605449438	9.625752407	9.903476599	9.958007255	10.02581954	10.03474321	9.989669937	10.15667437	9.685017934	9.742750543	9.577236285	10.32121865	9.931757788	10.01579931
ANK3	10.68957646	10.62504165	10.38000151	11.01354533	10.51439643	10.85728978	11.11329799	9.897178178	11.94513676	10.52298731	10.22775683	11.11915375	10.93910188	10.66931897	9.891717369	9.943001572	10.99111109	11.11075326	10.70565188	10.51158359	10.06825166	10.3086597	10.33476886	10.66667134	10.11814948	10.36662021	10.66430395	10.19390747	10.33984509	10.48625637	10.39451211	11.12197456	10.32246885	10.37469297	10.73077985	10.21901926	10.65838507	10.87835144	10.54094136	10.55867325	11.12372892	9.911470975	10.04016529	10.48763928	10.71456369	10.51092567	9.488411176	10.31336883	9.893630305
ANKAR	4.934978314	5.2902907	5.220146104	4.822358892	5.447712154	4.838645605	5.457218089	5.413437176	5.32067405	5.029251226	5.092844558	5.03147542	5.283821121	5.046485208	5.463318582	5.289023303	5.415510886	5.399476501	5.245539571	5.518046468	5.127089852	4.954715684	5.290829525	4.820632004	5.154163043	4.809563505	5.188121328	4.901619147	5.292577355	4.809350256	4.831888028	4.836713185	4.969956934	5.068631859	5.284145354	5.110268579	5.198589578	5.110979663	5.143546706	4.912604575	5.059175194	5.132447198	5.005394805	5.106713046	5.05832385	5.297749433	5.084661506	5.363820296	5.134232754
ANKDD1A	10.00130388	10.07074646	9.958534969	10.05842087	9.617533933	9.87045849	9.582712815	9.382823306	9.857019037	10.14417725	9.958906745	10.11400958	9.961722553	9.886947652	9.836090744	10.05849332	9.964287398	9.89223477	9.616402782	10.1282222	10.15582997	9.734690383	9.834361009	9.970962766	9.656366467	10.0697975	9.820127408	9.979817148	10.1359114	9.971216414	10.35001422	9.296160068	9.952427115	9.830366735	9.994611075	9.939556123	9.778298007	9.714414305	9.724129563	9.822065195	9.68046659	9.676627784	9.786619321	9.752752598	9.685740185	9.734464664	10.02559045	9.705751736	9.861639362
ANKEF1	5.017704335	5.052057961	4.864185664	4.892825065	4.920841719	4.882649431	5.076758748	4.884601832	5.294149057	4.972717872	5.02876818	5.151777946	5.25301777	4.863156672	4.97031947	5.144893837	4.943870061	4.904243315	5.213982595	5.114919036	4.96592599	4.915101779	5.001733088	5.288932286	4.872249864	4.899770719	4.880526274	4.902670253	5.183921803	4.895191798	5.087244377	5.091355171	4.882089132	4.942120964	5.009296435	5.180137535	4.886864103	4.893959772	5.031904877	5.116504675	4.883949629	5.003480242	5.188720468	5.140922068	4.991866075	5.067539185	5.021294406	4.885295545	5.086547711
ANKFN1	4.336333353	4.438779151	4.41646887	4.467026035	4.352764414	4.502127232	4.398158112	4.349562361	4.339521715	4.334731625	4.485485269	4.348965276	4.450343266	4.328203339	4.642235651	4.420672519	4.392614327	4.364194452	4.368990449	4.351076394	4.35850887	4.355305012	4.404926033	4.371689168	4.500138768	4.360546278	4.722919376	4.596247119	4.355747714	4.439378804	4.382548404	4.34365545	4.443086587	4.372939217	4.471844129	4.39788463	4.403188913	4.481129812	4.362337921	4.388073497	4.552797524	4.423924677	4.422875246	4.346977104	4.526617904	4.595853937	4.506081892	4.515267417	4.49737973
ANKFY1	9.462948438	9.485157863	9.572234918	9.729991046	9.660003635	9.55431269	9.854359145	9.755770673	9.799337853	9.422870757	9.646864542	9.506898739	9.467437535	9.730866014	9.431042252	9.627019973	9.367359463	9.350511222	9.355988532	9.234630766	9.346069412	9.708546904	9.678089006	9.326226792	9.338602462	9.624964864	9.748376736	9.211451755	9.53815097	9.612931024	9.261359285	9.648019685	9.602619942	9.699344656	9.700680732	9.488407876	9.672794566	9.554777879	9.523374277	9.474318241	9.38456287	9.596692292	9.617836676	9.600539893	9.539952819	9.547717207	9.511812679	9.361169955	9.630609425
ANKH	11.1573581	11.18573623	10.98914663	11.17715933	11.01774093	10.93595564	10.94380131	11.39138269	10.9920776	11.07678431	11.27436474	10.81285108	10.96156702	11.13995304	10.38134614	10.66292929	10.85317772	11.47028939	11.19231349	10.84510793	10.88256504	11.10390535	11.10414577	11.06113424	11.13828753	10.7955229	11.00241865	11.06686628	11.33200469	10.73680915	11.21365562	10.66739304	11.02691196	10.67793795	11.17265107	11.09700433	11.03402219	10.9772065	10.97850211	11.12858613	10.84214337	10.89669247	10.90650068	11.15220657	11.20598128	11.19693647	10.93822553	10.83175264	11.0050885
ANKHD1	7.609789342	7.616787963	7.835544793	7.64405389	8.017171316	7.792198302	7.960159091	7.727519594	7.615328812	7.86937207	7.872196053	7.63195144	7.884966304	7.59551987	7.829029133	7.690701286	7.656439764	7.774788088	7.667070995	7.647973585	7.587523972	7.643073482	7.716072675	7.671802152	7.793235585	7.652250545	7.879879451	7.972936945	7.643838711	7.645339837	7.761896027	7.825715241	7.625207157	7.762218813	7.832914259	7.622453566	7.649469763	7.643299915	7.767412144	7.81687774	7.757898652	7.632131339	7.642990329	7.875334655	7.739729581	7.626825437	7.734499268	7.662383843	7.777506548
ANKIB1	8.814457787	9.361561985	9.151335428	9.254266738	9.262457055	9.120649945	9.208263816	9.582118764	9.433454024	9.228741432	9.495689407	9.188109347	9.414674525	8.842099301	9.249786753	9.378453238	9.274630786	9.17193221	9.431101939	9.191621612	9.330666825	9.392671775	9.460368357	9.374830381	9.602015676	9.715515791	9.282431601	9.065403158	9.242567669	9.34457583	9.272826357	9.196054565	9.156227648	9.411750273	9.121217528	9.264258361	9.419722767	9.117236456	9.350558558	9.220368513	9.358741863	9.529523777	9.296725532	9.422281529	9.452786775	9.184833619	9.013471932	9.552765751	9.47670373
ANKLE1	4.054318497	3.986961914	4.044485588	4.033879819	4.011684444	4.116460775	4.099112221	4.011260599	3.999328253	3.997779665	4.00244378	4.008189115	4.01179108	4.041024976	4.005442128	4.055010163	4.095281313	4.022029898	4.218890216	4.011989573	4.069478202	4.014021071	4.033901399	4.031647448	3.996282013	4.018786362	4.003351074	4.002826975	4.014392386	4.110522571	4.218166194	4.00325556	4.004674625	4.024491363	4.018234853	4.005853503	4.045234917	4.014105519	4.020507319	4.100911599	4.006183303	4.008301294	4.01400973	4.006376211	4.014734927	4.005476721	4.028664335	4.007115145	4.099267251
ANKLE2	9.702406329	9.702799193	9.828100639	9.784684098	9.731435256	9.682471797	9.589434633	9.995564408	10.11625081	9.62305514	9.943692337	9.591836085	9.416765326	9.754942373	9.95875607	9.671959679	9.657567416	10.23453284	9.778941593	9.634340954	9.591588737	9.857818795	9.799514164	9.877928032	9.786680582	9.466658061	9.530981615	9.737266999	10.42019621	9.347702975	9.670553305	10.23178799	9.873887159	9.679656758	10.0775784	9.537044888	9.680583741	9.584502484	9.655338615	9.895075853	9.315941441	9.700896419	9.720328465	9.593765531	9.379349568	9.616352857	9.585135962	9.65132555	9.644716021
ANKMY1	6.469245377	6.434443524	6.390121855	6.468623226	6.546118333	6.231093436	6.023562581	6.411613776	6.910939991	6.403224862	6.431362801	6.180902198	6.642452538	6.363306787	5.989572231	6.27583303	6.141353352	6.015893876	6.36883859	6.128784296	6.163885569	6.445006469	6.34689007	6.351991675	6.34032163	6.339307271	6.305638128	6.079986761	6.093370962	6.004073095	6.13102555	6.492273418	6.377694971	6.047309956	6.288605852	6.173929984	6.528209178	6.383371588	6.484192806	6.374007005	6.205231896	6.125286958	6.131998088	6.212206138	6.149917366	6.209932944	6.2960972	6.245202161	6.290277315
ANKMY2	9.562337189	9.666828781	9.593356015	10.10775462	9.994659611	9.984370767	9.986943908	9.375157732	9.790120643	9.783582339	9.759438938	10.06618582	10.11554221	9.431734713	9.739577208	9.627211349	9.961242213	9.752483052	9.111331565	9.769973549	9.770086479	9.946070166	9.959263606	10.20097238	9.865002591	9.758967673	9.809901995	10.20643508	9.590586208	10.17477644	10.06919252	9.321266684	10.01017024	9.798798175	10.04857539	9.714218429	9.653320144	10.0056092	9.506342297	9.870107224	10.13521446	9.548197239	10.21790263	9.503501814	10.1928547	9.638210391	9.766436982	9.747182794	9.839973739
ANKRA2	8.548864506	8.528074362	7.893665404	8.287507463	8.486330716	8.356370678	8.540490764	8.569746221	8.806224278	8.253901209	8.558519621	8.627467334	8.364747168	8.366865785	8.256984758	8.102943931	8.656831746	8.952395308	8.386135989	8.527100188	8.604919761	8.32718931	8.29538746	8.410116079	8.098031588	8.39779761	8.53130164	8.790441679	8.550160193	8.154770707	8.388328859	8.039032689	7.972528213	8.2694427	8.449201997	8.279071125	8.491808965	8.635638826	8.306138591	8.37904045	8.307252191	8.225611536	8.31175239	8.400147026	8.134711394	8.562719478	8.37651216	8.334002977	8.413558784
ANKRD1	2.460603731	2.453502955	2.514682534	2.470774933	2.469902287	2.465730784	2.46925368	2.466591453	2.462227613	2.459563446	2.464215737	2.467753011	2.469948096	2.455983105	2.466044501	2.459620012	2.45964975	2.4761877	2.479041282	2.468930161	2.576066521	2.471338719	2.467822183	2.480556707	2.460396802	2.474243567	2.464783848	2.464435125	2.471551007	2.47205306	2.475078025	2.464697831	2.465603888	2.468050441	2.473130201	2.54150428	2.458684412	2.471372306	2.475334125	2.57101608	2.46653059	2.467831518	2.471348983	2.466645509	2.47177873	2.466072221	2.510633297	2.467082949	2.471177905
ANKRD10	10.57030495	11.21540867	10.95451623	10.51830539	10.64556485	10.37018237	11.20099027	11.2142896	11.92769068	10.81141305	10.8612664	10.90869185	11.2598139	11.22544714	10.71824486	10.9358979	10.53253932	11.0895869	10.35962733	10.79871444	11.06425624	9.833450901	10.30886711	10.40335135	10.19381589	10.42939144	10.29184173	10.30720646	9.703897264	10.17620898	10.09319871	11.16490911	10.62953668	10.16124557	10.15190706	10.15666857	10.64904046	10.84905702	9.953339784	10.92084821	10.34260127	10.03718979	10.29222616	10.65203617	10.14036229	10.2067931	9.99732506	9.764064619	10.43402187
ANKRD11	10.09075653	10.29635227	10.38142575	10.24543417	10.23599344	10.34776281	9.815516046	10.01502099	10.42596032	10.24610054	10.02548993	10.32554392	10.04569801	10.31201306	10.2879266	9.919625431	10.04038898	10.20509463	10.0251961	10.1442741	10.21285902	9.957754732	10.03080185	9.763559776	9.803085867	9.858880882	10.24197456	10.19038071	10.2870733	10.0562661	9.967152543	10.21941862	10.30850004	9.931701279	9.666149633	9.924601048	9.993620761	9.892708344	9.84595396	9.993087911	10.1152886	10.2845992	9.936660792	10.18322192	9.906206079	10.19675712	10.29161915	10.04006573	10.29053545
ANKRD12	11.13239152	11.18516351	11.13939236	11.58680428	11.47213236	10.90670273	11.07662052	11.35807265	11.36286143	11.01598398	11.08837821	11.4008928	11.21679584	11.47496628	11.20943721	10.94715439	11.21266601	11.31028709	11.29960742	11.31604556	11.05941059	10.75029702	10.76189825	10.96847418	11.05407249	10.30985963	11.39148914	11.20157818	10.66391132	10.73734704	10.85755762	10.74412293	11.04412478	10.96835751	10.65183812	10.8026934	10.89472939	11.08010232	11.04018606	11.20628414	11.38254855	11.21363855	10.95719072	10.98137356	11.09608937	11.20552161	11.1104474	11.08437622	11.38745214
ANKRD13A	10.9777419	10.91283997	10.70008912	10.99267945	11.2066421	11.05738466	10.96720933	10.97278707	10.96357941	11.06500438	10.52901431	11.03566091	11.01303261	11.00191749	11.12208018	11.17382458	11.07191938	11.54282477	10.94643803	10.93059326	10.97601473	11.2028087	11.03852593	10.92696865	11.11304112	10.79273086	11.21053498	10.9775107	11.29277917	11.21690772	10.99843163	10.97510045	10.86917881	11.26826836	11.0597822	10.99237538	10.87464799	11.11333367	11.3633485	11.35131355	11.34829905	10.76960803	11.07895842	10.95866496	11.09600722	10.69247457	11.37792098	11.01986624	11.2374351
ANKRD13B	9.280750541	9.169515048	9.524638547	9.22090644	9.24443179	9.597592911	9.504236078	9.350633356	10.22330019	9.303992835	8.988659775	9.511291147	9.211331039	9.486532463	9.248881159	9.169723297	8.960527629	9.540301948	9.254628132	9.330474061	9.19381916	9.053462338	9.092891509	9.357466349	9.082291792	9.276377191	8.956498429	9.083598841	8.820893979	9.155249789	9.457113428	9.183222706	9.189439907	8.952016037	9.012970957	9.270744409	9.383271062	9.317218326	8.995518872	8.83826164	8.985284858	8.884310998	9.313865929	9.467106758	9.15054227	9.403101974	9.135591222	8.947455689	8.884337631
ANKRD13C	9.104759282	9.028216216	9.029258468	9.400703013	9.198275297	9.151351668	9.056193311	9.109515007	9.308460676	8.544659877	9.255724197	9.618179483	8.943071224	9.538994845	9.167704555	9.306769168	9.380938448	9.08424895	9.360787359	9.057940856	9.06258013	8.906861008	9.293842856	9.351586941	9.338323677	9.157560905	9.040263863	9.292365452	8.715751079	9.24290285	8.860236478	9.103942035	9.345355855	8.952678878	9.160876258	9.069914929	8.834855415	8.792943409	8.922476241	8.843285807	9.161369609	8.983703341	9.009554046	9.265950366	8.990785067	9.39836176	9.168011559	8.997046574	9.135594532
ANKRD13D	8.079078747	8.013667061	8.222793916	8.017847228	8.021852221	8.205779977	7.954688008	7.969792795	7.830756258	7.923183823	7.837336418	8.107276606	7.565253676	7.69242759	7.831458448	8.205718935	8.031438737	7.916643776	8.357885396	8.187710063	8.274608205	8.312491796	8.124931565	8.268843995	7.851405843	8.229081122	7.851597834	7.801703599	7.546809161	7.891246092	8.07917788	7.652476849	7.963232845	7.701890194	8.198856931	7.637139897	8.050105744	8.251521698	7.761534218	7.877115011	7.841936925	7.93574412	7.998742189	8.25588983	8.012502767	7.995244874	7.931724651	7.868639714	7.996233608
ANKRD16	6.789146117	7.055842782	6.745086262	6.633288829	6.899223454	6.611267551	6.797321681	6.745375289	6.83188377	6.69746249	7.006972837	6.921246483	6.663185454	7.127642055	6.682391361	6.861561284	6.531648927	6.507694829	6.516626694	6.797851628	6.985745587	6.982085427	6.793241672	6.727649489	7.026110253	6.501206247	6.967214296	6.682174014	6.789806319	7.106969401	6.876816576	6.6098601	7.108982788	6.615103984	6.972685358	7.035068503	6.95101826	6.657633587	6.505318463	6.890179261	6.766438825	6.571310572	7.0166151	7.239427007	6.596203817	6.674023386	6.691173087	6.852283425	6.693289597
ANKRD17	11.05445134	10.89405155	10.70257234	10.79137922	10.88496299	11.10879499	10.96071514	10.88029378	10.90128472	10.78216165	10.83985976	10.87336577	11.08764394	10.90852283	10.80096477	10.70571596	10.97722386	10.63299546	11.07728533	11.03379844	10.74136512	10.77788398	10.93722583	10.9394872	10.82434142	10.73201671	10.94682162	10.69904973	10.93375397	10.87353542	10.59216616	10.74938635	11.04594108	10.87595956	10.96642991	10.64896161	10.88163105	11.1096428	10.75090277	10.70905064	10.90325392	10.98583994	10.89657036	11.06458464	10.90181346	10.98028651	10.91640171	10.93964037	10.99341451
ANKRD19P	7.920008951	8.030148322	7.921019648	7.972303164	8.098386874	8.059721257	7.707688198	8.241293136	8.140451066	7.539912689	7.878101132	7.83915705	7.831276666	7.616079325	7.862512244	7.896696839	7.906196274	8.30616423	7.795285235	7.934969448	7.608715393	7.683619209	7.660820312	7.607057447	7.833232598	7.886008931	7.58053847	7.824287279	7.869755248	7.888770188	7.587020981	7.961115555	7.825532642	7.688259441	7.87289571	7.714322674	7.673676529	8.022293771	8.007197282	7.744886953	7.672373227	7.762060381	7.729543567	7.7795565	7.576512148	7.849325839	7.673841203	7.852260814	7.803284562
ANKRD2	3.127746607	3.118714459	3.178690373	3.140663508	3.139562689	3.134257172	3.138733861	3.135344009	3.129784207	3.126405439	3.132335282	3.136831612	3.13961414	3.121872141	3.134653983	3.126485509	3.185998052	3.147523523	3.151169753	3.138324945	3.118587771	3.254699149	3.136926147	3.153093771	3.127472291	3.145070351	3.13306067	3.132608504	3.141652105	3.142292924	3.146134254	3.259283793	3.134104809	3.137215648	3.143671301	3.132970975	3.125301557	3.280539071	3.146467184	3.137336606	3.13528203	3.136934628	3.141406772	3.135426792	3.141947318	3.134691411	3.127873952	3.135976856	3.141180824
ANKRD22	0.268616929	0.267898462	0.268244539	0.269826988	0.270546175	0.269236936	0.269632183	0.269381525	0.268972709	0.268643657	0.269037646	0.269423842	0.269725531	0.268123361	0.269286284	0.268600026	0.268590752	0.270521543	0.270738265	0.269578509	0.267838949	0.269830418	0.269358353	0.27091773	0.268689052	0.270219995	0.269066888	0.269108751	0.26989731	0.269932507	0.270290354	0.269140389	0.269136265	0.269391605	0.269962989	0.269041637	0.268457597	0.269882779	0.270701238	0.26944296	0.269246104	0.269399891	0.269772821	0.26927328	0.269876949	0.26927238	0.268602802	0.269377203	0.269834339
ANKRD23	6.24163772	5.951019357	6.174877198	6.346084073	5.991234592	6.056915688	5.766452539	6.33046053	6.603261061	6.338428272	6.086349502	6.170017024	6.028257882	6.135352242	5.858242826	6.111518903	6.189172497	5.966529195	5.874926785	6.019428205	6.016515708	5.880443398	5.807667969	6.036061422	6.306811101	5.925136242	5.949308246	6.059899044	5.771943401	5.892261699	6.111434625	5.932125338	6.040035719	5.982828321	5.919272354	6.119483224	5.867391419	6.144639496	6.045805687	6.217349972	6.041219241	5.932214223	5.915036369	5.909743447	5.772103552	5.977854142	6.033929349	5.986797704	5.904262281
ANKRD24	6.191109139	6.244986175	6.303567613	6.245347568	6.17518699	6.26954316	6.316270007	6.682854162	6.415995446	6.097288125	5.864354513	6.166178775	6.263893403	6.309388979	6.185972877	6.202840093	6.277981434	6.21551678	6.347257028	6.115089548	5.819514916	5.966928227	5.900584882	6.050484527	5.939609608	5.964324781	6.127933616	5.995459086	6.124073095	6.077663218	6.572399167	6.139871657	6.373376236	5.840220514	5.882189717	6.379416681	5.962327627	6.29782251	5.948301913	6.123327094	6.187596212	5.916194291	5.901250365	6.3588875	6.343683547	6.277124859	5.958142056	5.918217746	5.81859524
ANKRD26	7.889640488	7.867724177	7.800117393	7.466957292	7.957364232	7.385114191	7.665404121	7.701507978	8.603483095	6.913423404	7.484524795	7.237478189	8.130111163	7.88632546	8.045425585	7.617292709	7.880026281	7.562637902	7.75603542	7.676389292	8.039564745	7.558039671	7.569258541	7.730412368	7.703223131	6.662799085	7.651411274	7.478438719	7.306909499	7.134751765	7.433013605	7.398579102	7.782974074	7.275811624	7.487410794	7.412981993	7.638018904	7.398655667	7.167112611	7.447773475	7.378940838	7.485196931	7.5738525	7.586675555	7.704252694	7.435021561	7.693021115	7.723778052	7.644049484
ANKRD27	9.788616634	9.711797515	9.572207323	9.640217151	10.09348976	9.618596967	9.772663299	9.931128574	9.655467756	10.04097659	9.619668594	9.72374588	9.611119014	10.11651204	9.620594067	9.836484731	10.01712987	9.623626488	10.31583747	10.0217776	9.8478735	10.1001591	10.09212446	9.828071544	9.780591516	9.97160329	9.938221515	9.892673131	9.728229943	10.04897306	9.800143342	9.870063358	10.1236875	9.919484079	9.909480457	9.781744375	9.878215625	9.563774231	9.719545464	9.621171343	10.06655775	10.08188154	10.03149593	10.07732028	9.812100178	9.897532392	10.00425974	10.11863282	9.630958601
ANKRD28	10.10561624	10.2888367	10.22338513	10.43374002	10.0749401	9.943371806	10.20119927	10.02191287	10.19248752	10.57885003	10.03894444	10.48413601	10.26859338	10.28519934	10.09961766	10.14774748	9.954198052	10.07065967	10.12477729	9.944344894	10.08925431	9.736420001	9.933694866	9.722008654	9.983050057	8.809538661	10.08771394	10.02742646	10.31334281	10.22518678	10.21151883	10.04576739	9.662459838	10.24255184	9.965385979	9.852259328	10.08070619	10.17964742	9.918198185	10.31726277	10.43048323	10.14185684	9.948243232	10.07952967	9.875876523	10.50503444	10.15288081	10.2921146	10.11781718
ANKRD29	7.967222549	8.360603276	8.034972309	8.491936436	8.357917118	8.094842841	7.936757316	7.813106584	7.885622027	8.367271966	8.103604094	8.151656187	8.363397945	8.457580247	8.369452454	8.231583721	8.199868589	8.3309401	8.428085181	8.371255556	8.522389816	8.098939929	8.061599762	8.217026511	8.171746395	7.945660688	8.415253205	8.146988181	8.034235898	8.253082195	7.839759723	8.29708549	7.968952406	8.178137452	8.140286484	8.039568567	8.31312849	8.005644118	8.357038402	8.227383895	8.144317816	8.296916725	8.214210981	8.087661367	8.054100736	8.149511447	8.388334921	8.187793929	8.200943461
ANKRD30A	2.818759065	2.878865298	2.813869781	2.830425216	2.829415406	2.82464032	2.828677647	2.825634914	2.820651278	2.817590027	2.822900018	2.826952167	2.829476044	2.813467147	2.825002067	2.817645003	2.817676947	2.836650268	2.839896414	2.828304243	2.810506753	2.831061815	2.827023445	2.841635166	2.818535603	2.834401427	2.823546909	2.823158141	2.909167757	2.83385493	2.835353496	2.823459564	2.82448419	2.905767166	2.833106521	2.823462847	2.887947446	2.831107862	2.835637974	2.906735977	2.825546668	2.827038219	2.83106648	2.825679898	2.831565665	2.82503118	2.818869163	2.82618821	2.830880719
ANKRD30B	7.410662512	7.204934066	7.491882042	7.585693656	7.65790946	7.397133206	7.691062509	7.439996031	8.491732438	7.201146791	7.100705748	7.305971833	7.95361207	7.730148064	6.917974162	6.897235101	7.190511425	7.228982705	7.665158591	7.52235982	7.433930558	7.25163314	7.005078943	6.95636516	7.043535189	7.616494272	7.642919627	6.994986319	6.930622841	7.198924914	6.940610412	6.911304101	7.396522198	6.985653322	7.030270496	6.912254134	7.011080619	7.238738734	7.121216234	6.920251426	7.322137648	7.145389788	7.069200984	6.974402839	6.930768322	6.914956505	7.327738619	7.4797697	7.069483135
ANKRD31	3.941131236	3.802794063	4.063860745	4.132226176	3.984799869	3.794783755	3.800231366	3.796244616	4.43914742	4.091041943	4.042420287	3.951447554	3.801345837	4.132814182	3.79530384	4.038312308	3.989631572	3.811364414	3.974880869	3.79968945	3.830694703	3.803371441	3.871300596	3.817772375	3.946679877	3.808030161	3.827050028	3.7928224	3.952120932	3.806727627	3.809253706	3.793234251	3.894915687	3.798165788	4.11409419	3.793050633	3.923153	3.803542451	3.809507529	3.871798273	3.795858918	3.830319988	3.803275392	3.88343754	3.804045333	4.099331123	3.786877817	3.798919653	3.803173216
ANKRD33	2.519914871	2.512641589	2.515529294	2.530328603	2.529436776	2.525164063	2.528771576	2.526043896	2.52157203	2.518845364	2.523613361	2.527235897	2.529482199	2.515182638	2.525484911	2.518905098	2.518935941	2.535867328	2.538793906	2.780247126	2.512536402	2.530907668	2.527308182	2.540345355	2.519700475	2.533880351	2.524195876	2.523836796	2.531123848	2.531638585	2.534735628	2.524105747	2.525036069	2.527541801	2.532743704	2.525576714	2.517948116	2.530940683	2.534999528	2.527641328	2.525984947	2.527317003	2.53091947	2.526102348	2.531358323	2.525513781	2.520016167	2.526549021	2.530742408
ANKRD34A	5.524733721	5.518317979	5.469780469	5.414683139	5.412636279	5.485662807	5.411284616	5.405543371	5.670504717	5.644953189	5.401923728	5.407911451	5.412844893	5.388616235	5.608798927	5.645660987	5.502358657	5.426868534	5.432819792	5.469996367	5.601170223	5.415795997	5.605392543	5.436177151	5.487318936	5.42232011	5.518989565	5.435094046	5.688855641	5.417408214	5.424097727	5.403538691	5.403121763	5.449295634	5.490054459	5.523521338	5.5978456	5.415969975	5.733555542	5.566484182	5.405164339	5.408031994	5.415724413	5.475940221	5.416757496	5.446138955	5.418342473	5.406491286	5.415485025
ANKRD35	7.042123494	6.909117472	7.006740265	6.86978932	6.869017667	6.855623605	6.927087815	6.858203663	7.033327508	6.838795417	6.939428027	6.861143674	6.867447549	6.828377993	7.088139093	6.981485423	6.895886661	6.8853666	7.276206441	6.968754534	7.284590512	7.060031764	7.012025901	7.379923534	6.891041227	6.879491482	6.982984789	7.146936517	6.871892186	7.107540745	7.194272175	6.983682477	6.966112285	7.122478149	6.898790993	6.899555926	6.940586867	7.002325402	6.927955375	6.901440782	6.857633537	7.179446122	6.990732052	6.963235368	6.872375564	6.975981885	6.841413174	6.993243417	6.872911901
ANKRD37	7.788353928	7.575864814	7.653759996	7.835435726	7.60418996	7.788423811	7.830985418	7.80421106	8.021181146	7.569103971	7.693698996	7.753147512	7.60084869	7.924822547	7.588790996	7.837974949	7.577979744	7.667308716	7.628905535	7.928071588	7.820547248	7.604977212	7.675835852	7.633625853	7.689302438	7.61416394	7.862527424	7.832537096	7.605769776	7.817541973	7.732122718	7.668370324	7.738426127	7.801727306	7.780150061	7.747497439	7.651006608	7.823348109	7.700694066	7.753205999	7.646527457	7.811657446	7.785527197	7.683857595	7.681176134	7.67711031	7.58713601	7.591914801	7.73958334
ANKRD39	6.387792076	6.332559224	6.552203629	6.490498816	6.327839106	6.497476512	6.387436451	6.319566516	6.56388402	6.301665252	6.575984593	6.381439665	6.388288299	6.580992234	6.470882111	6.521801251	6.347395389	6.650690662	6.351454207	6.325390686	6.484485956	6.441706147	6.386562288	6.35538366	6.355066514	6.497655855	6.314639786	6.313929557	6.332193198	6.384137381	6.536245085	6.583502536	6.508886666	6.377341049	6.523741992	6.466666653	6.524297895	6.331750024	6.496705197	6.370934602	6.31909378	6.415571425	6.568258934	6.556809078	6.64543937	6.318083621	6.532786608	6.558296454	6.485958871
ANKRD44	7.630880771	7.424147687	7.548315476	7.783378558	7.59960859	7.362920136	7.908729493	7.810566873	7.263110459	7.039273783	7.689747801	7.067926733	7.486418643	7.720305954	7.701255461	7.523468791	7.849094999	7.61357601	7.194223243	7.311047284	7.221191849	7.636017228	7.198655043	7.793848859	7.345077526	7.098499924	7.12038149	7.69588462	7.348647146	6.6899175	7.367433837	7.006354351	7.715927965	7.259136207	7.374784328	7.650950775	7.337725581	7.20726637	7.307351865	7.155143215	7.108286524	7.261390254	7.519523857	7.444003215	7.337990005	7.085209637	7.540960862	6.673102685	7.794663773
ANKRD45	3.589424201	3.579101899	3.583247106	3.604331969	3.603009592	3.596941936	3.602089025	3.598239557	3.591948681	3.588017034	3.596433709	3.599868859	3.603116155	3.685682301	3.597411091	3.588051719	3.788804277	3.994949376	3.790218859	3.601603488	3.680773068	3.605109367	3.599930994	3.618622538	3.58918849	3.609404995	3.700503761	3.597208965	3.60545173	3.606168602	3.61060353	3.595447517	3.596704414	3.676958408	3.650860699	3.595404821	3.58665574	3.605195219	3.610933782	3.687912431	3.707832043	3.644704971	3.605089802	3.598235926	3.667651208	3.59743867	3.634393077	3.648070258	3.604889994
ANKRD46	9.162546871	8.916210337	9.07964612	9.062777878	8.936502465	9.341769905	9.289264113	9.158202564	9.11371331	9.297995601	9.166469412	8.941162322	9.157959859	9.454596382	8.902968149	9.074608463	9.110054297	8.976170171	9.338037427	9.390267748	8.946316342	8.903541524	9.012029665	9.119515853	9.13236455	9.389406696	9.402611801	8.764556034	8.84398482	9.319411032	8.937489236	9.106511255	9.088590976	9.029554316	9.348958445	9.119780099	9.014169856	9.116805314	9.236564543	8.974569413	8.897201671	9.194879933	8.929417676	9.259052484	9.231389709	8.854785615	8.987779227	9.045214435	9.117766704
ANKRD49	8.539976506	8.449521235	8.618206724	8.918404608	8.783232751	8.68381032	8.70626185	8.472907067	8.345894681	8.594515894	8.782954825	8.480026655	8.527866162	9.047815516	8.742757154	8.77609119	8.760834398	8.566238858	8.65156415	8.351803919	8.61534267	8.737774939	8.55556958	8.468756618	8.786984687	8.744847409	8.64470711	8.677913979	8.416507404	8.642340354	8.836855065	8.562759652	8.59006647	8.749944677	8.652867734	8.96987867	8.578841052	8.669007046	8.578353127	8.861549143	8.817404903	8.705798257	8.697066346	8.550236729	8.502031034	8.601371069	8.838494023	8.543781337	8.774583284
ANKRD50	9.983011849	9.621640211	9.82216571	9.738693461	9.96651511	9.886896294	9.972303508	9.676502684	10.22131846	9.730492287	9.771643759	9.996715703	10.03047249	9.913883481	9.412993395	9.824459753	9.724838848	10.15783323	9.798603266	9.888785833	9.567439275	9.779324033	9.566823781	9.727071526	9.601598974	9.760255884	9.741578076	9.555313301	9.107396267	9.616631884	9.771621615	9.872411355	9.658973081	10.0089374	9.784930526	9.691576171	9.505500514	9.799092994	9.713300409	9.792684146	10.26393439	9.646314167	9.592104833	9.963120552	9.832775975	9.644685026	9.957680394	9.695035363	9.767576113
ANKRD52	9.148945905	9.091673156	9.057990804	9.04994829	9.132239414	9.157473802	8.838766252	9.356899567	9.150602028	9.371619428	9.085665795	9.203669659	8.700834994	9.130367774	9.474804869	9.357214396	9.294159356	9.39035243	9.089987195	9.171701327	9.392080056	8.72978825	9.199286619	9.524678216	8.793384989	8.295985817	9.242519628	8.691187548	9.303981504	8.772599424	8.864430323	9.005622709	9.052188007	8.893229639	9.062600641	9.145153887	9.258384609	8.834101345	8.387857141	9.163443999	9.051085807	8.832347377	8.697007197	8.900674791	9.175778842	9.088757495	8.714731924	8.960752743	8.90924652
ANKRD53	5.117442255	5.055705886	5.079647684	5.259540828	5.000548897	4.992131691	4.999277049	4.993942157	4.985228127	4.97976123	4.989027167	5.019712016	5.163639696	4.97234437	4.992785427	4.979798546	4.979842075	5.414558234	5.019144092	4.998600104	5.137799297	5.00346412	5.110043798	5.022233787	4.981377069	5.012003771	4.990146617	5.099706795	5.003946672	5.095515482	5.011098273	4.990060421	4.991790184	5.033774122	5.094850649	4.989986809	5.045001754	5.003591608	5.117845448	5.039988368	4.993673351	5.0596103	5.014529597	4.993918461	5.067153431	4.992820793	5.058283777	5.128632026	5.074525184
ANKRD54	8.554909574	8.337774783	8.530892223	8.730322203	8.620024442	8.660441574	8.628860671	8.724294489	8.204405895	8.484239665	8.180190707	8.570430309	8.247742885	8.484549907	8.064171868	8.770102739	8.578267779	8.359802062	8.760243242	8.772177328	8.448729242	8.109355905	8.50969716	8.538845315	8.921078352	8.713829324	8.640814647	8.567804442	8.981281834	8.245018658	8.682776262	8.805938927	8.461811959	8.459381054	8.632901436	8.299801443	8.38985402	8.58576528	8.498055894	8.579457735	8.316983835	8.580615394	8.433989819	8.534378025	8.57627337	8.390208822	8.553408947	8.753310491	8.545922896
ANKRD55	3.248113591	3.238737817	3.242459437	3.261535336	3.260386717	3.254878957	3.25952881	3.256012252	3.250246724	3.246732954	3.252880569	3.257549936	3.260444521	3.242013734	3.255292306	3.246810844	3.246850793	3.268672417	3.272446773	3.25910266	3.344740316	3.262282582	3.25764384	3.274446306	3.247835999	3.266113213	3.253631777	3.25316795	3.262560619	3.263224394	3.267215997	3.253514578	3.25471496	3.257944899	3.264649882	3.253537639	3.245577899	3.262324446	3.267556971	3.258072796	3.255937961	3.257654835	3.262298443	3.256089143	3.262863484	3.255329759	3.248244405	3.256664236	3.262069279
ANKRD6	9.281830772	9.377081105	9.117946469	9.408126811	8.590582707	9.189715625	9.398011672	9.514752641	9.185339818	9.589188235	9.281696564	9.607061529	9.143304767	9.480229008	9.178050717	9.450266262	9.068399895	9.396647075	9.028665612	9.182047341	9.137286798	9.466581499	9.376028427	9.169957382	9.314358353	9.192782466	9.668883765	9.332720234	9.699915277	9.565926443	9.134731618	9.737696034	9.21119246	9.383061214	9.128839687	9.460083629	9.03585837	9.076929594	9.721289545	9.533359982	9.126541525	9.382868473	9.436804482	8.980249302	9.18856448	9.159860456	9.462124724	9.76452203	9.074168639
ANKRD65	6.885705581	6.881508351	7.141497397	6.901721033	7.203479365	7.041480828	6.950343891	7.055250969	7.45557361	7.090709972	6.793935942	7.113260685	6.810089683	6.771165943	6.799245074	6.832695607	6.919941923	6.939432008	6.933113421	6.894814446	6.940412157	6.988764963	6.979288763	6.839577026	6.942796491	7.299058351	6.887529837	7.037603384	6.862215791	7.127126643	6.873781611	7.293293667	7.32361472	6.945704944	7.057644087	7.092967762	6.966054144	6.814027707	7.220221101	6.999988901	7.167239189	7.083602541	6.93627818	7.000111838	6.971248544	7.089733172	7.020971312	7.003321927	6.813324442
ANKRD7	2.518018299	2.510744646	2.513625263	2.528412758	2.527529621	2.523257273	2.526860766	2.524129607	2.519648951	2.516931683	2.521711479	2.525331284	2.527568557	2.513288628	2.574573813	2.516999137	2.517031633	2.533928018	2.536870399	2.526532415	2.510644602	2.528998696	2.52540981	2.538418508	2.517793327	2.5319597	2.522296647	2.52192937	2.529209407	2.529726273	2.532817376	2.522197739	2.523137884	2.525642639	2.53083931	2.522224998	2.516047933	2.529025703	2.533088112	2.525738725	2.524085346	2.525415399	2.529016096	2.524201406	2.529449175	2.523606945	2.51812163	2.524642052	2.52883109
ANKRD9	7.516533429	7.551594997	7.542904545	7.420340889	7.758159503	7.736045932	7.971009005	7.617189171	7.712067375	7.711903384	7.646187677	7.490340195	7.446810127	7.720809989	7.594958615	7.749808056	7.52789502	7.954024033	7.595790066	7.748988836	7.588630273	7.393133886	7.684549537	7.715081751	7.870879494	7.683943177	7.587257198	8.067970572	7.774643813	7.572918599	7.701448366	7.808973389	7.367433456	7.610734994	7.556775824	7.700847345	7.588376323	7.385531987	7.45620162	7.735531975	7.547719604	7.541081719	7.65487353	7.671209289	7.645425237	7.614385693	7.523548411	7.604207258	7.700257814
ANKS1A	10.6785579	10.69563304	11.01165569	11.00423386	10.70197152	10.89055737	10.93366684	11.54058611	10.97882426	10.65501681	10.80453169	10.50519261	11.31387391	10.79315015	10.80552776	10.72028047	10.69647031	10.55595824	11.06277779	10.53294375	10.90262793	10.2780719	10.69776928	10.3482119	10.47743298	10.71013136	10.07701521	10.77944383	10.61556674	10.80000081	11.12098415	10.34832118	10.66035737	10.58211679	10.2096066	10.66915843	10.71655862	10.81527203	10.60249794	10.65067478	10.52453071	10.72966891	10.45574813	10.85303182	10.33969148	10.72460468	10.32793244	10.57256422	10.67367704
ANKS1B	7.016459083	7.268757348	7.14733574	7.46025522	7.322352828	7.140132578	7.005609503	7.685275401	7.860496512	7.101141228	7.675768091	7.345428147	6.812937203	7.334967766	7.407181885	7.127614655	7.115314287	7.097707695	7.684553755	7.611519916	7.029123676	6.778139452	7.371312999	7.068335456	7.23316537	6.956172377	7.166083006	7.186948123	7.228953185	7.358125202	6.91107301	6.713147011	7.23648155	6.896847265	7.166315581	6.721045764	7.212233239	6.967210898	6.680055062	7.377028476	6.928485279	7.158028002	7.050523384	7.015940874	7.300556691	7.246318446	7.118057388	7.305853784	7.20238715
ANKS3	8.145371282	7.987564138	8.045423511	8.280068491	8.185913337	8.140979074	8.335285227	8.206235312	8.492864356	8.082966545	7.981170086	8.142086165	8.0784424	7.960152416	8.140371664	8.218706721	7.726314412	7.880293602	7.811340224	8.052230715	7.935197189	8.09369048	8.017419508	7.783640103	7.856895366	8.682688359	8.143843252	8.193292969	7.874834368	7.462334495	7.670468904	7.844385112	8.088222234	7.984790002	7.930472526	8.040172962	8.081786641	8.115246341	7.642751196	8.109511404	8.01995657	7.746332798	7.829952864	8.019473831	7.970305566	7.979646924	7.939582055	7.82082193	8.017951328
ANKS4B	1.334052907	1.330198124	1.331723289	1.339557607	1.339091341	1.336827263	1.33873614	1.337321339	1.335306342	1.333664598	1.336009054	1.337926836	1.339110665	1.331546913	1.336995752	1.333510901	1.333528456	1.343000632	1.344056134	1.338562625	1.330146144	1.339869517	1.337969711	1.344950053	1.333931546	1.341484447	1.336319702	1.336123406	1.33998008	1.340254425	1.34189137	1.336265511	1.336765731	1.33809294	1.340845884	1.336282037	1.333007973	1.339882616	1.34203623	1.422420106	1.337267557	1.33797202	1.33987987	1.337328793	1.340108215	1.337012564	1.33410808	1.337561097	1.339780219
ANKS6	7.728301312	8.127810331	8.24291023	7.760312588	8.213512284	8.075879946	8.625409305	8.294781109	8.274005184	7.858658647	8.007866574	7.88932818	7.878045281	8.014316016	7.595470692	7.835478411	7.913433682	8.153806199	7.792291466	8.068801274	8.008098161	7.727532311	8.142871119	8.260984844	7.789636359	7.540580013	8.211347516	8.027504775	7.289573648	7.815848738	7.833439644	7.84306341	8.018988364	7.815184896	8.13600538	7.747598784	8.033667081	8.483669948	8.099004315	8.084870947	7.993465213	7.80173671	7.907805362	8.304004179	7.803910995	7.759557173	7.896443849	8.047211281	8.324784446
ANKUB1	3.287504479	3.278019777	3.281790543	3.301098334	3.299929236	3.294357009	3.299064317	3.295509631	3.675712476	3.286121726	3.292331331	3.297057329	3.299993009	3.281331464	3.294776898	3.286194223	3.286233286	3.308337722	3.312143151	3.298631197	3.277879006	3.301848672	3.297147229	3.314168706	3.28723229	3.45389956	3.293089123	3.292626589	3.302134416	3.489079478	3.306847143	3.29297773	3.455617606	3.29745244	3.360383868	3.292992652	3.284942193	3.301895929	3.307186506	3.297584639	3.29542248	3.297160992	3.301860146	3.295576518	3.302436486	3.294813101	3.287635155	3.296163235	3.3016348
ANKZF1	9.332091438	9.635772442	9.509888809	8.926548784	9.181509969	9.123598132	9.691164906	9.35071823	9.653468904	9.256751309	9.058628348	9.551947252	9.152108407	9.516604639	9.573701554	9.464645135	8.979277338	9.300181466	9.492609166	9.585554698	9.412855438	9.60267218	9.417350947	9.540166966	9.240752855	9.385766186	9.282776693	9.198207086	9.027900461	8.925903548	9.56452161	9.403995707	9.151350898	9.003748509	8.790997292	8.983276387	9.37605498	9.426904313	9.248801116	9.083205696	8.98754071	9.238484506	8.838596894	9.465020893	9.033451447	9.288813243	9.261835825	9.068606232	9.052578957
ANLN	4.688217665	4.717384222	4.657283311	4.532020985	4.94963082	4.745441166	4.529132732	4.75813324	5.337677885	4.51473077	4.727847335	4.734637212	4.530464664	4.57278224	4.523261013	4.627669262	4.511540696	4.542438401	4.747007815	4.528483314	4.679464499	4.727750938	4.526219412	4.863466345	4.675011034	4.538437013	4.520727915	4.520303252	4.533393563	4.538648854	4.609271446	4.520794707	4.592016277	4.795884646	4.76751198	4.522012268	4.642133813	4.53308298	4.675064184	4.533464665	4.6760925	4.755642181	4.605697429	4.617219939	4.667652243	4.72680734	4.655844221	4.7926589	4.692644633
ANO1	6.977474529	7.067971983	6.986597274	7.112382564	7.270268326	6.904492071	6.911486302	7.095146627	7.073561574	7.846079359	6.417538273	6.49853923	7.115855519	7.28380858	7.614018996	7.301089301	6.829978288	7.350027388	6.924881239	7.452291281	7.723305889	6.626358969	6.794480872	7.035555859	7.33495498	7.302688075	7.19863594	6.550837787	7.317288732	7.923089945	7.394201248	7.13664696	6.333894966	7.705352106	6.90693548	6.778804351	7.591126179	6.903166479	7.240616477	7.095451694	6.683063506	7.394591526	7.535268115	7.044252527	7.081502855	6.863273711	7.915963059	7.301369541	7.244223604
ANO10	8.838683879	8.873713742	9.098347618	9.090594093	9.031010187	9.028644824	9.119976307	9.346979237	8.983998493	8.936973413	9.030115829	9.11233046	9.027611125	9.065100773	8.873990832	8.984991205	9.078017894	8.800974307	9.349495062	8.764003774	9.184700293	8.916296402	9.086209138	9.455338348	8.706955594	9.198929428	9.072830664	8.960360099	9.275583793	9.351604411	9.150789352	8.650848884	9.094016099	9.183007076	8.927382148	8.829913784	9.220798411	9.449932295	9.183144726	9.333630581	8.887370778	9.21638412	9.196136318	9.242568919	9.327581663	9.126298138	9.188153344	9.387434908	8.785417849
ANO2	7.394755946	7.779047333	7.923277479	7.630404049	8.029078961	7.286661104	7.654098578	7.866151587	7.634560907	8.019113982	7.832821811	7.466290205	7.329486742	7.834670457	7.84945496	7.556186321	7.548677995	7.919455517	7.559593393	7.500956243	8.317534086	7.739847493	7.390796255	7.49046694	7.943190832	7.48805722	7.427379917	7.172938085	7.487514151	7.875679161	7.884915275	7.780530873	7.618188495	7.305566568	7.217586091	7.365776333	7.819012876	8.001749757	7.476326086	7.314784008	7.343867204	7.599008909	7.593312611	7.517511354	7.491620775	7.521892676	7.276303402	7.302226335	7.456129385
ANO3	6.554546878	6.625177447	6.418377069	6.659894724	6.825352159	6.516005862	6.452007209	6.666973265	6.820628208	6.427184603	6.587138371	6.447844341	6.977157705	6.417018575	6.719151613	6.628593199	6.58547568	6.471234587	6.689437415	6.451055979	6.410256617	6.457289649	6.674953914	6.481891083	6.663924299	6.700919974	6.537925731	6.625897018	6.458098914	6.667151031	6.832216635	6.885712487	6.507259218	6.610451746	6.461684329	6.78939826	6.519252881	6.55979712	6.467698301	6.666775715	6.6219365	6.535847378	6.821482059	6.550111554	6.900706436	6.445865661	6.676050609	6.641614177	6.547716133
ANO4	3.905049132	3.843074701	3.968070726	3.870179262	3.868739603	4.006752856	4.025894842	3.863641643	3.856916794	3.942559602	4.021387052	3.865365055	3.868869917	3.980902193	4.063919268	3.852695174	3.852726525	4.064449954	3.883138902	4.276655946	3.84286607	3.870995983	3.865416271	3.885532294	3.853917232	3.875631675	3.860686237	3.963039135	3.871376668	3.872140208	3.876911106	3.860631808	3.902220946	3.933464692	3.873747965	3.860560578	3.851183776	4.103828992	4.031453464	3.916150338	4.022773758	3.970648439	3.870961162	3.863604753	3.917567464	4.145462346	3.953309565	3.999698591	3.870766516
ANO6	10.44087713	10.32260642	10.04838043	10.50933102	9.917157765	10.60556489	10.05995194	9.00153748	9.261074861	10.36905215	10.55851497	10.56007215	10.4221576	10.26597289	9.98829032	10.30817931	10.59442612	10.3850244	10.66830005	10.44986865	10.62414767	10.48425018	10.61462254	10.66487895	10.29143464	10.47250226	10.57616429	10.41511158	10.79319373	10.83284866	10.72403964	10.7231242	10.37789216	10.70337908	10.66475904	10.62049909	10.51427417	10.23197371	10.57746607	10.63606563	10.54966099	10.72617966	10.80754058	10.32030224	10.63861469	10.36148514	10.63522108	10.63465066	10.66327
ANO7	4.155629326	4.095902839	4.0558445	4.079712953	4.078180979	4.229493676	4.07715725	4.485014519	4.40750101	4.061274884	4.077477143	4.074622159	4.078329916	4.130671096	4.071864883	4.124415101	4.207954885	4.088869505	4.093376482	4.343848941	4.050902048	4.080560782	4.096834057	4.365896765	4.186175009	4.23112264	4.290755003	4.167007548	4.08097159	4.081771951	4.086807597	4.290093468	4.071019441	4.122844979	4.131143979	4.281915255	4.191554215	4.080684222	4.200847621	4.075248674	4.106028764	4.074716909	4.167066517	4.148168563	4.081285438	4.168861655	4.062927532	4.073548453	4.080323321
ANO8	7.886725146	7.927677412	7.742908265	8.009857665	7.690624995	7.939984448	7.681882132	8.234758177	8.392458418	7.443189214	7.74445999	7.600633416	7.83843873	7.850766246	7.594914322	7.792021502	7.780004441	7.967913647	7.936190899	7.706141411	7.709277557	7.827654018	7.754617093	7.886666136	7.564117029	7.44325041	7.482736246	7.904844284	7.408184384	7.615716224	7.659339888	7.58858873	7.298779852	7.707948149	7.479224232	7.665376202	8.085969616	7.918792313	7.59759614	7.841725896	7.755516486	7.455045755	7.764363921	7.824124171	7.798620997	7.753077834	7.815706902	7.854881226	8.051062875
ANO9	5.388904526	5.453783731	5.422717779	5.301492384	5.526776721	5.290596651	5.298173838	5.465977371	5.359412707	5.370327676	5.287293167	5.477718575	5.299696186	5.34640234	5.374568161	5.507359526	5.277580207	5.313378484	5.549153281	5.299382008	5.342817233	5.433812758	5.441969039	5.472843403	5.346525848	5.308964813	5.288468496	5.28783974	5.30312927	5.439280437	5.310712319	5.415154654	5.372555328	5.332626981	5.306358671	5.288293921	5.55110208	5.302755399	5.31116255	5.413141374	5.292202587	5.295007989	5.302541825	5.292466823	5.303540698	5.388041244	5.279688979	5.394722176	5.302288719
ANP32A	9.211207336	9.134306422	8.757690851	9.417947935	8.848459032	9.137191077	9.07895261	8.773909811	9.398984654	9.578292387	8.866665036	9.11997787	9.462846843	9.092526453	8.978501836	9.447831744	9.10584325	8.999238086	9.440637165	9.508526793	9.156527656	9.593966468	9.386405186	9.704296768	9.166458616	9.704140126	9.532392741	9.059115735	9.526223172	8.936331484	9.299885433	9.282754141	8.917973377	9.210530723	9.215295072	9.072775744	9.215386517	9.237685603	9.084265959	9.230786178	9.015444363	9.474517811	9.45144133	9.111193961	9.299362445	9.279366852	9.088345645	9.197619792	8.940160613
ANP32B	11.57573086	11.4430483	11.25568536	11.45680046	11.50441707	11.54119847	11.60502541	11.50967865	11.54728566	11.15938947	11.23666114	11.29493503	11.77488776	11.25239978	11.57084621	11.37188683	11.31720567	11.47341733	11.53003006	11.86809565	11.20849032	11.8437332	11.47620279	11.21822156	11.57021889	11.48786162	11.08595154	11.56273373	11.29517697	11.46035449	11.73264795	11.60643255	11.42388269	11.6210096	11.87297604	11.39448817	11.37646724	11.63956832	11.64340951	11.39033427	11.32570999	11.55099069	11.61088228	10.944074	11.83347897	11.70658065	11.29306568	11.41836452	11.45278266
ANP32C	0.917410449	0.914760046	0.915809286	0.921196898	0.920875593	0.919318851	0.920631668	0.919636288	0.918271108	0.917060201	0.918755872	0.920074705	0.920889413	0.915687191	0.919434873	0.936999003	0.917050488	0.92361406	0.924278267	0.920512162	0.916100818	0.921410793	0.920103673	0.92484218	0.917327873	0.922489065	0.918969247	0.918834953	0.921487262	0.921675718	0.922801721	0.918932708	0.919275837	0.920188466	0.922081738	0.920134248	0.91669228	0.921420293	0.92290076	0.920223283	0.919620994	0.920105526	0.921417451	0.935237124	0.921574929	0.919446262	0.917448216	0.919823429	0.921349587
ANP32D	2.136153126	2.199340954	2.132437576	2.14498321	2.144225605	2.140604158	2.143662536	2.141351359	2.137562945	2.135250062	2.13928887	2.142359725	2.144265393	2.411660385	2.140876514	2.135299152	2.135324964	2.149682285	2.152159577	2.143381668	2.129898491	2.145472633	2.142419752	2.153475185	2.135973517	2.338820606	2.139782059	2.139479347	2.145656947	2.146092793	2.148718901	2.139707414	2.140493964	2.142617914	2.147027873	2.139719747	2.134486904	2.14550181	2.148941212	2.142702953	2.141298476	2.142427869	2.145481524	2.141398246	2.145854625	2.140900572	2.136238578	2.141778026	2.145333033
ANP32E	9.032617342	8.860583844	8.83239326	8.890145436	9.245851783	8.387777867	9.419655413	9.675120503	7.666697146	9.17844193	9.062315206	9.387969759	8.883646891	8.613714827	8.579987422	8.934516136	9.113317347	8.846368261	9.235418943	8.953577453	8.889214257	8.999663202	8.774298219	9.439416701	8.997167498	9.246206604	9.124911874	9.017331566	8.858758647	9.265844752	8.980101771	8.968693478	9.220045268	8.943773631	8.84701941	9.141191869	8.716972873	8.366974586	9.500582586	8.899514849	8.832818319	9.250121272	9.13805079	8.919071362	9.188961206	8.939501666	8.950989831	9.353120461	8.772535779
ANPEP	9.828626207	9.782460445	10.06594302	9.908636665	9.626387055	9.795449514	9.902117849	10.36794946	9.785312601	9.861753721	10.05671786	9.578898604	9.562420868	9.53626075	10.1846138	9.579034721	9.856595576	9.765887834	10.21869818	9.956040277	10.09917967	9.627521184	9.717340015	9.662770113	9.809120214	9.633467172	9.655389534	10.11275186	10.25431669	9.665305446	10.19527216	10.10728762	9.898414672	9.967731932	9.876150004	9.938177982	9.786164242	10.03978928	9.834192053	9.648956427	9.996036347	9.766308554	9.866444116	9.885278598	10.06300045	9.5261477	9.549631929	10.07519615	9.796583293
[truncated: 16,138 more rows]
[truncated: 63 more columns]
