# Supplementary material for: Identification of Adipogenesis Subgroups and Immune Infiltration Characteristics in Diabetic Peripheral Neuropathy
Source: J Immunol Res. 2023 Jan 19;2023:3673094. doi: 10.1155/2023/3673094 (PMC9893521; doi:10.1155/2023/3673094)
Supplement: Supplementary 2 — See Table S1-S9 for raw data. Table S1: differential expression analysis of GSE95849. Table S2: differentially expressed adipogenesis-related genes. Table S3: merged dataset with limma package. Table S4: results of ssGSEA. Table S5: results of GSEA. Table S6: differential expression analysis between cluster 1 and cluster 2. Table S7: GO analysis. Table S8: KEGG analysis. Table S9: IHC assay. [file 3673094.f2.zip › Table S4.txt]

Table S4:Results of ssGSEA
Datasest:	Merged dataset
Method:	ssGSEA
id	GSM4453235	GSM4453236	GSM4453237	GSM4453238	GSM4453239	GSM4453240	GSM4453241	GSM4453242	GSM4453243	GSM4453244	GSM4453245	GSM4453246	GSM4453247	GSM4453248	GSM4453249	GSM4453250	GSM4453251	GSM4453252	GSM4453253	GSM4453254	GSM4453255	GSM4453256	GSM4453257	GSM4453258	GSM4453259	GSM4453260	GSM4453261	GSM4453262	GSM4453263	GSM4453264	GSM4453265	GSM4453266	GSM4453267	GSM4453268	GSM4453269	GSM4453270	GSM4453271	GSM4453272	GSM4453273	GSM4453274	GSM4453275	GSM4453276	GSM4453277	GSM4453278	GSM4453279	GSM4453280	GSM4453281	GSM4453282	GSM4453283
aDCs	0.226401794	0.207075473	0.211713264	0.227127631	0.252530002	0.20943568	0.211655184	0.242993272	0.206346077	0.221075199	0.221299188	0.219044115	0.197425733	0.22722645	0.196580001	0.21512623	0.230384616	0.206063446	0.229710216	0.20687383	0.207381798	0.235094891	0.212205954	0.215810573	0.228118848	0.19874302	0.218108646	0.204363419	0.226453151	0.22113845	0.211979359	0.217836973	0.216782358	0.221249332	0.223344394	0.229667075	0.225558523	0.220625599	0.22230777	0.2212216	0.229840209	0.21928844	0.204015513	0.213298512	0.233422215	0.235519192	0.20425121	0.219256999	0.220500071
APC_co_inhibition	0.523281888	0.515749799	0.529679019	0.509618142	0.521689833	0.526342539	0.492897485	0.526067904	0.495540736	0.536559985	0.49872168	0.531954264	0.510216279	0.521942607	0.524668752	0.523214575	0.531865519	0.508535855	0.520258004	0.534011386	0.528610124	0.535857922	0.547822031	0.551160617	0.527659384	0.548875723	0.547771137	0.529982317	0.559243824	0.55192061	0.551462772	0.556288136	0.538942047	0.523025448	0.543135401	0.549974305	0.540306181	0.530942136	0.552068656	0.53669772	0.51646296	0.51712611	0.530390017	0.525050989	0.554619427	0.502213056	0.521827062	0.530453772	0.527547109
APC_co_stimulation	0.264129958	0.259930198	0.267688492	0.253978617	0.269418385	0.260086026	0.267086082	0.264636555	0.258512728	0.263110493	0.262486496	0.271500802	0.2567114	0.250292213	0.272927348	0.268014251	0.262198078	0.281418063	0.263944767	0.258366842	0.269081452	0.274067539	0.2713212	0.275957543	0.267527407	0.26212811	0.255187197	0.264843572	0.28045657	0.264681656	0.277957863	0.255674202	0.2641492	0.272746871	0.261352787	0.2773397	0.270251071	0.264118318	0.271375544	0.265487309	0.260018154	0.271100993	0.269403236	0.267383288	0.274973045	0.270035998	0.262746376	0.267755956	0.264519224
B_cells	0.24291065	0.242721838	0.241595943	0.245994304	0.236306934	0.254200625	0.25355284	0.235363083	0.256860074	0.24509431	0.241639187	0.247559807	0.250087276	0.240258257	0.251697948	0.253353943	0.242491571	0.249366272	0.250777796	0.244308628	0.240080046	0.253658631	0.240474044	0.24171117	0.245806932	0.243186184	0.251754484	0.246017595	0.250954458	0.248787537	0.237422892	0.256915694	0.248705087	0.246931039	0.245921652	0.247350277	0.26775104	0.24930214	0.261101115	0.243290182	0.246371601	0.250713989	0.24594752	0.251422602	0.24328045	0.255805594	0.250733343	0.24182474	0.259117676
CCR	0.363998344	0.363253659	0.367284669	0.361939928	0.367216114	0.365141727	0.362814988	0.356134943	0.357057404	0.366335425	0.363197184	0.366126205	0.36115901	0.365015066	0.368227461	0.362014075	0.36335702	0.361712119	0.361013912	0.361310537	0.372479083	0.375777673	0.373993445	0.373540804	0.373737446	0.375903955	0.369703655	0.371189677	0.385562024	0.36720682	0.371767999	0.374030766	0.366739828	0.372745147	0.368086001	0.37496806	0.372672792	0.369169838	0.377276808	0.369869716	0.368756632	0.370229262	0.374494294	0.364791849	0.371864948	0.368325349	0.37420701	0.372269862	0.373648941
CD8+_T_cells	0.291449196	0.29916618	0.295573791	0.312471325	0.315132354	0.303157724	0.289453425	0.291582248	0.290185207	0.289919105	0.289653002	0.299698386	0.292846236	0.288655116	0.296105997	0.290384785	0.314200994	0.291781825	0.309477667	0.292047928	0.298367871	0.322250606	0.307747999	0.307947576	0.298633974	0.293844122	0.323847224	0.314267519	0.299033129	0.315464983	0.292247505	0.315331931	0.29138267	0.296970831	0.299764912	0.301428055	0.308213679	0.294176751	0.296970831	0.301960261	0.299698386	0.314200994	0.298567449	0.302825095	0.295507265	0.29091699	0.290118682	0.298833552	0.307082741
Check-point	0.305677034	0.305185596	0.309178005	0.304999912	0.30262982	0.309298981	0.297306241	0.303224785	0.301502769	0.307352139	0.303164935	0.313412171	0.302173283	0.304413707	0.306310177	0.30294788	0.304538564	0.305683446	0.306514179	0.30347112	0.308959747	0.319945686	0.315265423	0.311625024	0.308852116	0.319804432	0.307053646	0.308634196	0.323565548	0.309662852	0.314292969	0.313575366	0.309684075	0.309794434	0.308600361	0.315546096	0.313595139	0.308954652	0.316828907	0.308056723	0.303761554	0.311750586	0.313307639	0.306953637	0.315970455	0.307151793	0.312421303	0.309740978	0.307232943
Cytolytic_activity	0.272021791	0.283487174	0.275502235	0.272635767	0.280810372	0.279919472	0.273511261	0.274483836	0.271866115	0.283235834	0.272389097	0.281317725	0.27482238	0.275966718	0.273723378	0.278051061	0.278140156	0.274859221	0.280134498	0.274221735	0.294499001	0.305507654	0.290862875	0.276492449	0.282691244	0.296381935	0.296889841	0.303979922	0.300935549	0.281432526	0.278865811	0.29131712	0.27345732	0.290038765	0.284439844	0.288881251	0.283923464	0.282755927	0.290206017	0.277473953	0.295001737	0.276654886	0.282724217	0.286071612	0.301328137	0.28389725	0.286579341	0.294993973	0.285775754
DCs	0.333330135	0.296226857	0.308930248	0.319295924	0.301424838	0.305559053	0.304481969	0.295315321	0.293995293	0.321928339	0.318590527	0.309588255	0.3134322	0.293751783	0.32779907	0.300890722	0.32069313	0.296490518	0.320694687	0.295632833	0.315675209	0.358929693	0.344939185	0.328212	0.327277416	0.340139185	0.32102651	0.31221502	0.342304562	0.316545863	0.308736218	0.319441999	0.319674171	0.321284333	0.324805895	0.317924695	0.313039647	0.306676417	0.358703763	0.325111974	0.325280907	0.348268171	0.352253671	0.317492319	0.339607833	0.34363784	0.321461278	0.327842998	0.317842233
HLA	0.797178969	0.814420061	0.811089677	0.775887782	0.803821359	0.809128036	0.797080775	0.763402994	0.733068726	0.81945235	0.76959334	0.801786138	0.771340393	0.801475947	0.79782786	0.786453736	0.755212376	0.821993508	0.760000572	0.787470909	0.822188465	0.82448898	0.806118063	0.806803124	0.818172637	0.844985195	0.817420939	0.793490122	0.831408105	0.769355381	0.817028255	0.839046393	0.813347245	0.817833992	0.806943434	0.831185968	0.819295353	0.801798292	0.838107871	0.810780888	0.806464785	0.773090766	0.796884431	0.817078875	0.826073725	0.803673655	0.799427364	0.788802954	0.814515906
iDCs	0.050170861	0.051203449	0.049826842	0.050117823	0.050293866	0.052867358	0.050015435	0.049880895	0.049765785	0.049941796	0.050117823	0.050236417	0.050146569	0.049765785	0.050207703	0.049978614	0.049970553	0.050330697	0.050248956	0.050125914	0.053163722	0.058431967	0.050162745	0.050031629	0.050084749	0.050469925	0.05154212	0.050154648	0.050044183	0.050072937	0.050248956	0.052773539	0.053916029	0.050236417	0.050125914	0.050228305	0.051703725	0.050220212	0.050265138	0.050273257	0.052369062	0.053146367	0.050367531	0.055187586	0.052275132	0.050154648	0.053322926	0.050330697	0.052754834
Inflammation-promoting	0.323907978	0.321171678	0.329041847	0.32696471	0.348571793	0.321283478	0.318302409	0.302032224	0.320024889	0.350476932	0.315969356	0.33764754	0.327900571	0.342083433	0.315130853	0.324943371	0.335234202	0.333665805	0.326586984	0.32009481	0.342264842	0.344124199	0.330904962	0.321165409	0.345291788	0.331227534	0.339572132	0.332137117	0.354683103	0.323269194	0.333921101	0.335102023	0.34743231	0.333101893	0.324548447	0.332848848	0.331474662	0.323608588	0.324525088	0.322742333	0.327656367	0.317209704	0.350035101	0.323568125	0.340263253	0.320007427	0.334702989	0.331568285	0.337842103
Macrophages	0.604667521	0.523946267	0.561067196	0.509069128	0.560444059	0.560041537	0.510580434	0.504287029	0.533964661	0.547830669	0.551938269	0.555023492	0.512778451	0.508781335	0.533423881	0.54678731	0.565362992	0.539781169	0.537879293	0.512034647	0.552230405	0.638091142	0.622287356	0.610221294	0.596214907	0.602004486	0.605918288	0.581998674	0.617061342	0.573379598	0.575994096	0.609360577	0.584767357	0.591325453	0.586870491	0.611662762	0.575531637	0.580152767	0.639622467	0.565580049	0.585829165	0.585694487	0.627301829	0.548054463	0.619229088	0.573222768	0.614731361	0.601852679	0.618148368
Mast_cells	0.322042855	0.318511535	0.319889002	0.320689485	0.320001875	0.317757688	0.329210745	0.314714266	0.312314507	0.315124083	0.318453457	0.322043921	0.315335087	0.314683439	0.324412631	0.314197194	0.324254368	0.317213577	0.327225861	0.316711292	0.312748171	0.349968871	0.340963354	0.350186168	0.3358563	0.322386575	0.330381793	0.313664884	0.345046047	0.338313974	0.339604649	0.320504826	0.374541512	0.33003672	0.32923782	0.372066184	0.339787215	0.325102761	0.361889826	0.321360574	0.339702241	0.349308628	0.341488659	0.322634032	0.343134271	0.345902631	0.361775204	0.341329885	0.374841593
MHC_class_I	0.933954915	0.948868982	0.968379143	0.941845302	0.947833946	0.95553183	0.944416342	0.92792422	0.939980334	0.965570462	0.958061487	0.951388036	0.947052751	0.944025222	0.96143459	0.966274671	0.957986441	0.987495257	0.963891788	0.962341156	0.975366746	0.98512494	0.95891649	0.955609348	0.987133375	0.971102818	0.955701873	0.973677222	0.981251856	0.963635587	0.973992388	0.968945541	0.978419336	0.963836185	0.983506607	0.952404693	0.977262937	0.963954641	0.974607274	0.962090303	0.957271356	0.963490401	0.973156642	0.946479414	0.95660635	0.939995844	0.971201508	0.965322131	0.966568223
Neutrophils	0.528143697	0.523269935	0.5285519	0.543740157	0.507719368	0.531524289	0.528023255	0.514610502	0.519639326	0.541214712	0.514078197	0.544337094	0.530518387	0.527183985	0.510136559	0.499145659	0.539063353	0.492769899	0.528135508	0.498759457	0.536393345	0.556800427	0.55492636	0.561053721	0.56011852	0.572472675	0.547994601	0.557543525	0.633843744	0.54330617	0.538359133	0.575029311	0.532295993	0.548455637	0.534649601	0.559868675	0.554113051	0.542839921	0.547837563	0.511012324	0.536474116	0.529632343	0.523248012	0.518617749	0.550739807	0.531433136	0.573957403	0.540093787	0.527075617
NK_cells	0.186272027	0.183877101	0.187136861	0.180284712	0.19711572	0.187336438	0.180750392	0.180284712	0.178555043	0.17968598	0.180484289	0.18061734	0.181415649	0.179486403	0.180018609	0.179619454	0.191594085	0.181149546	0.180484289	0.180417763	0.178222414	0.180550815	0.180550815	0.180816917	0.180085134	0.182546586	0.180018609	0.181216072	0.180218186	0.181482175	0.181415649	0.180883443	0.180351237	0.185407192	0.181349123	0.181282598	0.179419877	0.18108302	0.180949969	0.180750392	0.180949969	0.180351237	0.180816917	0.180284712	0.184941512	0.180218186	0.179952083	0.180284712	0.179885557
Parainflammation	0.590379183	0.590291689	0.594103192	0.590948788	0.59772036	0.602637411	0.57155355	0.572883323	0.557540739	0.597845316	0.583187097	0.612324227	0.580506695	0.592858886	0.59764662	0.582482674	0.617690265	0.586779876	0.595564863	0.587914012	0.598984553	0.611703561	0.610719939	0.604097848	0.610504653	0.619574363	0.596523565	0.598932176	0.637625216	0.612662912	0.616772782	0.619214612	0.629989288	0.603859026	0.596913491	0.610353056	0.610494828	0.613868735	0.612373302	0.594410141	0.607380799	0.60547285	0.619106225	0.592286092	0.616031993	0.601287746	0.623084838	0.618128434	0.607077282
pDCs	0.264386291	0.245608062	0.240014177	0.252700363	0.25372054	0.24490394	0.231152813	0.24305403	0.232856919	0.239406179	0.238569322	0.254279474	0.244003379	0.25364993	0.243082362	0.260985048	0.245113678	0.227022998	0.24752796	0.238015689	0.2443922	0.270630408	0.253443473	0.254239038	0.247689538	0.259770244	0.255086668	0.249329244	0.266291621	0.252359336	0.250017522	0.257284623	0.250749907	0.252359171	0.254792845	0.263239702	0.259778262	0.265824718	0.25912431	0.256136053	0.257784815	0.243911053	0.256023807	0.24132654	0.261210072	0.257188742	0.257427501	0.256488617	0.241160284
T_cell_co-inhibition	0.337564886	0.334255775	0.337693461	0.329623917	0.340043621	0.345931175	0.325641241	0.335518788	0.330667257	0.338291748	0.335490063	0.347358074	0.327860075	0.326765043	0.338718699	0.332399956	0.334223136	0.334266639	0.335149318	0.335752954	0.336962046	0.353376218	0.35115799	0.349894963	0.338841071	0.361516138	0.332817955	0.336575854	0.359770235	0.330320617	0.339689741	0.348740516	0.343435094	0.342385097	0.348394536	0.350344275	0.349245676	0.338482938	0.353736571	0.334406735	0.332236733	0.345295297	0.347948696	0.33760644	0.352845674	0.339408979	0.343451464	0.339525337	0.344703818
T_cell_co-stimulation	0.190903012	0.191237005	0.188381617	0.187911391	0.185028143	0.185539711	0.186891496	0.196495668	0.195388087	0.190687868	0.18388889	0.187981351	0.189338927	0.194131436	0.187435974	0.18802677	0.191820436	0.187430223	0.186756495	0.185010497	0.195878645	0.192381553	0.189774891	0.191240866	0.189296454	0.195490059	0.190321648	0.190235418	0.200161271	0.188738014	0.188106809	0.184917515	0.184747459	0.188224552	0.187002035	0.190072362	0.190457959	0.191423537	0.192119163	0.189089867	0.189853667	0.187114193	0.186297496	0.192009187	0.195713405	0.191388694	0.193733028	0.188496613	0.191908947
T_helper_cells	0.659070346	0.563672458	0.603188738	0.647694447	0.574915306	0.612701917	0.520297686	0.566200436	0.55322792	0.599529823	0.517104452	0.557685143	0.511449765	0.611238351	0.571722071	0.576911077	0.544446524	0.465879644	0.624343918	0.469006353	0.602723058	0.720806218	0.697987895	0.691202271	0.598598463	0.686944625	0.711958297	0.62680537	0.736240186	0.609109528	0.716282469	0.689672179	0.628069359	0.7145528	0.697056535	0.649158013	0.710561257	0.660933067	0.771365768	0.52941171	0.710893885	0.613367174	0.712490503	0.583829753	0.71641552	0.630796914	0.718610869	0.661199169	0.709829474
Tfh	0.123428009	0.128223765	0.125184087	0.126063709	0.128421543	0.124312156	0.124014129	0.129412774	0.131554747	0.123998365	0.128823993	0.125360608	0.126699875	0.12381262	0.12632906	0.127408743	0.12381532	0.124478625	0.125901132	0.126174119	0.126620531	0.131365166	0.130095738	0.124451523	0.127172441	0.132529989	0.129121173	0.128054029	0.124442741	0.124916107	0.131188001	0.126372351	0.123864312	0.124705716	0.12704077	0.124336811	0.127302823	0.124376066	0.124856562	0.128265313	0.124194676	0.1263888	0.126778522	0.124385737	0.124206047	0.129513732	0.131627948	0.124492675	0.126002739
Th1_cells	0.136556037	0.13441033	0.141514672	0.135003646	0.133959355	0.133615359	0.135744509	0.136475569	0.133595769	0.133175132	0.135603167	0.133165439	0.136261239	0.142560837	0.134377063	0.136876421	0.140981352	0.134494067	0.135903696	0.133361565	0.135225594	0.134953282	0.13995358	0.137499651	0.138273007	0.136292698	0.137811188	0.135964096	0.142248726	0.137039059	0.136514517	0.143279405	0.136869865	0.139216609	0.137463942	0.138862381	0.136443881	0.138366621	0.137947437	0.137172682	0.139122227	0.135232876	0.139267731	0.136512371	0.141541878	0.139631996	0.139356925	0.138764105	0.145137124
Th2_cells	0.323829213	0.326096303	0.319395331	0.313009749	0.325005864	0.327581823	0.321472665	0.329670728	0.305617887	0.322166515	0.325356484	0.325590618	0.334609352	0.323969068	0.315632256	0.321802735	0.314838728	0.324347178	0.321083727	0.334447589	0.317365764	0.32462995	0.320351894	0.322753078	0.324873324	0.315092058	0.318567902	0.320836414	0.327774128	0.323998616	0.317296251	0.31402835	0.329448244	0.321046121	0.326561213	0.326389484	0.310170033	0.318755226	0.319994789	0.318881574	0.331970466	0.327314879	0.313329076	0.332565681	0.321718446	0.330884688	0.31387846	0.326951195	0.331512796
TIL	0.422970449	0.411985447	0.423526466	0.415021833	0.414018887	0.413726998	0.404702856	0.401167212	0.411227214	0.418560351	0.407248692	0.418753389	0.399128183	0.42130755	0.416408617	0.411987953	0.420245144	0.415637442	0.406048744	0.404999915	0.445305646	0.443300228	0.432620956	0.428596807	0.440243961	0.440156301	0.439110697	0.43664369	0.470204486	0.415992369	0.427533008	0.44178218	0.424269578	0.430737962	0.427837825	0.44047267	0.440942294	0.437143562	0.443960448	0.4174338	0.430930463	0.420220569	0.431964328	0.417862936	0.438353658	0.427273562	0.447793037	0.431174308	0.443236788
Treg	0.545549233	0.540058473	0.5479886	0.54610661	0.556744586	0.552791467	0.553683895	0.541721037	0.535990812	0.552055253	0.539431562	0.557021861	0.534632893	0.546659062	0.545721519	0.549538632	0.549823302	0.550798958	0.550733901	0.541690317	0.548435311	0.552656284	0.547608023	0.549090457	0.546148871	0.554916116	0.549830883	0.552270983	0.561454211	0.54813669	0.547368172	0.5524876	0.557716616	0.547232339	0.543256389	0.54696384	0.553425385	0.557379128	0.545355959	0.55027753	0.558085994	0.551518767	0.551539573	0.541396515	0.552903259	0.549251762	0.547302113	0.550243657	0.548136444
Type_I_IFN_Reponse	0.660202706	0.659800748	0.656517044	0.687711476	0.670532266	0.672858047	0.647124515	0.636574138	0.634143848	0.671501614	0.642730953	0.698700081	0.67629096	0.676757769	0.664793604	0.673894635	0.737040048	0.648329988	0.672740914	0.67956725	0.652671173	0.663122018	0.659700878	0.656800251	0.68556169	0.691186812	0.667249621	0.655833791	0.716841495	0.679994998	0.671304849	0.697102047	0.730454722	0.668456033	0.663335484	0.656120135	0.675017991	0.667009713	0.678256671	0.64248278	0.686915776	0.665514967	0.683298647	0.665254825	0.685378483	0.648295457	0.708727127	0.672871839	0.657887564
Type_II_IFN_Reponse	0.829461147	0.849700058	0.858755082	0.856132819	0.828796809	0.838208959	0.863990496	0.827076609	0.816748106	0.870878855	0.830312821	0.828306846	0.825146921	0.810094236	0.809133071	0.803437626	0.83161177	0.831137929	0.844516329	0.849301912	0.860141222	0.85793448	0.847894105	0.86683941	0.868054356	0.832914181	0.82562891	0.838377945	0.865133275	0.843621733	0.876870889	0.866794242	0.847829031	0.84342201	0.851434831	0.838868846	0.849611219	0.809927963	0.859785838	0.823299514	0.842100025	0.84299132	0.821157688	0.84778538	0.848028207	0.836470542	0.856563431	0.863906217	0.866104108
[truncated: 63 more columns]
