# Supplementary material for: Identification of Adipogenesis Subgroups and Immune Infiltration Characteristics in Diabetic Peripheral Neuropathy
Source: J Immunol Res. 2023 Jan 19;2023:3673094. doi: 10.1155/2023/3673094 (PMC9893521; doi:10.1155/2023/3673094)
Supplement: Supplementary 2 — See Table S1-S9 for raw data. Table S1: differential expression analysis of GSE95849. Table S2: differentially expressed adipogenesis-related genes. Table S3: merged dataset with limma package. Table S4: results of ssGSEA. Table S5: results of GSEA. Table S6: differential expression analysis between cluster 1 and cluster 2. Table S7: GO analysis. Table S8: KEGG analysis. Table S9: IHC assay. [file 3673094.f2.zip › Table S5.txt]

Table S5:Results of GSEA
Software:	GSEA4.2.3
Description:	cluster2 to cluster1
NAME	GS<br> follow link to MSigDB	GS DETAILS	SIZE	ES	NES	NOM p-val	FDR q-val
HALLMARK_OXIDATIVE_PHOSPHORYLATION	HALLMARK_OXIDATIVE_PHOSPHORYLATION	Details ...	173	0.55612254	2.2485871	0	0.004216966
HALLMARK_HYPOXIA	HALLMARK_HYPOXIA	Details ...	187	0.5358288	1.9981116	0	0.005214013
HALLMARK_FATTY_ACID_METABOLISM	HALLMARK_FATTY_ACID_METABOLISM	Details ...	148	0.6183111	2.0197208	0	0.006267516
HALLMARK_MTORC1_SIGNALING	HALLMARK_MTORC1_SIGNALING	Details ...	184	0.5816577	2.0495677	0	0.00673576
HALLMARK_PI3K_AKT_MTOR_SIGNALING	HALLMARK_PI3K_AKT_MTOR_SIGNALING	Details ...	103	0.4642684	1.9383899	0.001923077	0.009734196
HALLMARK_REACTIVE_OXYGEN_SPECIES_PATHWAY	HALLMARK_REACTIVE_OXYGEN_SPECIES_PATHWAY	Details ...	47	0.6353466	1.9202116	0	0.00990195
HALLMARK_ADIPOGENESIS	HALLMARK_ADIPOGENESIS	Details ...	189	0.71682763	2.050949	0	0.010103641
HALLMARK_UV_RESPONSE_UP	HALLMARK_UV_RESPONSE_UP	Details ...	153	0.510343	1.8652282	0	0.014210094
HALLMARK_XENOBIOTIC_METABOLISM	HALLMARK_XENOBIOTIC_METABOLISM	Details ...	194	0.55568856	1.842729	0	0.015185111
HALLMARK_GLYCOLYSIS	HALLMARK_GLYCOLYSIS	Details ...	191	0.4456978	1.7834466	0	0.017772991
HALLMARK_COMPLEMENT	HALLMARK_COMPLEMENT	Details ...	198	0.59216213	1.7852275	0	0.019081773
HALLMARK_TNFA_SIGNALING_VIA_NFKB	HALLMARK_TNFA_SIGNALING_VIA_NFKB	Details ...	197	0.5818076	1.749855	0.007532957	0.019498082
HALLMARK_CHOLESTEROL_HOMEOSTASIS	HALLMARK_CHOLESTEROL_HOMEOSTASIS	Details ...	69	0.6019885	1.7964526	0.001976285	0.019515844
HALLMARK_APOPTOSIS	HALLMARK_APOPTOSIS	Details ...	153	0.46191218	1.758202	0.005671077	0.020232351
HALLMARK_PEROXISOME	HALLMARK_PEROXISOME	Details ...	102	0.45962304	1.7011071	0.007889546	0.025065688
HALLMARK_ANDROGEN_RESPONSE	HALLMARK_ANDROGEN_RESPONSE	Details ...	92	0.44017032	1.703995	0.008080808	0.026225971
HALLMARK_HEME_METABOLISM	HALLMARK_HEME_METABOLISM	Details ...	190	0.5464845	1.6570729	0.015594542	0.034355674
HALLMARK_UV_RESPONSE_DN	HALLMARK_UV_RESPONSE_DN	Details ...	135	0.39378318	1.6376157	0.02079395	0.03814658
HALLMARK_DNA_REPAIR	HALLMARK_DNA_REPAIR	Details ...	143	0.29897937	1.6108013	0.04347826	0.042320874
HALLMARK_IL2_STAT5_SIGNALING	HALLMARK_IL2_STAT5_SIGNALING	Details ...	192	0.47493637	1.6178912	0.017142856	0.042613678
HALLMARK_IL6_JAK_STAT3_SIGNALING	HALLMARK_IL6_JAK_STAT3_SIGNALING		81	0.6453523	1.5996733	0.015748031	0.04468127
HALLMARK_BILE_ACID_METABOLISM	HALLMARK_BILE_ACID_METABOLISM		112	0.48240727	1.592279	0.00409836	0.045588188
HALLMARK_KRAS_SIGNALING_UP	HALLMARK_KRAS_SIGNALING_UP		190	0.5010182	1.5270553	0.023391813	0.055466913
HALLMARK_NOTCH_SIGNALING	HALLMARK_NOTCH_SIGNALING		32	0.42127478	1.5300484	0.03529412	0.05662987
HALLMARK_INTERFERON_GAMMA_RESPONSE	HALLMARK_INTERFERON_GAMMA_RESPONSE		192	0.50760883	1.5507525	0.04990403	0.056635372
HALLMARK_ANGIOGENESIS	HALLMARK_ANGIOGENESIS		36	0.5506603	1.5425133	0.024904214	0.0568634
HALLMARK_COAGULATION	HALLMARK_COAGULATION		136	0.48478317	1.5145061	0.011494253	0.057603437
HALLMARK_P53_PATHWAY	HALLMARK_P53_PATHWAY		189	0.3407296	1.5330011	0.02504817	0.057870675
HALLMARK_ALLOGRAFT_REJECTION	HALLMARK_ALLOGRAFT_REJECTION		191	0.6379521	1.4951729	0.03269231	0.061010987
HALLMARK_MYOGENESIS	HALLMARK_MYOGENESIS		198	0.45542803	1.4640734	0.021611001	0.070614964
HALLMARK_ESTROGEN_RESPONSE_LATE	HALLMARK_ESTROGEN_RESPONSE_LATE		192	0.38768867	1.4445806	0.012145749	0.07364238
HALLMARK_ESTROGEN_RESPONSE_EARLY	HALLMARK_ESTROGEN_RESPONSE_EARLY		190	0.3430732	1.3595781	0.024742268	0.114162296
Software:	GSEA4.2.3
Description:	cluster1 to cluster2
NAME	GS<br> follow link to MSigDB	GS DETAILS	SIZE	ES	NES	NOM p-val	FDR q-val
HALLMARK_HEDGEHOG_SIGNALING	HALLMARK_HEDGEHOG_SIGNALING	Details ...	34	-0.33991763	-1.156944	0.24615385	1
HALLMARK_WNT_BETA_CATENIN_SIGNALING	HALLMARK_WNT_BETA_CATENIN_SIGNALING	Details ...	42	-0.32305416	-1.1315273	0.29032257	0.6203811
HALLMARK_KRAS_SIGNALING_DN	HALLMARK_KRAS_SIGNALING_DN	Details ...	191	-0.32291237	-0.99292374	0.458891	0.6838605
HALLMARK_PANCREAS_BETA_CELLS	HALLMARK_PANCREAS_BETA_CELLS	Details ...	40	-0.32949284	-0.8805349	0.6712329	0.7244788
HALLMARK_MITOTIC_SPINDLE	HALLMARK_MITOTIC_SPINDLE	Details ...	195	-0.14779538	-0.76390326	0.81692916	0.7739867
