# Supplementary material for: Identification of Adipogenesis Subgroups and Immune Infiltration Characteristics in Diabetic Peripheral Neuropathy
Source: J Immunol Res. 2023 Jan 19;2023:3673094. doi: 10.1155/2023/3673094 (PMC9893521; doi:10.1155/2023/3673094)
Supplement: Supplementary 2 — See Table S1-S9 for raw data. Table S1: differential expression analysis of GSE95849. Table S2: differentially expressed adipogenesis-related genes. Table S3: merged dataset with limma package. Table S4: results of ssGSEA. Table S5: results of GSEA. Table S6: differential expression analysis between cluster 1 and cluster 2. Table S7: GO analysis. Table S8: KEGG analysis. Table S9: IHC assay. [file 3673094.f2.zip › Table S6.txt]

Table S6:Differential expression analysis between cluster 1 and cluster 2
Dataset:	Merged dataset
Process package：	limma
Description:	cluster2 to cluster1
id	logFC	AveExpr	t	P.Value	adj.P.Val	B
ACSL1	1.227528127	11.17488556	13.70641786	8.39E-26	1.41E-21	47.89993884
PPP1R1A	1.472323716	9.61040777	13.00100238	3.32E-24	2.72E-20	44.32655385
LIPE	1.499433007	7.60227062	12.92904541	4.85E-24	2.72E-20	43.9593474
AGPAT2	1.109998858	9.515852931	12.34061087	1.08E-22	3.72E-19	40.93973571
TUSC5	1.681335911	9.268091457	12.33639572	1.11E-22	3.72E-19	40.91800458
GPAM	1.776233741	11.32877464	12.21397207	2.12E-22	5.93E-19	40.28627761
SCD	2.055180234	11.92309041	12.13842618	3.16E-22	7.59E-19	39.89590824
CEBPA	1.436460962	9.840074537	12.05642026	4.88E-22	1.03E-18	39.47170953
PTGER3	1.183942275	7.107867521	12.00125174	6.55E-22	1.20E-18	39.18608034
CIDEC	1.740186457	10.64423249	11.98489338	7.14E-22	1.20E-18	39.1013483
FZD4	0.777997457	10.66540107	11.92836871	9.65E-22	1.47E-18	38.8084326
RETSAT	1.010378244	10.30809108	11.86379168	1.36E-21	1.91E-18	38.47354314
GPD1	2.151308704	10.22202037	11.75379057	2.45E-21	3.16E-18	37.90251006
ADIPOQ	1.560192327	10.73592296	11.65707876	4.10E-21	4.89E-18	37.39989105
CD36	1.55932967	11.66979879	11.64532203	4.36E-21	4.89E-18	37.33875543
G0S2	1.648367711	10.63455178	11.54540285	7.44E-21	7.82E-18	36.81887824
MGST1	1.373822194	10.3546679	11.48462952	1.03E-20	1.02E-17	36.5024303
FHL1	0.864909474	11.45793896	11.47192071	1.10E-20	1.03E-17	36.43623279
PNPLA2	0.966327743	10.1615957	11.37893578	1.81E-20	1.60E-17	35.95166695
THRSP	1.852445736	8.880357697	11.34060221	2.22E-20	1.87E-17	35.75179031
PDE3B	1.67148223	7.606166083	11.25748256	3.47E-20	2.78E-17	35.31818279
PRKAR2B	0.924730374	9.904868963	11.04472135	1.08E-19	8.29E-17	34.20710778
GYG2	1.396309988	8.699707051	11.02811962	1.19E-19	8.67E-17	34.12034799
DGAT2	1.487074116	9.280336903	10.94234303	1.88E-19	1.32E-16	33.67195852
MAOA	1.049742906	9.883220262	10.91464054	2.18E-19	1.47E-16	33.52710428
ALDH2	0.704077178	11.65756296	10.74550378	5.40E-19	3.49E-16	32.64232514
ACO1	0.637225241	10.27128104	10.53553635	1.67E-18	1.04E-15	31.5433019
LEP	2.02123211	10.84949406	10.37803035	3.88E-18	2.33E-15	30.71864538
TIMP4	1.157625625	8.94756108	10.25604281	7.47E-18	4.33E-15	30.07995584
MMD	0.638650888	9.902615661	10.24650194	7.86E-18	4.40E-15	30.03000596
ASPH	0.664301856	10.24636653	10.21398402	9.36E-18	5.08E-15	29.85976836
AIM1	0.697550694	10.0399431	10.19535764	1.03E-17	5.43E-15	29.76225993
HSPB7	0.871326855	8.745092221	9.987887106	3.15E-17	1.53E-14	28.67648029
RBP4	1.166005662	10.13679096	9.985840846	3.18E-17	1.53E-14	28.66577519
CDKN2B	0.711255926	7.180717151	9.945922537	3.94E-17	1.79E-14	28.45695964
PPARG	1.029502409	8.93358894	9.910122909	4.78E-17	2.11E-14	28.26972173
SLC16A7	0.666569031	8.081123277	9.876317573	5.73E-17	2.47E-14	28.09294499
AQP7	1.126052289	8.22947057	9.838132202	7.03E-17	2.95E-14	27.89330267
ACVR1C	1.07312793	7.754493873	9.788244141	9.18E-17	3.74E-14	27.63254302
APOL6	0.628454298	8.839879175	9.784969208	9.34E-17	3.74E-14	27.61542811
TMEM132C	0.850561104	8.883869864	9.703210833	1.45E-16	5.66E-14	27.18827786
PLOD2	0.681928027	9.224459316	9.687838158	1.57E-16	6.00E-14	27.10799032
FAH	0.678447332	9.014609604	9.637455195	2.06E-16	7.68E-14	26.8449194
DPT	1.121542254	9.371455494	9.595215986	2.58E-16	9.28E-14	26.62445322
CPM	0.906446018	8.613104655	9.594030906	2.60E-16	9.28E-14	26.61826887
PLIN4	2.179268849	12.51828099	9.589302912	2.66E-16	9.32E-14	26.59359643
PLIN1	1.985429493	12.00865721	9.567457565	2.99E-16	1.01E-13	26.47961256
ITIH5	0.874135103	10.73558703	9.502454481	4.23E-16	1.40E-13	26.14057656
FABP4	1.318919004	11.76381659	9.498017798	4.34E-16	1.40E-13	26.11744385
NAT8L	0.85759714	6.94406141	9.483768576	4.68E-16	1.48E-13	26.04315575
NQO1	0.848350447	9.914739159	9.477477978	4.84E-16	1.51E-13	26.01036317
1-Mar	0.730301116	9.200807281	9.441242943	5.87E-16	1.79E-13	25.82151272
FASN	1.114961729	8.833259914	9.420303709	6.57E-16	1.97E-13	25.71241391
PCK1	1.59935152	8.994977903	9.28182479	1.37E-15	3.98E-13	24.99155301
HK2	0.986284959	7.941580704	9.266006569	1.50E-15	4.26E-13	24.90928686
BOK	0.708334969	8.81896878	9.230339741	1.81E-15	5.07E-13	24.72385521
ADAMTS5	0.85107944	9.692558569	9.207289574	2.05E-15	5.64E-13	24.60406404
ABCD2	0.93892003	6.297529109	9.166010912	2.55E-15	6.80E-13	24.38963414
AOC3	0.825006509	11.36145853	9.066865552	4.32E-15	1.13E-12	23.87512561
CCDC69	0.589137573	11.01271403	9.030384753	5.24E-15	1.36E-12	23.68600627
AIFM2	0.631698849	8.937719061	8.960013798	7.62E-15	1.94E-12	23.32151318
IDH1	0.625419984	10.76884101	8.934939018	8.70E-15	2.18E-12	23.1917402
ACSS2	0.759468132	10.14542852	8.928573624	9.00E-15	2.22E-12	23.15880545
RASD1	1.006953899	7.793898225	8.894608052	1.08E-14	2.62E-12	22.98312903
SIX1	0.59068701	7.31429669	8.853667294	1.34E-14	3.21E-12	22.77151852
LPL	0.870727436	12.10994763	8.811688754	1.67E-14	3.96E-12	22.55471132
INSIG1	0.597915317	9.460786226	8.788930705	1.89E-14	4.34E-12	22.43724524
HSPB6	0.587467271	10.27832631	8.756178509	2.24E-14	5.09E-12	22.26828624
PLXNA4	0.802474418	8.625692528	8.730445254	2.57E-14	5.76E-12	22.13561364
APOE	0.76929288	8.409302183	8.58207692	5.62E-14	1.21E-11	21.37207641
AR	0.613205622	8.775917928	8.537063714	7.12E-14	1.50E-11	21.14092612
AKR1C1	0.592007432	10.35089981	8.525288669	7.58E-14	1.57E-11	21.08049938
APBB1IP	0.674862603	8.085348412	8.43247942	1.23E-13	2.49E-11	20.60482557
SLC19A3	0.972616278	6.951479929	8.428233996	1.26E-13	2.50E-11	20.5830927
LGALS12	1.187055672	8.524921127	8.401687727	1.45E-13	2.78E-11	20.44725216
PYGL	0.592912935	10.55460638	8.39344352	1.51E-13	2.83E-11	20.40508436
ADAM12	0.68644885	6.348105052	8.317060574	2.26E-13	4.09E-11	20.01483228
SEMA3G	0.593062567	11.05941075	8.273198768	2.84E-13	5.03E-11	19.7910996
KCNIP2	0.813184149	6.732241976	8.1168723	6.43E-13	1.10E-10	18.99598383
SLC29A4	0.747729846	7.169889643	8.080196644	7.78E-13	1.31E-10	18.8099828
CDR1	0.733266575	12.33124824	8.048254109	9.19E-13	1.53E-10	18.64816048
PLIN2	0.609906465	9.44212711	8.01390609	1.10E-12	1.77E-10	18.47433678
ALDH1L1	0.686539846	7.728345055	7.880735971	2.19E-12	3.37E-10	17.80228642
TMEM37	0.591311684	7.825873158	7.793202557	3.44E-12	4.94E-10	17.36224633
TM7SF2	0.607798492	7.610599938	7.725385585	4.87E-12	6.77E-10	17.02229839
PFKFB3	0.69654938	11.3408535	7.67844895	6.20E-12	8.48E-10	16.78753375
CALB2	0.97507456	8.004258725	7.567230654	1.10E-11	1.44E-09	16.23299769
C14orf180	0.880161509	7.689239375	7.443950896	2.06E-11	2.60E-09	15.62132921
ADRA2A	0.595574132	10.61309096	7.305241578	4.15E-11	4.95E-09	14.93710937
ITGA6	-0.591308753	12.19707174	-7.292736459	4.42E-11	5.24E-09	14.87564177
DMTN	0.640957663	8.947305882	7.281843947	4.67E-11	5.46E-09	14.82213074
DUSP4	0.703678335	8.374293579	7.205137506	6.88E-11	7.61E-09	14.44610128
TF	1.008167633	8.822846881	7.181490512	7.75E-11	8.46E-09	14.33046707
NNAT	0.686595568	7.293140951	7.112621102	1.09E-10	1.16E-08	13.99448614
VLDLR	0.625219451	8.515394195	7.057291958	1.44E-10	1.51E-08	13.72543356
SPON1	0.740169749	8.691286567	7.056662421	1.45E-10	1.51E-08	13.72237682
SLC24A3	0.609821139	8.989990749	7.015133147	1.78E-10	1.83E-08	13.52095887
CIDEA	0.991543979	7.727863553	6.984620211	2.07E-10	2.11E-08	13.37326094
PCOLCE2	0.726490886	9.878816509	6.87629573	3.55E-10	3.52E-08	12.85095306
LAIR1	0.664332153	8.361628731	6.863710881	3.78E-10	3.67E-08	12.79048305
OLFM2	0.710279663	6.550561404	6.694511415	8.69E-10	7.61E-08	11.98189904
CD248	0.604615998	11.7239123	6.603185164	1.36E-09	1.09E-07	11.54900103
TENM2	-0.622791194	11.80575335	-6.543033555	1.82E-09	1.41E-07	11.26528591
LMO7	-0.689289624	11.07248584	-6.481939364	2.44E-09	1.87E-07	10.97830259
SCN7A	-0.86523153	9.560427034	-6.315493872	5.44E-09	3.89E-07	10.20267792
IGF1	0.730783904	9.673610224	6.312377353	5.52E-09	3.93E-07	10.18824457
GLYAT	0.797531896	6.186050127	6.125403109	1.34E-08	8.58E-07	9.3285897
HSD11B1	0.676797236	8.836102377	6.026611107	2.13E-08	1.28E-06	8.879517071
CFD	0.646272394	12.22154875	5.881128223	4.20E-08	2.34E-06	8.224997931
MRAP	0.618211814	6.164816831	5.589061533	1.60E-07	7.39E-06	6.936880445
CDH19	-0.711509806	9.846220183	-5.587661766	1.61E-07	7.40E-06	6.930794001
L1CAM	-0.585986673	9.124864984	-5.497130575	2.41E-07	1.02E-05	6.538980227
SORCS1	-0.631141106	10.65970521	-5.484375091	2.55E-07	1.07E-05	6.484068309
ANO3	0.606655232	6.639896775	5.412116749	3.52E-07	1.39E-05	6.174388835
EPB42	0.660190975	6.599970739	5.323695684	5.21E-07	1.90E-05	5.798709959
ITGB8	-0.700112285	10.10586182	-5.28010739	6.30E-07	2.24E-05	5.614864482
NCAM1	-0.645245799	9.627239033	-5.240455335	7.50E-07	2.58E-05	5.448408294
SGCG	0.660491451	5.646353988	5.11529967	1.29E-06	4.05E-05	4.928029774
AATK	-0.634664795	10.03032078	-5.109270551	1.32E-06	4.14E-05	4.903156935
PFKFB1	0.611612928	6.112862153	5.075425193	1.53E-06	4.67E-05	4.763867857
MAL2	0.700881514	6.324186236	5.042990354	1.76E-06	5.27E-05	4.630926136
CD300LG	0.591980468	8.302525584	5.022768857	1.92E-06	5.61E-05	4.548314376
PLP1	-0.656830026	12.01720276	-4.992376802	2.18E-06	6.18E-05	4.424546417
ERBB3	-0.658542902	10.7513704	-4.917445149	2.99E-06	8.08E-05	4.121440374
SLC2A1	-0.612464613	12.59149055	-4.874830367	3.58E-06	9.34E-05	3.950373526
ANGPTL7	-0.669012632	12.71020366	-4.802776072	4.83E-06	0.000118604	3.663332191
KRT19	-0.597188549	11.44441182	-4.755462004	5.87E-06	0.000139624	3.476375057
NRXN1	-0.64333537	9.915355518	-4.733194373	6.44E-06	0.000150062	3.388810531
PMP2	-0.743966116	11.79032207	-4.486739115	1.75E-05	0.000340106	2.438258521
EGFL6	1.093098342	7.907517941	4.004126166	0.000111579	0.001556463	0.681770617
GFAP	-0.613886975	8.472590333	-3.929893653	0.000146627	0.001937624	0.424684982
