# Supplementary material for: Identification of Adipogenesis Subgroups and Immune Infiltration Characteristics in Diabetic Peripheral Neuropathy
Source: J Immunol Res. 2023 Jan 19;2023:3673094. doi: 10.1155/2023/3673094 (PMC9893521; doi:10.1155/2023/3673094)
Supplement: Supplementary 2 — See Table S1-S9 for raw data. Table S1: differential expression analysis of GSE95849. Table S2: differentially expressed adipogenesis-related genes. Table S3: merged dataset with limma package. Table S4: results of ssGSEA. Table S5: results of GSEA. Table S6: differential expression analysis between cluster 1 and cluster 2. Table S7: GO analysis. Table S8: KEGG analysis. Table S9: IHC assay. [file 3673094.f2.zip › Table S7.txt]

Table S7:GO analysis
Dataset:	Merged dataset
Description:	cluster2 to cluster1
ONTOLOGY	ID	Description	GeneRatio	BgRatio	pvalue	p.adjust	qvalue	geneID	Count
BP	GO:0010876	lipid localization	21/125	448/18723	2.06E-12	5.09E-09	4.00E-09	ABCD2/ACSL1/ACVR1C/ADIPOQ/AKR1C1/ANO3/APOE/APOL6/CD36/CIDEA/DGAT2/FABP4/FZD4/LEP/LPL/PLIN2/PNPLA2/PPARG/RBP4/SLC2A1/VLDLR	21
BP	GO:0006066	alcohol metabolic process	18/125	353/18723	2.26E-11	2.79E-08	2.20E-08	ACSS2/AKR1C1/ALDH2/APOE/CEBPA/DGAT2/GPD1/IDH1/IGF1/INSIG1/LEP/LIPE/PCK1/PNPLA2/RBP4/RETSAT/TM7SF2/VLDLR	18
BP	GO:0019915	lipid storage	10/125	87/18723	3.17E-10	2.61E-07	2.05E-07	ACVR1C/APOE/CD36/CIDEA/DGAT2/LEP/LPL/PLIN2/PNPLA2/PPARG	10
BP	GO:0006631	fatty acid metabolic process	17/125	390/18723	9.50E-10	5.87E-07	4.62E-07	ABCD2/ACSL1/ACSS2/ADIPOQ/AKR1C1/CD36/DGAT2/FASN/GPAM/INSIG1/LEP/LPL/PCK1/PLP1/PPARG/PRKAR2B/SCD	17
BP	GO:0006641	triglyceride metabolic process	10/125	100/18723	1.27E-09	6.30E-07	4.95E-07	ACSL1/APOE/DGAT2/GPAM/INSIG1/LIPE/LPL/PCK1/PNPLA2/THRSP	10
BP	GO:0034308	primary alcohol metabolic process	10/125	102/18723	1.55E-09	6.39E-07	5.02E-07	ACSS2/AKR1C1/ALDH2/DGAT2/GPD1/IGF1/LIPE/PNPLA2/RBP4/RETSAT	10
BP	GO:0016042	lipid catabolic process	15/125	320/18723	3.73E-09	1.32E-06	1.04E-06	ABCD2/ADIPOQ/ADRA2A/APOE/CIDEA/HSD11B1/IDH1/LEP/LGALS12/LIPE/LPL/PCK1/PDE3B/PLIN1/PNPLA2	15
BP	GO:0019216	regulation of lipid metabolic process	15/125	331/18723	5.89E-09	1.82E-06	1.43E-06	ABCD2/ADIPOQ/ADRA2A/APOE/CIDEA/DGAT2/IDH1/INSIG1/LEP/LGALS12/PCK1/PDE3B/PNPLA2/PPARG/THRSP	15
BP	GO:0006869	lipid transport	16/125	398/18723	9.71E-09	2.67E-06	2.10E-06	ABCD2/ACSL1/ADIPOQ/AKR1C1/ANO3/APOE/APOL6/CD36/FABP4/FZD4/LEP/PLIN2/PPARG/RBP4/SLC2A1/VLDLR	16
BP	GO:0015909	long-chain fatty acid transport	8/125	65/18723	1.16E-08	2.86E-06	2.25E-06	ABCD2/ACSL1/APOE/CD36/FABP4/PLIN2/PPARG/SLC2A1	8
BP	GO:0006639	acylglycerol metabolic process	10/125	128/18723	1.43E-08	3.17E-06	2.49E-06	ACSL1/APOE/DGAT2/GPAM/INSIG1/LIPE/LPL/PCK1/PNPLA2/THRSP	10
BP	GO:0006638	neutral lipid metabolic process	10/125	129/18723	1.54E-08	3.17E-06	2.49E-06	ACSL1/APOE/DGAT2/GPAM/INSIG1/LIPE/LPL/PCK1/PNPLA2/THRSP	10
BP	GO:0010889	regulation of sequestering of triglyceride	5/125	15/18723	3.48E-08	6.47E-06	5.09E-06	CIDEA/LPL/PLIN2/PNPLA2/PPARG	5
BP	GO:0046460	neutral lipid biosynthetic process	7/125	50/18723	3.93E-08	6.47E-06	5.09E-06	ACSL1/DGAT2/GPAM/LPL/PCK1/PNPLA2/THRSP	7
BP	GO:0046463	acylglycerol biosynthetic process	7/125	50/18723	3.93E-08	6.47E-06	5.09E-06	ACSL1/DGAT2/GPAM/LPL/PCK1/PNPLA2/THRSP	7
BP	GO:0030730	sequestering of triglyceride	5/125	18/18723	9.78E-08	1.45E-05	1.14E-05	CIDEA/LPL/PLIN2/PNPLA2/PPARG	5
BP	GO:0010883	regulation of lipid storage	7/125	57/18723	1.00E-07	1.45E-05	1.14E-05	CD36/CIDEA/LEP/LPL/PLIN2/PNPLA2/PPARG	7
BP	GO:0015908	fatty acid transport	8/125	86/18723	1.08E-07	1.48E-05	1.17E-05	ABCD2/ACSL1/APOE/CD36/FABP4/PLIN2/PPARG/SLC2A1	8
BP	GO:0015849	organic acid transport	13/125	303/18723	1.22E-07	1.59E-05	1.25E-05	ABCD2/ACSL1/AKR1C1/APOE/CD36/FABP4/GFAP/LEP/PLIN2/PPARG/SLC16A7/SLC29A4/SLC2A1	13
BP	GO:0050994	regulation of lipid catabolic process	7/125	61/18723	1.61E-07	2.00E-05	1.57E-05	ABCD2/ADRA2A/CIDEA/IDH1/LGALS12/PDE3B/PNPLA2	7
BP	GO:0006091	generation of precursor metabolites and energy	16/125	490/18723	1.72E-07	2.01E-05	1.58E-05	ACO1/ACSS2/ADIPOQ/AIFM2/ALDH2/ASPH/CEBPA/GPD1/GYG2/HK2/IDH1/IGF1/LEP/PFKFB1/PPP1R1A/PYGL	16
BP	GO:0055088	lipid homeostasis	10/125	167/18723	1.79E-07	2.01E-05	1.58E-05	AKR1C1/APOE/CEBPA/DGAT2/FABP4/GPAM/INSIG1/LPL/PNPLA2/PPARG	10
BP	GO:0070542	response to fatty acid	7/125	64/18723	2.26E-07	2.43E-05	1.91E-05	ACSL1/ADIPOQ/AKR1C1/CD36/DGAT2/LPL/SCD	7
BP	GO:0001659	temperature homeostasis	10/125	174/18723	2.62E-07	2.70E-05	2.12E-05	ACSL1/ADAMTS5/ADIPOQ/CD36/CIDEA/FABP4/G0S2/LEP/PTGER3/SCD	10
BP	GO:0019432	triglyceride biosynthetic process	6/125	42/18723	3.38E-07	3.34E-05	2.63E-05	ACSL1/DGAT2/GPAM/LPL/PCK1/THRSP	6
BP	GO:1905952	regulation of lipid localization	10/125	181/18723	3.78E-07	3.59E-05	2.82E-05	ACSL1/ADIPOQ/APOE/CD36/CIDEA/LEP/LPL/PLIN2/PNPLA2/PPARG	10
BP	GO:0044262	cellular carbohydrate metabolic process	12/125	283/18723	4.35E-07	3.98E-05	3.13E-05	ADIPOQ/DGAT2/GYG2/HK2/IDH1/IGF1/LEP/PCK1/PFKFB1/PFKFB3/PPP1R1A/PYGL	12
BP	GO:0106106	cold-induced thermogenesis	9/125	144/18723	5.26E-07	4.48E-05	3.52E-05	ACSL1/ADAMTS5/ADIPOQ/CD36/CIDEA/FABP4/G0S2/LEP/SCD	9
BP	GO:0120161	regulation of cold-induced thermogenesis	9/125	144/18723	5.26E-07	4.48E-05	3.52E-05	ACSL1/ADAMTS5/ADIPOQ/CD36/CIDEA/FABP4/G0S2/LEP/SCD	9
BP	GO:1902652	secondary alcohol metabolic process	9/125	147/18723	6.25E-07	5.15E-05	4.05E-05	APOE/CEBPA/DGAT2/IDH1/INSIG1/LEP/LIPE/TM7SF2/VLDLR	9
BP	GO:0006094	gluconeogenesis	7/125	75/18723	6.80E-07	5.42E-05	4.27E-05	ADIPOQ/DGAT2/GPD1/LEP/PCK1/PFKFB1/RBP4	7
BP	GO:1905954	positive regulation of lipid localization	8/125	110/18723	7.30E-07	5.64E-05	4.44E-05	ACSL1/ADIPOQ/APOE/CD36/CIDEA/LPL/PLIN2/PPARG	8
BP	GO:0019319	hexose biosynthetic process	7/125	78/18723	8.90E-07	6.67E-05	5.25E-05	ADIPOQ/DGAT2/GPD1/LEP/PCK1/PFKFB1/RBP4	7
BP	GO:1990845	adaptive thermogenesis	9/125	157/18723	1.09E-06	7.90E-05	6.22E-05	ACSL1/ADAMTS5/ADIPOQ/CD36/CIDEA/FABP4/G0S2/LEP/SCD	9
BP	GO:0005996	monosaccharide metabolic process	11/125	257/18723	1.23E-06	8.61E-05	6.77E-05	ADIPOQ/DGAT2/GPD1/HK2/IGF1/LEP/PCK1/PFKFB1/PFKFB3/RBP4/SLC2A1	11
BP	GO:0046364	monosaccharide biosynthetic process	7/125	82/18723	1.25E-06	8.61E-05	6.77E-05	ADIPOQ/DGAT2/GPD1/LEP/PCK1/PFKFB1/RBP4	7
BP	GO:0051235	maintenance of location	12/125	327/18723	1.99E-06	0.000132832	0.000104472	ACVR1C/APOE/CD36/CIDEA/DGAT2/HK2/INSIG1/LEP/LPL/PLIN2/PNPLA2/PPARG	12
BP	GO:0015850	organic hydroxy compound transport	11/125	284/18723	3.24E-06	0.000210544	0.000165591	ADIPOQ/ADRA2A/AKR1C1/APOE/AQP7/CD36/LEP/PPARG/RBP4/SLC16A7/SLC29A4	11
BP	GO:0008203	cholesterol metabolic process	8/125	137/18723	3.83E-06	0.000240952	0.000189507	APOE/CEBPA/DGAT2/INSIG1/LEP/LIPE/TM7SF2/VLDLR	8
BP	GO:0120162	positive regulation of cold-induced thermogenesis	7/125	97/18723	3.90E-06	0.000240952	0.000189507	ACSL1/ADIPOQ/CD36/FABP4/G0S2/LEP/SCD	7
BP	GO:0045598	regulation of fat cell differentiation	8/125	139/18723	4.27E-06	0.000255642	0.000201061	ADIPOQ/CEBPA/INSIG1/LEP/LGALS12/LPL/PPARG/SIX1	8
BP	GO:0019318	hexose metabolic process	10/125	237/18723	4.34E-06	0.000255642	0.000201061	ADIPOQ/DGAT2/GPD1/HK2/IGF1/LEP/PCK1/PFKFB1/PFKFB3/RBP4	10
BP	GO:1902001	fatty acid transmembrane transport	4/125	18/18723	5.39E-06	0.000309776	0.000243637	ABCD2/ACSL1/CD36/SLC2A1	4
BP	GO:0022600	digestive system process	7/125	104/18723	6.20E-06	0.000348529	0.000274115	ACO1/ADRA2A/AKR1C1/CD36/LEP/PTGER3/RBP4	7
BP	GO:0006006	glucose metabolic process	9/125	196/18723	6.75E-06	0.000370882	0.000291696	ADIPOQ/DGAT2/GPD1/HK2/IGF1/LEP/PCK1/PFKFB1/RBP4	9
BP	GO:0050892	intestinal absorption	5/125	41/18723	7.57E-06	0.000406584	0.000319776	ACO1/ADRA2A/AKR1C1/CD36/LEP	5
BP	GO:0016125	sterol metabolic process	8/125	152/18723	8.27E-06	0.000435118	0.000342217	APOE/CEBPA/DGAT2/INSIG1/LEP/LIPE/TM7SF2/VLDLR	8
BP	GO:0016051	carbohydrate biosynthetic process	9/125	202/18723	8.61E-06	0.000443572	0.000348867	ADIPOQ/DGAT2/GPD1/GYG2/IGF1/LEP/PCK1/PFKFB1/RBP4	9
BP	GO:0032868	response to insulin	10/125	264/18723	1.12E-05	0.000565276	0.000444585	ACVR1C/ADIPOQ/INSIG1/LEP/LPL/PCK1/PDE3B/PFKFB1/PPARG/SLC2A1	10
BP	GO:0046486	glycerolipid metabolic process	12/125	392/18723	1.26E-05	0.000622085	0.000489266	ACSL1/AGPAT2/APOE/DGAT2/GPAM/GPD1/INSIG1/LIPE/LPL/PCK1/PNPLA2/THRSP	12
BP	GO:0001523	retinoid metabolic process	6/125	81/18723	1.69E-05	0.000820132	0.000645028	AKR1C1/DGAT2/LIPE/PNPLA2/RBP4/RETSAT	6
BP	GO:0046890	regulation of lipid biosynthetic process	8/125	171/18723	1.95E-05	0.000927495	0.000729468	ABCD2/APOE/DGAT2/IDH1/INSIG1/LEP/PCK1/THRSP	8
BP	GO:0042572	retinol metabolic process	5/125	50/18723	2.04E-05	0.00093334	0.000734065	DGAT2/LIPE/PNPLA2/RBP4/RETSAT	5
BP	GO:0050873	brown fat cell differentiation	5/125	50/18723	2.04E-05	0.00093334	0.000734065	ADIPOQ/CEBPA/FABP4/LEP/SIX1	5
BP	GO:0046339	diacylglycerol metabolic process	4/125	25/18723	2.15E-05	0.000965624	0.000759456	DGAT2/GPAM/LIPE/PNPLA2	4
BP	GO:0097006	regulation of plasma lipoprotein particle levels	6/125	85/18723	2.23E-05	0.000984896	0.000774614	ADIPOQ/APOE/CD36/DGAT2/LPL/VLDLR	6
BP	GO:0051224	negative regulation of protein transport	7/125	127/18723	2.30E-05	0.000997101	0.000784213	ACVR1C/ADIPOQ/ADRA2A/APOE/CD36/DMTN/INSIG1	7
BP	GO:0045444	fat cell differentiation	9/125	229/18723	2.34E-05	0.000997946	0.000784878	ADIPOQ/CEBPA/FABP4/INSIG1/LEP/LGALS12/LPL/PPARG/SIX1	9
BP	GO:0016101	diterpenoid metabolic process	6/125	87/18723	2.55E-05	0.001049908	0.000825745	AKR1C1/DGAT2/LIPE/PNPLA2/RBP4/RETSAT	6
BP	GO:0150104	transport across blood-brain barrier	6/125	87/18723	2.55E-05	0.001049908	0.000825745	APOE/CD36/SLC16A7/SLC24A3/SLC29A4/SLC2A1	6
BP	GO:0034381	plasma lipoprotein particle clearance	5/125	53/18723	2.72E-05	0.001084477	0.000852934	ADIPOQ/APOE/CD36/DGAT2/VLDLR	5
BP	GO:0010232	vascular transport	6/125	88/18723	2.72E-05	0.001084477	0.000852934	APOE/CD36/SLC16A7/SLC24A3/SLC29A4/SLC2A1	6
BP	GO:1904950	negative regulation of establishment of protein localization	7/125	131/18723	2.81E-05	0.001102202	0.000866874	ACVR1C/ADIPOQ/ADRA2A/APOE/CD36/DMTN/INSIG1	7
BP	GO:0015911	long-chain fatty acid import across plasma membrane	3/125	10/18723	3.37E-05	0.001301209	0.001023391	ACSL1/CD36/SLC2A1	3
BP	GO:0010884	positive regulation of lipid storage	4/125	28/18723	3.42E-05	0.001302153	0.001024134	CD36/CIDEA/LPL/PLIN2	4
BP	GO:0007586	digestion	7/125	137/18723	3.75E-05	0.001402896	0.001103368	ACO1/ADRA2A/AKR1C1/CD36/LEP/PTGER3/RBP4	7
BP	GO:0006637	acyl-CoA metabolic process	6/125	96/18723	4.46E-05	0.001596082	0.001255308	ACSL1/ACSS2/DGAT2/FASN/GLYAT/GPAM	6
BP	GO:0035383	thioester metabolic process	6/125	96/18723	4.46E-05	0.001596082	0.001255308	ACSL1/ACSS2/DGAT2/FASN/GLYAT/GPAM	6
BP	GO:0042632	cholesterol homeostasis	6/125	96/18723	4.46E-05	0.001596082	0.001255308	AKR1C1/APOE/DGAT2/FABP4/INSIG1/LPL	6
BP	GO:0006721	terpenoid metabolic process	6/125	97/18723	4.72E-05	0.001644444	0.001293343	AKR1C1/DGAT2/LIPE/PNPLA2/RBP4/RETSAT	6
BP	GO:0055092	sterol homeostasis	6/125	97/18723	4.72E-05	0.001644444	0.001293343	AKR1C1/APOE/DGAT2/FABP4/INSIG1/LPL	6
BP	GO:0008202	steroid metabolic process	10/125	319/18723	5.63E-05	0.001933767	0.001520894	AKR1C1/APOE/CEBPA/DGAT2/HSD11B1/INSIG1/LEP/LIPE/TM7SF2/VLDLR	10
BP	GO:0010743	regulation of macrophage derived foam cell differentiation	4/125	32/18723	5.89E-05	0.00198161	0.001558522	ADIPOQ/CD36/LPL/PPARG	4
BP	GO:0042593	glucose homeostasis	9/125	258/18723	5.93E-05	0.00198161	0.001558522	ADIPOQ/ADRA2A/CEBPA/HK2/LEP/PCK1/PPARG/PYGL/RBP4	9
BP	GO:0033500	carbohydrate homeostasis	9/125	259/18723	6.11E-05	0.00201432	0.001584249	ADIPOQ/ADRA2A/CEBPA/HK2/LEP/PCK1/PPARG/PYGL/RBP4	9
BP	GO:0045833	negative regulation of lipid metabolic process	6/125	102/18723	6.26E-05	0.002037366	0.001602374	ADRA2A/APOE/CIDEA/DGAT2/INSIG1/PDE3B	6
BP	GO:1903825	organic acid transmembrane transport	7/125	150/18723	6.67E-05	0.002140894	0.001683798	ABCD2/ACSL1/CD36/GFAP/SLC16A7/SLC29A4/SLC2A1	7
BP	GO:0019693	ribose phosphate metabolic process	11/125	396/18723	7.08E-05	0.002242672	0.001763845	ACSL1/ACSS2/DGAT2/FASN/GLYAT/GPAM/GPD1/HK2/IGF1/PFKFB1/PYGL	11
BP	GO:0048638	regulation of developmental growth	10/125	330/18723	7.47E-05	0.002323313	0.001827269	APOE/AR/GPAM/IGF1/L1CAM/LEP/PLXNA4/RBP4/SEMA3G/SIX1	10
BP	GO:0055094	response to lipoprotein particle	4/125	34/18723	7.52E-05	0.002323313	0.001827269	APOE/CD36/LPL/PPARG	4
BP	GO:0031667	response to nutrient levels	12/125	474/18723	7.99E-05	0.00243923	0.001918437	ACSL1/ACVR1C/ADIPOQ/APOE/CDKN2B/LEP/LPL/NQO1/PCK1/PFKFB1/PPARG/SLC2A1	12
BP	GO:0062012	regulation of small molecule metabolic process	10/125	334/18723	8.25E-05	0.00248804	0.001956826	ABCD2/ADIPOQ/APOE/DGAT2/GPD1/IGF1/INSIG1/LEP/PFKFB1/PPARG	10
BP	GO:0042180	cellular ketone metabolic process	8/125	211/18723	8.67E-05	0.002582795	0.00203135	ABCD2/ADIPOQ/AIFM2/AKR1C1/DGAT2/GPD1/INSIG1/PPARG	8
BP	GO:0071402	cellular response to lipoprotein particle stimulus	4/125	36/18723	9.45E-05	0.002781623	0.002187727	APOE/CD36/LPL/PPARG	4
BP	GO:0044242	cellular lipid catabolic process	8/125	214/18723	9.57E-05	0.002782348	0.002188297	ABCD2/ADIPOQ/IDH1/LEP/LIPE/LPL/PCK1/PNPLA2	8
BP	GO:0050872	white fat cell differentiation	3/125	14/18723	0.000100209	0.002880431	0.002265439	CEBPA/FABP4/PPARG	3
BP	GO:0043434	response to peptide hormone	11/125	414/18723	0.00010496	0.002982307	0.002345563	ACVR1C/ADIPOQ/INSIG1/LEP/LPL/PCK1/PDE3B/PFKFB1/PPARG/SLC2A1/TIMP4	11
BP	GO:0006633	fatty acid biosynthetic process	7/125	163/18723	0.000112381	0.003156895	0.002482876	ABCD2/ACSS2/FASN/INSIG1/LPL/PLP1/SCD	7
BP	GO:0010742	macrophage derived foam cell differentiation	4/125	38/18723	0.000117231	0.003219958	0.002532474	ADIPOQ/CD36/LPL/PPARG	4
BP	GO:0090077	foam cell differentiation	4/125	38/18723	0.000117231	0.003219958	0.002532474	ADIPOQ/CD36/LPL/PPARG	4
BP	GO:0006720	isoprenoid metabolic process	6/125	116/18723	0.000127935	0.003454365	0.002716834	AKR1C1/DGAT2/LIPE/PNPLA2/RBP4/RETSAT	6
BP	GO:0048608	reproductive structure development	11/125	424/18723	0.000129446	0.003454365	0.002716834	AR/BOK/CEBPA/FZD4/IDH1/ITGB8/KRT19/LEP/MGST1/PPARG/RBP4	11
BP	GO:0090207	regulation of triglyceride metabolic process	4/125	39/18723	0.000129958	0.003454365	0.002716834	APOE/DGAT2/PNPLA2/THRSP	4
BP	GO:0030301	cholesterol transport	6/125	117/18723	0.000134122	0.003527124	0.002774058	ADIPOQ/AKR1C1/APOE/CD36/LEP/PPARG	6
BP	GO:0046323	glucose import	5/125	74/18723	0.000136424	0.003545275	0.002788333	ADIPOQ/HK2/IGF1/LEP/SLC2A1	5
BP	GO:0061458	reproductive system development	11/125	427/18723	0.000137681	0.003545275	0.002788333	AR/BOK/CEBPA/FZD4/IDH1/ITGB8/KRT19/LEP/MGST1/PPARG/RBP4	11
BP	GO:0051048	negative regulation of secretion	7/125	171/18723	0.000151347	0.003848248	0.00302662	ACVR1C/ADIPOQ/ADRA2A/APOE/ERBB3/LEP/PTGER3	7
BP	GO:0055089	fatty acid homeostasis	3/125	16/18723	0.00015267	0.003848248	0.00302662	APOE/DGAT2/GPAM	3
BP	GO:0071901	negative regulation of protein serine/threonine kinase activity	6/125	120/18723	0.000154117	0.003848248	0.00302662	ADIPOQ/APOE/CDKN2B/CEBPA/PPARG/PRKAR2B	6
BP	GO:0007584	response to nutrient	7/125	174/18723	0.000168515	0.004165702	0.003276295	ACSL1/ADIPOQ/CDKN2B/LEP/LPL/NQO1/PPARG	7
BP	GO:0090317	negative regulation of intracellular protein transport	4/125	42/18723	0.000174139	0.004262097	0.003352109	ADIPOQ/CD36/DMTN/INSIG1	4
BP	GO:0009150	purine ribonucleotide metabolic process	10/125	368/18723	0.000182222	0.004384987	0.003448761	ACSL1/ACSS2/DGAT2/FASN/GLYAT/GPAM/GPD1/HK2/IGF1/PFKFB1	10
BP	GO:0044539	long-chain fatty acid import into cell	3/125	17/18723	0.000184482	0.004384987	0.003448761	ACSL1/CD36/SLC2A1	3
BP	GO:0140354	lipid import into cell	3/125	17/18723	0.000184482	0.004384987	0.003448761	ACSL1/CD36/SLC2A1	3
BP	GO:0033865	nucleoside bisphosphate metabolic process	6/125	128/18723	0.000219131	0.005042429	0.003965835	ACSL1/ACSS2/DGAT2/FASN/GLYAT/GPAM	6
BP	GO:0033875	ribonucleoside bisphosphate metabolic process	6/125	128/18723	0.000219131	0.005042429	0.003965835	ACSL1/ACSS2/DGAT2/FASN/GLYAT/GPAM	6
BP	GO:0034032	purine nucleoside bisphosphate metabolic process	6/125	128/18723	0.000219131	0.005042429	0.003965835	ACSL1/ACSS2/DGAT2/FASN/GLYAT/GPAM	6
BP	GO:0030299	intestinal cholesterol absorption	3/125	18/18723	0.0002203	0.005042429	0.003965835	AKR1C1/CD36/LEP	3
BP	GO:0015918	sterol transport	6/125	130/18723	0.000238346	0.005405423	0.004251327	ADIPOQ/AKR1C1/APOE/CD36/LEP/PPARG	6
BP	GO:0006112	energy reserve metabolic process	5/125	84/18723	0.000247928	0.005532786	0.004351497	GYG2/IGF1/LEP/PPP1R1A/PYGL	5
BP	GO:0046683	response to organophosphorus	6/125	131/18723	0.000248438	0.005532786	0.004351497	ADIPOQ/AKR1C1/DMTN/GPD1/PCK1/PFKFB1	6
BP	GO:0006071	glycerol metabolic process	3/125	19/18723	0.000260333	0.005675544	0.004463775	DGAT2/LEP/PCK1	3
BP	GO:0010885	regulation of cholesterol storage	3/125	19/18723	0.000260333	0.005675544	0.004463775	CD36/LPL/PPARG	3
BP	GO:0009259	ribonucleotide metabolic process	10/125	385/18723	0.000261736	0.005675544	0.004463775	ACSL1/ACSS2/DGAT2/FASN/GLYAT/GPAM/GPD1/HK2/IGF1/PFKFB1	10
BP	GO:0015980	energy derivation by oxidation of organic compounds	9/125	318/18723	0.000286455	0.006157547	0.004842867	ACO1/AIFM2/GPD1/GYG2/IDH1/IGF1/LEP/PPP1R1A/PYGL	9
BP	GO:0045017	glycerolipid biosynthetic process	8/125	252/18723	0.000292492	0.006233109	0.004902296	ACSL1/AGPAT2/DGAT2/GPAM/LPL/PCK1/PNPLA2/THRSP	8
BP	GO:0009743	response to carbohydrate	8/125	253/18723	0.000300378	0.006346439	0.004991429	ACVR1C/ADIPOQ/ADRA2A/GPAM/LEP/LPL/NQO1/PCK1	8
BP	GO:0034754	cellular hormone metabolic process	6/125	137/18723	0.000316267	0.006625526	0.005210929	AKR1C1/DGAT2/LIPE/PNPLA2/RBP4/RETSAT	6
BP	GO:0006163	purine nucleotide metabolic process	10/125	396/18723	0.000327308	0.006799201	0.005347524	ACSL1/ACSS2/DGAT2/FASN/GLYAT/GPAM/GPD1/HK2/IGF1/PFKFB1	10
BP	GO:0010878	cholesterol storage	3/125	21/18723	0.000353852	0.007169862	0.005639046	CD36/LPL/PPARG	3
BP	GO:0044241	lipid digestion	3/125	21/18723	0.000353852	0.007169862	0.005639046	AKR1C1/CD36/LEP	3
BP	GO:0098856	intestinal lipid absorption	3/125	21/18723	0.000353852	0.007169862	0.005639046	AKR1C1/CD36/LEP	3
BP	GO:0003018	vascular process in circulatory system	8/125	263/18723	0.000389231	0.007806692	0.006139908	ADRA2A/APOE/CD36/LEP/SLC16A7/SLC24A3/SLC29A4/SLC2A1	8
BP	GO:0062013	positive regulation of small molecule metabolic process	6/125	143/18723	0.000397836	0.007806692	0.006139908	ABCD2/ADIPOQ/DGAT2/GPD1/IGF1/PPARG	6
BP	GO:0019217	regulation of fatty acid metabolic process	5/125	93/18723	0.000397914	0.007806692	0.006139908	ABCD2/ADIPOQ/DGAT2/INSIG1/PPARG	5
BP	GO:0051591	response to cAMP	5/125	93/18723	0.000397914	0.007806692	0.006139908	ADIPOQ/DMTN/GPD1/PCK1/PFKFB1	5
BP	GO:0019400	alditol metabolic process	3/125	22/18723	0.000407732	0.007874316	0.006193094	DGAT2/LEP/PCK1	3
BP	GO:0071404	cellular response to low-density lipoprotein particle stimulus	3/125	22/18723	0.000407732	0.007874316	0.006193094	CD36/LPL/PPARG	3
BP	GO:0032869	cellular response to insulin stimulus	7/125	203/18723	0.000430427	0.008186252	0.006438429	ADIPOQ/INSIG1/LEP/LPL/PCK1/PDE3B/PPARG	7
BP	GO:0071320	cellular response to cAMP	4/125	53/18723	0.000430507	0.008186252	0.006438429	ADIPOQ/DMTN/GPD1/PCK1	4
BP	GO:0010888	negative regulation of lipid storage	3/125	23/18723	0.000466612	0.008805076	0.00692513	LEP/PNPLA2/PPARG	3
BP	GO:0072521	purine-containing compound metabolic process	10/125	416/18723	0.000481775	0.009022332	0.007096	ACSL1/ACSS2/DGAT2/FASN/GLYAT/GPAM/GPD1/HK2/IGF1/PFKFB1	10
BP	GO:0045834	positive regulation of lipid metabolic process	6/125	149/18723	0.000494997	0.009131585	0.007181927	ABCD2/ADIPOQ/APOE/DGAT2/PNPLA2/PPARG	6
BP	GO:1905039	carboxylic acid transmembrane transport	6/125	149/18723	0.000494997	0.009131585	0.007181927	ABCD2/ACSL1/CD36/GFAP/SLC16A7/SLC2A1	6
BP	GO:0002021	response to dietary excess	3/125	24/18723	0.000530679	0.009645879	0.007586416	ACVR1C/APOE/LEP	3
BP	GO:0051043	regulation of membrane protein ectodomain proteolysis	3/125	24/18723	0.000530679	0.009645879	0.007586416	ADRA2A/APOE/TIMP4	3
BP	GO:0008643	carbohydrate transport	6/125	152/18723	0.000550037	0.009924748	0.007805744	ADIPOQ/AQP7/HK2/IGF1/LEP/SLC2A1	6
BP	GO:0006469	negative regulation of protein kinase activity	7/125	212/18723	0.000557606	0.009988417	0.007855819	ADIPOQ/APOE/CDKN2B/CEBPA/FABP4/PPARG/PRKAR2B	7
BP	GO:0120254	olefinic compound metabolic process	6/125	153/18723	0.000569403	0.010126359	0.007964309	AKR1C1/DGAT2/LIPE/PNPLA2/RBP4/RETSAT	6
BP	GO:0072330	monocarboxylic acid biosynthetic process	7/125	214/18723	0.000589562	0.010409981	0.008187377	ABCD2/ACSS2/FASN/INSIG1/LPL/PLP1/SCD	7
BP	GO:0046835	carbohydrate phosphorylation	3/125	25/18723	0.000600115	0.010447074	0.00821655	HK2/PFKFB1/PFKFB3	3
BP	GO:0050995	negative regulation of lipid catabolic process	3/125	25/18723	0.000600115	0.010447074	0.00821655	ADRA2A/CIDEA/PDE3B	3
BP	GO:0032387	negative regulation of intracellular transport	4/125	58/18723	0.000607938	0.010509246	0.008265448	ADIPOQ/CD36/DMTN/INSIG1	4
BP	GO:0046324	regulation of glucose import	4/125	59/18723	0.000648812	0.011137936	0.008759908	ADIPOQ/HK2/IGF1/LEP	4
BP	GO:0042445	hormone metabolic process	7/125	218/18723	0.000657842	0.011215065	0.008820569	AKR1C1/DGAT2/LEP/LIPE/PNPLA2/RBP4/RETSAT	7
BP	GO:0010875	positive regulation of cholesterol efflux	3/125	26/18723	0.000675096	0.011419502	0.008981358	ADIPOQ/APOE/PPARG	3
BP	GO:0009306	protein secretion	9/125	359/18723	0.000688311	0.011419502	0.008981358	ACVR1C/ADRA2A/APOE/DMTN/IGF1/LEP/NNAT/OLFM2/RBP4	9
BP	GO:0071900	regulation of protein serine/threonine kinase activity	9/125	359/18723	0.000688311	0.011419502	0.008981358	ACSL1/ADIPOQ/ADRA2A/APOE/CDKN2B/CEBPA/FZD4/PPARG/PRKAR2B	9
BP	GO:1901653	cellular response to peptide	9/125	359/18723	0.000688311	0.011419502	0.008981358	ADIPOQ/CD36/IGF1/INSIG1/LEP/LPL/PCK1/PDE3B/PPARG	9
BP	GO:0035592	establishment of protein localization to extracellular region	9/125	360/18723	0.000702049	0.011569773	0.009099544	ACVR1C/ADRA2A/APOE/DMTN/IGF1/LEP/NNAT/OLFM2/RBP4	9
BP	GO:0006090	pyruvate metabolic process	5/125	106/18723	0.000724271	0.011856939	0.009325399	GPD1/HK2/IGF1/PCK1/PFKFB1	5
BP	GO:0007263	nitric oxide mediated signal transduction	3/125	27/18723	0.000755796	0.012291626	0.009667277	APOE/CD36/RASD1	3
BP	GO:0034284	response to monosaccharide	7/125	225/18723	0.000792324	0.012801473	0.010068268	ACVR1C/ADIPOQ/ADRA2A/GPAM/LEP/LPL/PCK1	7
BP	GO:0071692	protein localization to extracellular region	9/125	368/18723	0.00082023	0.013166288	0.010355193	ACVR1C/ADRA2A/APOE/DMTN/IGF1/LEP/NNAT/OLFM2/RBP4	9
BP	GO:1904659	glucose transmembrane transport	5/125	110/18723	0.000856397	0.013658148	0.010742037	ADIPOQ/HK2/IGF1/LEP/SLC2A1	5
BP	GO:0046888	negative regulation of hormone secretion	4/125	64/18723	0.000882827	0.013936605	0.010961041	ACVR1C/ADIPOQ/ADRA2A/LEP	4
BP	GO:0045862	positive regulation of proteolysis	9/125	372/18723	0.000885132	0.013936605	0.010961041	ACVR1C/ADRA2A/APOE/ASPH/BOK/CEBPA/PCOLCE2/PPARG/SPON1	9
BP	GO:0006734	NADH metabolic process	3/125	29/18723	0.000935021	0.014446079	0.011361739	GPD1/HK2/NQO1	3
BP	GO:0019433	triglyceride catabolic process	3/125	29/18723	0.000935021	0.014446079	0.011361739	LIPE/LPL/PNPLA2	3
BP	GO:1902430	negative regulation of amyloid-beta formation	3/125	29/18723	0.000935021	0.014446079	0.011361739	APOE/IGF1/SPON1	3
BP	GO:0044282	small molecule catabolic process	9/125	376/18723	0.000954158	0.014650173	0.011522257	ABCD2/ADIPOQ/ALDH1L1/ALDH2/APOE/FAH/HK2/LEP/PCK1	9
BP	GO:0045600	positive regulation of fat cell differentiation	4/125	66/18723	0.000991191	0.015124843	0.011895582	CEBPA/LPL/PPARG/SIX1	4
BP	GO:0008645	hexose transmembrane transport	5/125	114/18723	0.001005707	0.015252198	0.011995746	ADIPOQ/HK2/IGF1/LEP/SLC2A1	5
BP	GO:0006921	cellular component disassembly involved in execution phase of apoptosis	3/125	30/18723	0.001033873	0.015489295	0.012182221	ACVR1C/BOK/CIDEA	3
BP	GO:0019674	NAD metabolic process	3/125	30/18723	0.001033873	0.015489295	0.012182221	GPD1/HK2/NQO1	3
BP	GO:0030099	myeloid cell differentiation	9/125	381/18723	0.001046532	0.015584502	0.012257101	ADIPOQ/CDKN2B/CEBPA/DMTN/EPB42/FASN/ITGB8/PPARG/TF	9
BP	GO:0033673	negative regulation of kinase activity	7/125	237/18723	0.001072675	0.015824781	0.012446078	ADIPOQ/APOE/CDKN2B/CEBPA/FABP4/PPARG/PRKAR2B	7
BP	GO:0009410	response to xenobiotic stimulus	10/125	462/18723	0.001075471	0.015824781	0.012446078	ACSL1/ADIPOQ/AGPAT2/AKR1C1/GLYAT/LPL/MGST1/NQO1/PLIN2/TIMP4	10
BP	GO:0015749	monosaccharide transmembrane transport	5/125	116/18723	0.001087225	0.015903085	0.012507664	ADIPOQ/HK2/IGF1/LEP/SLC2A1	5
BP	GO:1903828	negative regulation of cellular protein localization	5/125	117/18723	0.001129775	0.016428254	0.012920706	ADIPOQ/CD36/DMTN/INSIG1/MRAP	5
BP	GO:0045860	positive regulation of protein kinase activity	9/125	386/18723	0.001146039	0.016567301	0.013030065	ACSL1/ADIPOQ/ADRA2A/ERBB3/FZD4/IGF1/LEP/MMD/VLDLR	9
BP	GO:0033674	positive regulation of kinase activity	10/125	467/18723	0.001165995	0.016757793	0.013179886	ACSL1/ADIPOQ/ADRA2A/ERBB3/FZD4/IGF1/LEP/MMD/PFKFB1/VLDLR	10
BP	GO:0034219	carbohydrate transmembrane transport	5/125	118/18723	0.001173546	0.01676882	0.013188558	ADIPOQ/HK2/IGF1/LEP/SLC2A1	5
BP	GO:0010906	regulation of glucose metabolic process	5/125	119/18723	0.001218561	0.017279157	0.013589935	ADIPOQ/DGAT2/IGF1/LEP/PFKFB1	5
BP	GO:0051051	negative regulation of transport	10/125	470/18723	0.001223241	0.017279157	0.013589935	ACVR1C/ADIPOQ/ADRA2A/APOE/CD36/DMTN/ERBB3/INSIG1/LEP/PTGER3	10
BP	GO:0046394	carboxylic acid biosynthetic process	8/125	314/18723	0.001234198	0.017334869	0.013633752	ABCD2/ACSS2/FASN/INSIG1/LPL/PLOD2/PLP1/SCD	8
BP	GO:0006109	regulation of carbohydrate metabolic process	6/125	178/18723	0.001251202	0.017474413	0.013743502	ADIPOQ/DGAT2/GPD1/IGF1/LEP/PFKFB1	6
BP	GO:0016053	organic acid biosynthetic process	8/125	316/18723	0.001285006	0.017845699	0.014035516	ABCD2/ACSS2/FASN/INSIG1/LPL/PLOD2/PLP1/SCD	8
BP	GO:0072329	monocarboxylic acid catabolic process	5/125	122/18723	0.001361284	0.018533759	0.01457667	ABCD2/ADIPOQ/FAH/LEP/PCK1	5
BP	GO:0032640	tumor necrosis factor production	6/125	181/18723	0.001362943	0.018533759	0.01457667	ADIPOQ/CD36/CIDEA/IGF1/LEP/LPL	6
BP	GO:0032680	regulation of tumor necrosis factor production	6/125	181/18723	0.001362943	0.018533759	0.01457667	ADIPOQ/CD36/CIDEA/IGF1/LEP/LPL	6
BP	GO:1902992	negative regulation of amyloid precursor protein catabolic process	3/125	33/18723	0.001369253	0.018533759	0.01457667	APOE/IGF1/SPON1	3
BP	GO:0005977	glycogen metabolic process	4/125	72/18723	0.001372038	0.018533759	0.01457667	GYG2/IGF1/PPP1R1A/PYGL	4
BP	GO:0006073	cellular glucan metabolic process	4/125	73/18723	0.001444163	0.019297138	0.015177063	GYG2/IGF1/PPP1R1A/PYGL	4
BP	GO:0044042	glucan metabolic process	4/125	73/18723	0.001444163	0.019297138	0.015177063	GYG2/IGF1/PPP1R1A/PYGL	4
BP	GO:0030851	granulocyte differentiation	3/125	34/18723	0.001494485	0.019755971	0.015537931	ADIPOQ/CEBPA/FASN	3
BP	GO:0034383	low-density lipoprotein particle clearance	3/125	34/18723	0.001494485	0.019755971	0.015537931	ADIPOQ/CD36/DGAT2	3
BP	GO:0071706	tumor necrosis factor superfamily cytokine production	6/125	186/18723	0.00156594	0.0204815	0.016108555	ADIPOQ/CD36/CIDEA/IGF1/LEP/LPL	6
BP	GO:1903555	regulation of tumor necrosis factor superfamily cytokine production	6/125	186/18723	0.00156594	0.0204815	0.016108555	ADIPOQ/CD36/CIDEA/IGF1/LEP/LPL	6
BP	GO:0009117	nucleotide metabolic process	10/125	489/18723	0.00164157	0.021357686	0.016797669	ACSL1/ACSS2/DGAT2/FASN/GLYAT/GPAM/GPD1/HK2/IGF1/PFKFB1	10
BP	GO:0010827	regulation of glucose transmembrane transport	4/125	77/18723	0.001759183	0.022768071	0.017906927	ADIPOQ/HK2/IGF1/LEP	4
BP	GO:0032371	regulation of sterol transport	4/125	78/18723	0.001844813	0.023324761	0.018344759	ADIPOQ/APOE/LEP/PPARG	4
BP	GO:0032374	regulation of cholesterol transport	4/125	78/18723	0.001844813	0.023324761	0.018344759	ADIPOQ/APOE/LEP/PPARG	4
BP	GO:0034637	cellular carbohydrate biosynthetic process	4/125	78/18723	0.001844813	0.023324761	0.018344759	GYG2/IGF1/LEP/PCK1	4
BP	GO:1901616	organic hydroxy compound catabolic process	4/125	78/18723	0.001844813	0.023324761	0.018344759	ALDH2/APOE/FAH/MAOA	4
BP	GO:0006753	nucleoside phosphate metabolic process	10/125	497/18723	0.001849374	0.023324761	0.018344759	ACSL1/ACSS2/DGAT2/FASN/GLYAT/GPAM/GPD1/HK2/IGF1/PFKFB1	10
BP	GO:0050731	positive regulation of peptidyl-tyrosine phosphorylation	6/125	193/18723	0.001887868	0.023689391	0.018631539	ADIPOQ/ADRA2A/CD36/ERBB3/IGF1/LEP	6
BP	GO:0048241	epinephrine transport	2/125	10/18723	0.001921288	0.023986986	0.018865595	ADRA2A/SLC29A4	2
BP	GO:0050730	regulation of peptidyl-tyrosine phosphorylation	7/125	264/18723	0.001988165	0.024574283	0.0193275	ADIPOQ/ADRA2A/CD36/DMTN/ERBB3/IGF1/LEP	7
BP	GO:0010565	regulation of cellular ketone metabolic process	5/125	133/18723	0.001991632	0.024574283	0.0193275	ABCD2/ADIPOQ/DGAT2/INSIG1/PPARG	5
BP	GO:0006790	sulfur compound metabolic process	8/125	339/18723	0.001998152	0.024574283	0.0193275	ACSL1/ACSS2/DGAT2/FASN/GLYAT/GPAM/IDH1/SLC19A3	8
BP	GO:0032373	positive regulation of sterol transport	3/125	38/18723	0.002066358	0.025039393	0.019693306	ADIPOQ/APOE/PPARG	3
BP	GO:0032376	positive regulation of cholesterol transport	3/125	38/18723	0.002066358	0.025039393	0.019693306	ADIPOQ/APOE/PPARG	3
BP	GO:0071398	cellular response to fatty acid	3/125	38/18723	0.002066358	0.025039393	0.019693306	AKR1C1/DGAT2/LPL	3
BP	GO:0001933	negative regulation of protein phosphorylation	8/125	342/18723	0.002110504	0.025427764	0.019998757	ADIPOQ/APOE/CDKN2B/CEBPA/DMTN/FABP4/PPARG/PRKAR2B	8
BP	GO:0006096	glycolytic process	4/125	81/18723	0.00211898	0.025427764	0.019998757	GPD1/HK2/IGF1/PFKFB1	4
BP	GO:0050708	regulation of protein secretion	7/125	268/18723	0.002163815	0.025716112	0.02022554	ACVR1C/ADRA2A/APOE/IGF1/LEP/NNAT/RBP4	7
BP	GO:0051348	negative regulation of transferase activity	7/125	268/18723	0.002163815	0.025716112	0.02022554	ADIPOQ/APOE/CDKN2B/CEBPA/FABP4/PPARG/PRKAR2B	7
BP	GO:0006757	ATP generation from ADP	4/125	82/18723	0.002216289	0.025976106	0.020430024	GPD1/HK2/IGF1/PFKFB1	4
BP	GO:0045923	positive regulation of fatty acid metabolic process	3/125	39/18723	0.002227724	0.025976106	0.020430024	ABCD2/ADIPOQ/PPARG	3
BP	GO:0046461	neutral lipid catabolic process	3/125	39/18723	0.002227724	0.025976106	0.020430024	LIPE/LPL/PNPLA2	3
BP	GO:0046464	acylglycerol catabolic process	3/125	39/18723	0.002227724	0.025976106	0.020430024	LIPE/LPL/PNPLA2	3
BP	GO:0021561	facial nerve development	2/125	11/18723	0.002337997	0.0265116	0.020851186	PLXNA4/SIX1	2
BP	GO:0021610	facial nerve morphogenesis	2/125	11/18723	0.002337997	0.0265116	0.020851186	PLXNA4/SIX1	2
BP	GO:0033327	Leydig cell differentiation	2/125	11/18723	0.002337997	0.0265116	0.020851186	AR/MGST1	2
BP	GO:0045945	positive regulation of transcription by RNA polymerase III	2/125	11/18723	0.002337997	0.0265116	0.020851186	AR/CEBPA	2
BP	GO:0052646	alditol phosphate metabolic process	2/125	11/18723	0.002337997	0.0265116	0.020851186	GPAM/GPD1	2
BP	GO:0070417	cellular response to cold	2/125	11/18723	0.002337997	0.0265116	0.020851186	CIDEA/PLIN1	2
BP	GO:1901342	regulation of vasculature development	8/125	348/18723	0.002350127	0.026527461	0.020863661	ADAM12/ANGPTL7/HK2/HSPB6/ITGB8/LEP/PDE3B/PPARG	8
BP	GO:0071526	semaphorin-plexin signaling pathway	3/125	40/18723	0.002396703	0.026930225	0.021180432	NCAM1/PLXNA4/SEMA3G	3
BP	GO:0032370	positive regulation of lipid transport	4/125	84/18723	0.002420073	0.027069771	0.021290184	ACSL1/ADIPOQ/APOE/PPARG	4
BP	GO:0046165	alcohol biosynthetic process	5/125	140/18723	0.002490204	0.027728755	0.021808469	APOE/INSIG1/LEP/PCK1/TM7SF2	5
BP	GO:0097194	execution phase of apoptosis	4/125	85/18723	0.002526643	0.028008343	0.022028364	ACVR1C/BOK/CIDEA/CIDEC	4
BP	GO:0007548	sex differentiation	7/125	276/18723	0.002550973	0.028151812	0.022141201	AR/BOK/FZD4/IDH1/LEP/MGST1/RBP4	7
BP	GO:0045785	positive regulation of cell adhesion	9/125	437/18723	0.002668219	0.029314836	0.023055911	APBB1IP/CD36/DMTN/EGFL6/GPAM/IGF1/ITGA6/LEP/PCK1	9
BP	GO:0002573	myeloid leukocyte differentiation	6/125	208/18723	0.002744464	0.029636037	0.023308534	ADIPOQ/CEBPA/FASN/ITGB8/PPARG/TF	6
BP	GO:0055090	acylglycerol homeostasis	3/125	42/18723	0.002757973	0.029636037	0.023308534	APOE/DGAT2/LPL	3
BP	GO:0070328	triglyceride homeostasis	3/125	42/18723	0.002757973	0.029636037	0.023308534	APOE/DGAT2/LPL	3
BP	GO:0021700	developmental maturation	7/125	280/18723	0.002763529	0.029636037	0.023308534	CEBPA/EPB42/IGF1/KCNIP2/LEP/NRXN1/PPARG	7
BP	GO:0034370	triglyceride-rich lipoprotein particle remodeling	2/125	12/18723	0.002793364	0.029636037	0.023308534	APOE/LPL	2
BP	GO:0034372	very-low-density lipoprotein particle remodeling	2/125	12/18723	0.002793364	0.029636037	0.023308534	APOE/LPL	2
BP	GO:0035112	genitalia morphogenesis	2/125	12/18723	0.002793364	0.029636037	0.023308534	AR/RBP4	2
BP	GO:0043568	positive regulation of insulin-like growth factor receptor signaling pathway	2/125	12/18723	0.002793364	0.029636037	0.023308534	AR/IGF1	2
BP	GO:0001890	placenta development	5/125	144/18723	0.002812787	0.029714575	0.023370303	CEBPA/ITGB8/KRT19/LEP/PPARG	5
BP	GO:0006509	membrane protein ectodomain proteolysis	3/125	43/18723	0.002950495	0.030905186	0.02430671	ADRA2A/APOE/TIMP4	3
BP	GO:0090278	negative regulation of peptide hormone secretion	3/125	43/18723	0.002950495	0.030905186	0.02430671	ACVR1C/ADRA2A/LEP	3
BP	GO:0010675	regulation of cellular carbohydrate metabolic process	5/125	146/18723	0.002984951	0.031134176	0.024486809	ADIPOQ/DGAT2/IGF1/LEP/PFKFB1	5
BP	GO:0009749	response to glucose	6/125	212/18723	0.003015517	0.031320834	0.024633615	ACVR1C/ADIPOQ/ADRA2A/GPAM/LPL/PCK1	6
BP	GO:1903531	negative regulation of secretion by cell	5/125	147/18723	0.003073831	0.031792934	0.025004918	ACVR1C/ADIPOQ/ADRA2A/APOE/LEP	5
BP	GO:0046031	ADP metabolic process	4/125	90/18723	0.003108153	0.032013972	0.025178763	GPD1/HK2/IGF1/PFKFB1	4
BP	GO:0002792	negative regulation of peptide secretion	3/125	44/18723	0.00315109	0.032321551	0.025420671	ACVR1C/ADRA2A/LEP	3
BP	GO:0014074	response to purine-containing compound	5/125	148/18723	0.003164607	0.032326072	0.025424227	ADIPOQ/DMTN/GPD1/PCK1/PFKFB1	5
BP	GO:0032368	regulation of lipid transport	5/125	149/18723	0.003257302	0.032895245	0.025871877	ACSL1/ADIPOQ/APOE/LEP/PPARG	5
BP	GO:0006000	fructose metabolic process	2/125	13/18723	0.003286863	0.032895245	0.025871877	PFKFB1/PFKFB3	2
BP	GO:0010745	negative regulation of macrophage derived foam cell differentiation	2/125	13/18723	0.003286863	0.032895245	0.025871877	ADIPOQ/PPARG	2
BP	GO:0016024	CDP-diacylglycerol biosynthetic process	2/125	13/18723	0.003286863	0.032895245	0.025871877	AGPAT2/GPAM	2
BP	GO:0019336	phenol-containing compound catabolic process	2/125	13/18723	0.003286863	0.032895245	0.025871877	FAH/MAOA	2
BP	GO:0071375	cellular response to peptide hormone stimulus	7/125	290/18723	0.003354566	0.033355757	0.026234067	ADIPOQ/INSIG1/LEP/LPL/PCK1/PDE3B/PPARG	7
BP	GO:0031670	cellular response to nutrient	3/125	45/18723	0.003359864	0.033355757	0.026234067	CDKN2B/LEP/LPL	3
BP	GO:0009746	response to hexose	6/125	219/18723	0.003537431	0.034838767	0.027400444	ACVR1C/ADIPOQ/ADRA2A/GPAM/LPL/PCK1	6
BP	GO:0097191	extrinsic apoptotic signaling pathway	6/125	219/18723	0.003537431	0.034838767	0.027400444	AR/BOK/ERBB3/G0S2/IGF1/ITGA6	6
BP	GO:0046879	hormone secretion	7/125	295/18723	0.003684074	0.036057279	0.028358795	ACVR1C/ADIPOQ/ADRA2A/FZD4/LEP/NNAT/RBP4	7
BP	GO:0008406	gonad development	6/125	221/18723	0.003698191	0.036057279	0.028358795	AR/BOK/FZD4/IDH1/LEP/MGST1	6
BP	GO:0018108	peptidyl-tyrosine phosphorylation	8/125	375/18723	0.003704915	0.036057279	0.028358795	AATK/ADIPOQ/ADRA2A/CD36/DMTN/ERBB3/IGF1/LEP	8
BP	GO:0016052	carbohydrate catabolic process	5/125	154/18723	0.003750359	0.036161022	0.028440389	GPD1/HK2/IGF1/PFKFB1/PYGL	5
BP	GO:0030516	regulation of axon extension	4/125	95/18723	0.003774987	0.036161022	0.028440389	APOE/L1CAM/PLXNA4/SEMA3G	4
BP	GO:0120163	negative regulation of cold-induced thermogenesis	3/125	47/18723	0.003802363	0.036161022	0.028440389	ADAMTS5/ADIPOQ/CIDEA	3
BP	GO:0035630	bone mineralization involved in bone maturation	2/125	14/18723	0.003817972	0.036161022	0.028440389	IGF1/LEP	2
BP	GO:0046341	CDP-diacylglycerol metabolic process	2/125	14/18723	0.003817972	0.036161022	0.028440389	AGPAT2/GPAM	2
BP	GO:0071285	cellular response to lithium ion	2/125	14/18723	0.003817972	0.036161022	0.028440389	CEBPA/FABP4	2
BP	GO:0072350	tricarboxylic acid metabolic process	2/125	14/18723	0.003817972	0.036161022	0.028440389	ACO1/IDH1	2
BP	GO:0018212	peptidyl-tyrosine modification	8/125	378/18723	0.003886555	0.036670096	0.028840771	AATK/ADIPOQ/ADRA2A/CD36/DMTN/ERBB3/IGF1/LEP	8
BP	GO:0044264	cellular polysaccharide metabolic process	4/125	96/18723	0.003919091	0.036836474	0.028971627	GYG2/IGF1/PPP1R1A/PYGL	4
BP	GO:0006111	regulation of gluconeogenesis	3/125	48/18723	0.004036286	0.037651692	0.02961279	ADIPOQ/DGAT2/LEP	3
BP	GO:1902003	regulation of amyloid-beta formation	3/125	48/18723	0.004036286	0.037651692	0.02961279	APOE/IGF1/SPON1	3
BP	GO:0043255	regulation of carbohydrate biosynthetic process	4/125	97/18723	0.004066877	0.037688108	0.029641431	ADIPOQ/DGAT2/IGF1/LEP	4
BP	GO:2000377	regulation of reactive oxygen species metabolic process	5/125	157/18723	0.004070682	0.037688108	0.029641431	ABCD2/AKR1C1/CD36/HK2/LEP	5
BP	GO:0042886	amide transport	7/125	301/18723	0.004111406	0.037923119	0.029826265	ACVR1C/ADRA2A/AQP7/LEP/MGST1/NNAT/RBP4	7
BP	GO:0045137	development of primary sexual characteristics	6/125	227/18723	0.004213127	0.03871691	0.030450576	AR/BOK/FZD4/IDH1/LEP/MGST1	6
BP	GO:0009409	response to cold	3/125	49/18723	0.004278785	0.039027053	0.030694502	CIDEA/LPL/PLIN1	3
BP	GO:0010823	negative regulation of mitochondrion organization	3/125	49/18723	0.004278785	0.039027053	0.030694502	BOK/IGF1/PPARG	3
BP	GO:0042326	negative regulation of phosphorylation	8/125	385/18723	0.004337214	0.039027053	0.030694502	ADIPOQ/APOE/CDKN2B/CEBPA/DMTN/FABP4/PPARG/PRKAR2B	8
BP	GO:0006165	nucleoside diphosphate phosphorylation	4/125	99/18723	0.004373669	0.039027053	0.030694502	GPD1/HK2/IGF1/PFKFB1	4
BP	GO:0046459	short-chain fatty acid metabolic process	2/125	15/18723	0.004386175	0.039027053	0.030694502	ACSS2/PCK1	2
BP	GO:0050746	regulation of lipoprotein metabolic process	2/125	15/18723	0.004386175	0.039027053	0.030694502	DGAT2/LEP	2
BP	GO:1905288	vascular associated smooth muscle cell apoptotic process	2/125	15/18723	0.004386175	0.039027053	0.030694502	IGF1/PPARG	2
BP	GO:1905459	regulation of vascular associated smooth muscle cell apoptotic process	2/125	15/18723	0.004386175	0.039027053	0.030694502	IGF1/PPARG	2
BP	GO:0071695	anatomical structure maturation	6/125	229/18723	0.004396018	0.039027053	0.030694502	CEBPA/EPB42/IGF1/KCNIP2/LEP/PPARG	6
BP	GO:0050727	regulation of inflammatory response	8/125	386/18723	0.004404752	0.039027053	0.030694502	ADIPOQ/APOE/CEBPA/FABP4/IGF1/LPL/PPARG/PTGER3	8
BP	GO:0009914	hormone transport	7/125	306/18723	0.004495417	0.039593593	0.031140081	ACVR1C/ADIPOQ/ADRA2A/FZD4/LEP/NNAT/RBP4	7
BP	GO:0043268	positive regulation of potassium ion transport	3/125	50/18723	0.004529951	0.039593593	0.031140081	ADRA2A/FHL1/KCNIP2	3
BP	GO:0009062	fatty acid catabolic process	4/125	100/18723	0.004532762	0.039593593	0.031140081	ABCD2/ADIPOQ/LEP/PCK1	4
BP	GO:0019218	regulation of steroid metabolic process	4/125	100/18723	0.004532762	0.039593593	0.031140081	APOE/DGAT2/INSIG1/LEP	4
BP	GO:0046939	nucleotide phosphorylation	4/125	101/18723	0.004695709	0.0407291	0.032033149	GPD1/HK2/IGF1/PFKFB1	4
BP	GO:0098869	cellular oxidant detoxification	4/125	101/18723	0.004695709	0.0407291	0.032033149	APOE/CD36/MGST1/NQO1	4
BP	GO:0010874	regulation of cholesterol efflux	3/125	51/18723	0.004789873	0.041400582	0.032561265	ADIPOQ/APOE/PPARG	3
BP	GO:0062014	negative regulation of small molecule metabolic process	4/125	102/18723	0.004862554	0.041882346	0.032940169	ADIPOQ/APOE/DGAT2/INSIG1	4
BP	GO:0021783	preganglionic parasympathetic fiber development	2/125	16/18723	0.004990962	0.042465563	0.033398865	PLXNA4/SIX1	2
BP	GO:0051044	positive regulation of membrane protein ectodomain proteolysis	2/125	16/18723	0.004990962	0.042465563	0.033398865	ADRA2A/APOE	2
BP	GO:0050796	regulation of insulin secretion	5/125	165/18723	0.005019996	0.042465563	0.033398865	ACVR1C/ADRA2A/LEP/NNAT/RBP4	5
BP	GO:0009135	purine nucleoside diphosphate metabolic process	4/125	103/18723	0.005033337	0.042465563	0.033398865	GPD1/HK2/IGF1/PFKFB1	4
BP	GO:0009179	purine ribonucleoside diphosphate metabolic process	4/125	103/18723	0.005033337	0.042465563	0.033398865	GPD1/HK2/IGF1/PFKFB1	4
BP	GO:0019395	fatty acid oxidation	4/125	103/18723	0.005033337	0.042465563	0.033398865	ABCD2/ADIPOQ/DGAT2/LEP	4
BP	GO:0021545	cranial nerve development	3/125	52/18723	0.005058637	0.042533844	0.033452568	ERBB3/PLXNA4/SIX1	3
BP	GO:0046395	carboxylic acid catabolic process	6/125	236/18723	0.005082557	0.042590105	0.033496816	ABCD2/ADIPOQ/ALDH1L1/FAH/LEP/PCK1	6
BP	GO:0072593	reactive oxygen species metabolic process	6/125	239/18723	0.005399708	0.045094861	0.035466789	ABCD2/AKR1C1/CD36/HK2/LEP/NQO1	6
BP	GO:0016054	organic acid catabolic process	6/125	240/18723	0.005508581	0.0458492	0.036060072	ABCD2/ADIPOQ/ALDH1L1/FAH/LEP/PCK1	6
BP	GO:0009185	ribonucleoside diphosphate metabolic process	4/125	106/18723	0.005569734	0.046202628	0.036338041	GPD1/HK2/IGF1/PFKFB1	4
BP	GO:0042953	lipoprotein transport	2/125	17/18723	0.005631826	0.046561449	0.036620251	CD36/PPARG	2
BP	GO:0005976	polysaccharide metabolic process	4/125	107/18723	0.005756685	0.047120942	0.037060288	GYG2/IGF1/PPP1R1A/PYGL	4
BP	GO:0008637	apoptotic mitochondrial changes	4/125	107/18723	0.005756685	0.047120942	0.037060288	AIFM2/BOK/HK2/IGF1	4
BP	GO:0032526	response to retinoic acid	4/125	107/18723	0.005756685	0.047120942	0.037060288	FZD4/LEP/PCK1/RBP4	4
BP	GO:1902991	regulation of amyloid precursor protein catabolic process	3/125	55/18723	0.005918789	0.048287944	0.037978127	APOE/IGF1/SPON1	3
BP	GO:0034440	lipid oxidation	4/125	108/18723	0.005947778	0.048364823	0.038038591	ABCD2/ADIPOQ/DGAT2/LEP	4
CC	GO:0005811	lipid droplet	12/127	96/19550	1.31E-12	2.63E-10	2.15E-10	AIFM2/AQP7/CIDEA/CIDEC/DGAT2/FABP4/G0S2/LIPE/PLIN1/PLIN2/PLIN4/PNPLA2	12
CC	GO:0031968	organelle outer membrane	8/127	230/19550	0.000131023	0.00931723	0.007611877	ACSL1/AIFM2/BOK/GPAM/HK2/MAOA/MGST1/RETSAT	8
CC	GO:0019867	outer membrane	8/127	232/19550	0.000139063	0.00931723	0.007611877	ACSL1/AIFM2/BOK/GPAM/HK2/MAOA/MGST1/RETSAT	8
CC	GO:0034361	very-low-density lipoprotein particle	3/127	20/19550	0.000281504	0.011316448	0.009245174	APOE/LPL/VLDLR	3
CC	GO:0034385	triglyceride-rich plasma lipoprotein particle	3/127	20/19550	0.000281504	0.011316448	0.009245174	APOE/LPL/VLDLR	3
CC	GO:0005741	mitochondrial outer membrane	7/127	205/19550	0.000388842	0.013026201	0.010641987	ACSL1/AIFM2/BOK/GPAM/HK2/MAOA/MGST1	7
CC	GO:0062023	collagen-containing extracellular matrix	10/127	425/19550	0.000462192	0.013271522	0.010842406	ADAMTS5/ADIPOQ/ANGPTL7/APOE/DPT/EGFL6/ITIH5/L1CAM/NCAM1/SPON1	10
CC	GO:0030863	cortical cytoskeleton	5/127	108/19550	0.000698394	0.017547152	0.014335458	CALB2/DMTN/EPB42/KRT19/SLC2A1	5
CC	GO:0098802	plasma membrane signaling receptor complex	8/127	306/19550	0.000881149	0.019678993	0.016077103	ACVR1C/APBB1IP/ERBB3/ITGA6/ITGB8/OLFM2/PLP1/TF	8
CC	GO:0008305	integrin complex	3/127	31/19550	0.00105358	0.021176955	0.01730089	ITGA6/ITGB8/PLP1	3
CC	GO:0009925	basal plasma membrane	7/127	257/19550	0.00146542	0.023465852	0.019170845	ADRA2A/AQP7/CD300LG/ERBB3/SLC29A4/SLC2A1/TF	7
CC	GO:0034358	plasma lipoprotein particle	3/127	36/19550	0.001634437	0.023465852	0.019170845	APOE/LPL/VLDLR	3
CC	GO:0098636	protein complex involved in cell adhesion	3/127	36/19550	0.001634437	0.023465852	0.019170845	ITGA6/ITGB8/PLP1	3
CC	GO:1990777	lipoprotein particle	3/127	36/19550	0.001634437	0.023465852	0.019170845	APOE/LPL/VLDLR	3
CC	GO:0032994	protein-lipid complex	3/127	39/19550	0.002062602	0.027575561	0.022528345	APOE/LPL/VLDLR	3
CC	GO:0045178	basal part of cell	7/127	276/19550	0.00219507	0.027575561	0.022528345	ADRA2A/AQP7/CD300LG/ERBB3/SLC29A4/SLC2A1/TF	7
CC	GO:0042627	chylomicron	2/127	13/19550	0.003116302	0.036845692	0.030101744	APOE/LPL	2
CC	GO:0016323	basolateral plasma membrane	6/127	231/19550	0.004024332	0.041688611	0.034058252	ADRA2A/AQP7/CD300LG/ERBB3/SLC29A4/SLC2A1	6
CC	GO:0005938	cell cortex	7/127	308/19550	0.004024797	0.041688611	0.034058252	AQP7/ASPH/CALB2/DMTN/EPB42/KRT19/SLC2A1	7
CC	GO:0030176	integral component of endoplasmic reticulum membrane	5/127	162/19550	0.00414812	0.041688611	0.034058252	DGAT2/HSD11B1/INSIG1/SCD/TM7SF2	5
CC	GO:0031227	intrinsic component of endoplasmic reticulum membrane	5/127	170/19550	0.005082062	0.048642589	0.039739428	DGAT2/HSD11B1/INSIG1/SCD/TM7SF2	5
MF	GO:0005324	long-chain fatty acid transporter activity	4/126	17/18368	4.69E-06	0.001842542	0.001554575	ABCD2/CD36/FABP4/SLC2A1	4
MF	GO:0031406	carboxylic acid binding	8/126	176/18368	2.91E-05	0.005653558	0.004769977	ADIPOQ/AKR1C1/FABP4/PCK1/PLOD2/PMP2/PPARG/PYGL	8
MF	GO:0071813	lipoprotein particle binding	4/126	31/18368	5.75E-05	0.005653558	0.004769977	APOE/CD36/LPL/VLDLR	4
MF	GO:0071814	protein-lipid complex binding	4/126	31/18368	5.75E-05	0.005653558	0.004769977	APOE/CD36/LPL/VLDLR	4
MF	GO:0005319	lipid transporter activity	7/126	154/18368	9.32E-05	0.007324073	0.006179411	ABCD2/ANO3/APOE/CD36/FABP4/RBP4/SLC2A1	7
MF	GO:0033293	monocarboxylic acid binding	5/126	73/18368	0.000145076	0.009502483	0.008017362	AKR1C1/FABP4/PMP2/PPARG/PYGL	5
MF	GO:0016746	acyltransferase activity	8/126	250/18368	0.000332303	0.018656454	0.01574068	AGPAT2/DGAT2/EPB42/FASN/GLYAT/GPAM/NAT8L/PNPLA2	8
MF	GO:0019200	carbohydrate kinase activity	3/126	21/18368	0.000382976	0.018813713	0.015873362	HK2/PFKFB1/PFKFB3	3
MF	GO:0005178	integrin binding	6/126	144/18368	0.00047628	0.020124639	0.016979406	ADAMTS5/EGFL6/GFAP/IGF1/ITGB8/LGALS12	6
MF	GO:0008374	O-acyltransferase activity	4/126	54/18368	0.000512077	0.020124639	0.016979406	AGPAT2/DGAT2/GPAM/PNPLA2	4
MF	GO:0004806	triglyceride lipase activity	3/126	26/18368	0.00073017	0.025052974	0.021137503	LIPE/LPL/PNPLA2	3
MF	GO:0016627	oxidoreductase activity, acting on the CH-CH group of donors	4/126	60/18368	0.000764976	0.025052974	0.021137503	AKR1C1/FASN/RETSAT/TM7SF2	4
MF	GO:0016747	acyltransferase activity, transferring groups other than amino-acyl groups	7/126	222/18368	0.000857809	0.025932211	0.021879326	AGPAT2/DGAT2/FASN/GLYAT/GPAM/NAT8L/PNPLA2	7
MF	GO:0016628	oxidoreductase activity, acting on the CH-CH group of donors, NAD or NADP as acceptor	3/126	29/18368	0.001010892	0.028377196	0.02394219	AKR1C1/FASN/TM7SF2	3
MF	GO:0016411	acylglycerol O-acyltransferase activity	3/126	31/18368	0.001231195	0.030241224	0.025514894	AGPAT2/DGAT2/PNPLA2	3
MF	GO:0090482	vitamin transmembrane transporter activity	3/126	31/18368	0.001231195	0.030241224	0.025514894	RBP4/SLC19A3/SLC2A1	3
MF	GO:0016616	oxidoreductase activity, acting on the CH-OH group of donors, NAD or NADP as acceptor	5/126	124/18368	0.001647442	0.037301775	0.031471968	AKR1C1/FASN/GPD1/HSD11B1/IDH1	5
MF	GO:0004465	lipoprotein lipase activity	2/126	10/18368	0.002026508	0.037301775	0.031471968	LPL/PNPLA2	2
MF	GO:0004955	prostaglandin receptor activity	2/126	10/18368	0.002026508	0.037301775	0.031471968	PPARG/PTGER3	2
MF	GO:0019203	carbohydrate phosphatase activity	2/126	10/18368	0.002026508	0.037301775	0.031471968	PFKFB1/PFKFB3	2
MF	GO:0050308	sugar-phosphatase activity	2/126	10/18368	0.002026508	0.037301775	0.031471968	PFKFB1/PFKFB3	2
MF	GO:0005504	fatty acid binding	3/126	39/18368	0.002405278	0.037301775	0.031471968	FABP4/PMP2/PPARG	3
MF	GO:0004954	prostanoid receptor activity	2/126	11/18368	0.002465741	0.037301775	0.031471968	PPARG/PTGER3	2
MF	GO:0005536	glucose binding	2/126	11/18368	0.002465741	0.037301775	0.031471968	HK2/PYGL	2
MF	GO:0032052	bile acid binding	2/126	11/18368	0.002465741	0.037301775	0.031471968	AKR1C1/PYGL	2
MF	GO:0016614	oxidoreductase activity, acting on CH-OH group of donors	5/126	136/18368	0.002467802	0.037301775	0.031471968	AKR1C1/FASN/GPD1/HSD11B1/IDH1	5
MF	GO:0097677	STAT family protein binding	2/126	12/18368	0.002945634	0.042875346	0.036174458	CEBPA/PPARG	2
