# Supplementary material for: Identification of Adipogenesis Subgroups and Immune Infiltration Characteristics in Diabetic Peripheral Neuropathy
Source: J Immunol Res. 2023 Jan 19;2023:3673094. doi: 10.1155/2023/3673094 (PMC9893521; doi:10.1155/2023/3673094)
Supplement: Supplementary 2 — See Table S1-S9 for raw data. Table S1: differential expression analysis of GSE95849. Table S2: differentially expressed adipogenesis-related genes. Table S3: merged dataset with limma package. Table S4: results of ssGSEA. Table S5: results of GSEA. Table S6: differential expression analysis between cluster 1 and cluster 2. Table S7: GO analysis. Table S8: KEGG analysis. Table S9: IHC assay. [file 3673094.f2.zip › Table S8.txt]

Table S8:KEGG analysis
Dataset:	Merged dataset
Description:	cluster2 to cluster1
ID	Description	GeneRatio	BgRatio	pvalue	p.adjust	qvalue	geneID	Count
hsa03320	PPAR signaling pathway	12/82	75/8146	7.40E-12	1.25E-09	1.07E-09	ACSL1/ADIPOQ/AQP7/CD36/FABP4/LPL/PCK1/PLIN1/PLIN2/PLIN4/PPARG/SCD	12
hsa04152	AMPK signaling pathway	11/82	120/8146	2.59E-08	2.19E-06	1.87E-06	ADIPOQ/CD36/FASN/IGF1/LEP/LIPE/PCK1/PFKFB1/PFKFB3/PPARG/SCD	11
hsa04923	Regulation of lipolysis in adipocytes	7/82	56/8146	1.26E-06	7.09E-05	6.05E-05	AQP7/FABP4/LIPE/PDE3B/PLIN1/PNPLA2/PTGER3	7
hsa00561	Glycerolipid metabolism	6/82	61/8146	3.09E-05	0.001304589	0.001113228	AGPAT2/ALDH2/DGAT2/GPAM/LPL/PNPLA2	6
hsa04920	Adipocytokine signaling pathway	6/82	69/8146	6.25E-05	0.002113532	0.001803512	ACSL1/ADIPOQ/CD36/LEP/PCK1/SLC2A1	6
hsa04910	Insulin signaling pathway	7/82	137/8146	0.000434232	0.012230862	0.010436799	FASN/HK2/LIPE/PCK1/PDE3B/PRKAR2B/PYGL	7
