# Supplementary material for: Identification of Adipogenesis Subgroups and Immune Infiltration Characteristics in Diabetic Peripheral Neuropathy
Source: J Immunol Res. 2023 Jan 19;2023:3673094. doi: 10.1155/2023/3673094 (PMC9893521; doi:10.1155/2023/3673094)
Supplement: Supplementary 2 — See Table S1-S9 for raw data. Table S1: differential expression analysis of GSE95849. Table S2: differentially expressed adipogenesis-related genes. Table S3: merged dataset with limma package. Table S4: results of ssGSEA. Table S5: results of GSEA. Table S6: differential expression analysis between cluster 1 and cluster 2. Table S7: GO analysis. Table S8: KEGG analysis. Table S9: IHC assay. [file 3673094.f2.zip › Table S9.txt]

Table S9:IHC assay
Tissue	sciatic nerve
Species	mouse
ID	Group	Antibody	IHC score
1B	db/db	PPARG	192.8561303
2B	db/db	PPARG	181.3708409
3B	db/db	PPARG	128.0713293
1N	db/m	PPARG	36.35984249
2N	db/m	PPARG	60.6340982
3N	db/m	PPARG	107.21233
1B	db/db	FABP4	146.8940001
2B	db/db	FABP4	33.50528589
3B	db/db	FABP4	110.208297
1N	db/m	FABP4	17.0206991
2N	db/m	FABP4	40.53957349
3N	db/m	FABP4	151.2760495
1B	db/db	LIPE	195.3353151
2B	db/db	LIPE	186.7860915
3B	db/db	LIPE	186.4266206
1N	db/m	LIPE	206.3632025
2N	db/m	LIPE	241.8685073
3N	db/m	LIPE	182.3353529
